# Supplementary material for: Trypanosomes lack a canonical EJC but possess an UPF1 dependent NMD-like pathway
Source: PLoS One. 2025 Mar 7;20(3):e0315659. doi: 10.1371/journal.pone.0315659 (PMC11888146; doi:10.1371/journal.pone.0315659)
Supplement: S2 Table — (XLSX) [file pone.0315659.s002.xlsx]

## Sheet: all detected
Protein IDs	Majority protein IDs	Gene IDs	Product Description	elF4AIII: Significant Class A	elF4AIII: Significant Class B	Mago nashi: Significant Class A	Mago nashi: Significant Class B	Y14: Significant Class A	Y14: Significant Class B	wt_PCF: Significant Class A	wt_PCF: Significant Class B	eYFP_NLS: Significant Class A	eYFP_NLS: Significant Class B	eYFP: Significant Class A	eYFP: Significant Class B	C-term Localization	N-term_Localization_	Symbol (manually added)	localization	localization categories	LFQ intensity 11_wtPCF	LFQ intensity 12_wtPCF	LFQ intensity 13_wtPCF	LFQ intensity 16_wt2	LFQ intensity 17_wt2	LFQ intensity 18_wt2	LFQ intensity 21_Mago	LFQ intensity 22_Mago	LFQ intensity 31_elF4AIII	LFQ intensity 32_elF4AIII	LFQ intensity 41_Y14	LFQ intensity 42_Y14	Computed GO Component IDs	Computed GO Components	Computed GO Function IDs	Computed GO Functions	Computed GO Process IDs	Computed GO Processes	Curated GO Component IDs	Curated GO Components	Curated GO Function IDs	Curated GO Functions	Curated GO Process IDs	Curated GO Processes	elF4AIII: -Log(P-value)	elF4AIII: Difference	Mago nashi: -Log(P-value)	Mago nashi: Difference	Y14: -Log(P-value)
Tb927.9.6460:mRNA-p1	Tb927.9.6460:mRNA-p1	Tb927.9.6460	hypothetical protein, conserved	+	+	+	+	+	+							nuclear pore GO:0005643	nuclear pore GO:0005643	SMC4 (BG name, some kind of lamina)	nuclear pore	nuclear pore	20298000000	529870000	0	0	0	0	1460600000	1069400000	686390000	1463600000	2379900000	2939600000	N/A	N/A	N/A	N/A	N/A	N/A	GO:0005634;GO:0005643	nuclear pore;nucleus	N/A	N/A	N/A	N/A	3.31927	8.35588	3.87141	8.67425	4.11441
Tb927.3.3180:mRNA-p1;Tb11.v5.0584.1-p1	Tb927.3.3180:mRNA-p1;Tb11.v5.0584.1-p1	Tb11.v5.0584;Tb927.3.3180	hypothetical protein, conserved;Nucleoporin NUP98		+	+	+	+	+								nuclear pore GO:0005643	Nup98	nuclear pore	nuclear pore	17686000000	337430000	0	0	0	0	562690000	276790000	209840000	287230000	694980000	759450000	N/A	N/A	N/A	N/A	N/A	N/A	GO:0005634;GO:0005643;GO:0044613;N/A	N/A;nuclear pore;nuclear pore central transport channel;nucleus	N/A	N/A	N/A	N/A	2.83524	6.2488	2.75907	6.93361	3.18062
Tb927.8.6970:mRNA-p1	Tb927.8.6970:mRNA-p1	Tb927.8.6970	3-methylcrotonyl-CoA carboxylase alpha subunit, putative													tripartite attachment complex GO:0005737 GO:0005929 GO:0120121	cytoplasm(reticulated), flagellum GO:0005737 GO:0005929 GO:0120121				264190000	2314900000	4583400000	863390000	1690200000	1807000000	630970000	322210000	1089600000	1395200000	313450000	275840000	N/A	N/A	GO:0005524;GO:0046872	ATP binding;metal ion binding	N/A	N/A	GO:0005737;GO:0005739;GO:0005929;GO:0120121	cilium;cytoplasm;mitochondrion;tripartite attachment complex	GO:0004485;GO:0009374;GO:0016421	biotin binding;CoA carboxylase activity;methylcrotonoyl-CoA carboxylase activity	GO:0000050;GO:0019856	pyrimidine nucleobase biosynthetic process;urea cycle	0.128278	-0.164157	1.18285	-1.61543	1.81761
Tb927.8.7100:mRNA-p1	Tb927.8.7100:mRNA-p1	Tb927.8.7100	acetyl-CoA carboxylase													cytoplasm(patchy, 50%), cytoplasm(weak, 50%) GO:0020015 GO:0005737	glycosome GO:0020015 GO:0005737				19840000	657170000	780810000	1253100000	3903100000	2615200000	19376000	1189700	38762000	65740000	2444900	2662200	N/A	N/A	GO:0003989;GO:0005524;GO:0016874;GO:0046872	acetyl-CoA carboxylase activity;ATP binding;ligase activity;metal ion binding	GO:0006633;GO:2001295	fatty acid biosynthetic process;malonyl-CoA biosynthetic process	GO:0005737;GO:0005739;GO:0009343;GO:0020015	biotin carboxylase complex;cytoplasm;glycosome;mitochondrion	GO:0003989;GO:0004075;GO:0005524	acetyl-CoA carboxylase activity;ATP binding;biotin carboxylase activity	GO:0006633;GO:0009372;GO:0030497	fatty acid biosynthetic process;fatty acid elongation;quorum sensing	2.40813	-5.53383	1.9271	-8.92807	3.26173
Tb927.1.2400:mRNA-p1;Tb927.1.2380:mRNA-p1;Tb927.1.2360:mRNA-p1;Tb927.1.2340:mRNA-p1	Tb927.1.2400:mRNA-p1;Tb927.1.2380:mRNA-p1;Tb927.1.2360:mRNA-p1;Tb927.1.2340:mRNA-p1	Tb927.1.2340;Tb927.1.2360;Tb927.1.2380;Tb927.1.2400	alpha tubulin;alpha tubulin;alpha tubulin;alpha tubulin													cytoplasm(75%) GO:0005737 GO:0030863 GO:0036064	cytoplasm, cortical cytoskeleton, flagellum(weak), basal body GO:0005737 GO:0030863 GO:0036064;cortical cytoskeleton, cytoplasm(weak), flagellum(weak) GO:0030863;cortical cytoskeleton, cytoplasm(weak), flagellum(weak) GO:0030863;cortical cytoskeleton, cytoplasm, flagellum(weak) GO:0030863 GO:0005737				1143300000	544680000	1616600000	0	245150000	44170000	567140000	568350000	676490000	618380000	445500000	447240000	GO:0005874	microtubule	GO:0003924;GO:0005200;GO:0005525	GTP binding;GTPase activity;structural constituent of cytoskeleton	GO:0007017	microtubule-based process	GO:0005737;GO:0005874;GO:0030863;GO:0036064	ciliary basal body;cortical cytoskeleton;cytoplasm;microtubule	GO:0005200;GO:0005525	GTP binding;structural constituent of cytoskeleton	GO:0000226;GO:0000278;GO:0007017	microtubule cytoskeleton organization;microtubule-based process;mitotic cell cycle	0.860742	4.00085	0.820951	3.81281	0.745423
Tb927.11.11080:mRNA-p1	Tb927.11.11080:mRNA-p1	Tb927.11.11080	Nucleoporin NUP149		+			+	+							nuclear pore(strong), cytoplasm GO:0005643 GO:0005737	nuclear pore GO:0005643 GO:0005737	NUP149	cytoplasm, nuclear pore	cytoplasmic and nuclear	5870700000	45671000	892130	0	0	0	14489000	0	27666000	72738000	43531000	51312000	N/A	N/A	N/A	N/A	N/A	N/A	GO:0005634;GO:0005643;GO:0005737	cytoplasm;nuclear pore;nucleus	N/A	N/A	GO:0006406	mRNA export from nucleus	1.9931	3.62584	0.139441	0.460979	2.71795
Tb927.1.2390:mRNA-p1;Tb927.1.2370:mRNA-p1;Tb927.1.2350:mRNA-p1;Tb927.1.2330:mRNA-p1;Tb11.v5.0469.1-p1	Tb927.1.2390:mRNA-p1;Tb927.1.2370:mRNA-p1;Tb927.1.2350:mRNA-p1;Tb927.1.2330:mRNA-p1;Tb11.v5.0469.1-p1	Tb11.v5.0469;Tb927.1.2330;Tb927.1.2350;Tb927.1.2370;Tb927.1.2390	beta tubulin, putative;beta tubulin;beta tubulin;beta tubulin;beta tubulin													cytoplasm(75%) GO:0005737	cytoplasm GO:0005737				958430000	221820000	1611900000	0	122210000	60737000	250630000	258930000	270130000	346290000	222170000	226230000	GO:0005874	microtubule	GO:0003924;GO:0005200;GO:0005525	GTP binding;GTPase activity;structural constituent of cytoskeleton	GO:0007017	microtubule-based process	GO:0005737;GO:0005874	cytoplasm;microtubule	GO:0005200;GO:0005525	GTP binding;structural constituent of cytoskeleton	GO:0000226;GO:0000278;GO:0007017	microtubule cytoskeleton organization;microtubule-based process;mitotic cell cycle	0.750735	3.21088	0.688868	2.94713	0.643543
Tb927.7.880:mRNA-p1	Tb927.7.880:mRNA-p1	Tb927.7.880	RNA-binding protein, putative		+		+	+	+							nucleoplasm(75%) GO:0005654		RBP25	nucleoplasm	exclusively nucleoplasmic	44604000	0	0	0	0	0	130100000	91653000	311160000	375730000	1603300000	1934800000	N/A	N/A	GO:0003676	nucleic acid binding	N/A	N/A	GO:0005634;GO:0005654;GO:0005829	cytosol;nucleoplasm;nucleus	GO:0003723;GO:0003729	mRNA binding;RNA binding	GO:0006396;GO:0010608	posttranscriptional regulation of gene expression;RNA processing	2.60765	6.77321	2.22695	5.12647	2.9903
Tb927.4.4310:mRNA-p1	Tb927.4.4310:mRNA-p1	Tb927.4.4310	Nucleoporin NUP64		+		+	+	+							nuclear pore GO:0005643	nuclear pore(75%) GO:0005643	NUP64	nuclear pore	nuclear pore	2479700000	30808000	0	0	0	0	160140000	82791000	116080000	165150000	406850000	491200000	N/A	N/A	N/A	N/A	N/A	N/A	GO:0005634;GO:0005643;GO:0044613	nuclear pore;nuclear pore central transport channel;nucleus	N/A	N/A	GO:0010608	posttranscriptional regulation of gene expression	2.85227	4.95702	2.53026	4.69101	3.32582
Tb927.11.2370:mRNA-p1	Tb927.11.2370:mRNA-p1	Tb927.11.2370	mRNA export factor MEX67													nuclear pore GO:0005643	nuclear pore GO:0005643	Mex67			3247200000	1003300	254160	0	0	0	5346600	0	0	3876800	3824900	4127800	N/A	N/A	GO:0005515;GO:0046872	metal ion binding;protein binding	N/A	N/A	GO:0005634;GO:0005643;GO:0005737	cytoplasm;nuclear pore;nucleus	GO:0003723;GO:0005515	protein binding;RNA binding	GO:0000902;GO:0006364;GO:0006406;GO:0042254	cell morphogenesis;mRNA export from nucleus;ribosome biogenesis;rRNA processing	0.480189	-0.507972	0.601107	0.458539	0.0672778
Tb927.10.5030:mRNA-p1;Tb927.7.3680:mRNA-p1	Tb927.10.5030:mRNA-p1;Tb927.7.3680:mRNA-p1	Tb927.10.5030;Tb927.7.3680	ubiquitin/ribosomal protein S27a, putative;ubiquitin/ribosomal protein S27a, putative													cytoplasm(patchy) GO:0005737;cytoplasm GO:0005737	nucleus(<10%), nucleolus(<10%), cytoplasm(points) GO:0005737				146760000	162460000	1742500000	320710000	99343000	71012000	104860000	0	249440000	118430000	84404000	47425000	GO:0005840	ribosome	GO:0003735;GO:0005515;GO:0046872	metal ion binding;protein binding;structural constituent of ribosome	GO:0006412	translation	GO:0005634;GO:0005737;GO:0005840	cytoplasm;nucleus;ribosome	GO:0003735;GO:0020037;GO:0031386;GO:0031625	heme binding;protein tag;structural constituent of ribosome;ubiquitin protein ligase binding	GO:0006412;GO:0016567;GO:0019941;GO:0042254	modification-dependent protein catabolic process;protein ubiquitination;ribosome biogenesis;translation	0.150463	0.388732	0.58507	-3.08652	0.482682
Tb927.11.9080:mRNA-p1	Tb927.11.9080:mRNA-p1	Tb927.11.9080	Nucleolar protein 136		+				+							nucleolus GO:0005730		BMS1	nucleolus	exclusively nucleolar	22505000	0	0	0	0	0	62880000	38098000	980310000	1897200000	57941000	62959000	GO:0005634	nucleus	GO:0005525	GTP binding	GO:0042254	ribosome biogenesis	GO:0005634;GO:0005730;GO:0005819;GO:0030686	90S preribosome;nucleolus;nucleus;spindle	GO:0003924;GO:0005525;GO:0034511	GTP binding;GTPase activity;U3 snoRNA binding	GO:0000462;GO:0000479	endonucleolytic cleavage of tricistronic rRNA transcript (SSU-rRNA, 5.8S rRNA, LSU-rRNA);maturation of SSU-rRNA from tricistronic rRNA transcript (SSU-rRNA, 5.8S rRNA, LSU-rRNA)	2.43326	7.96975	1.36976	3.16946	1.51759
Tb927.7.1170:mRNA-p1	Tb927.7.1170:mRNA-p1	Tb927.7.1170	RNA-binding protein Y14				+	+	+								nucleoplasm GO:0005654	Y14	nucleoplasm	exclusively nucleoplasmic	0	0	0	0	0	0	122430000	159310000	0	0	1469300000	1361400000	N/A	N/A	GO:0003676	nucleic acid binding	N/A	N/A	GO:0005634;GO:0005654;GO:1990501	exon-exon junction subcomplex mago-y14;nucleoplasm;nucleus	GO:0003723;GO:0005515	protein binding;RNA binding	GO:0006396	RNA processing	0.202161	-0.456537	2.10272	5.35954	2.72756
Tb927.7.6360:mRNA-p1	Tb927.7.6360:mRNA-p1	Tb927.7.6360	histone H2A variant Z		+	+	+	+	+							nucleoplasm GO:0005654	nucleoplasm GO:0005654	histone	nucleoplasm	exclusively nucleoplasmic	96666000	0	35234000	0	0	0	461100000	375680000	94280000	120100000	926770000	731470000	GO:0000786	nucleosome	GO:0003677;GO:0046982	DNA binding;protein heterodimerization activity	N/A	N/A	GO:0005634;GO:0005654	nucleoplasm;nucleus	GO:0003677	DNA binding	GO:0006325;GO:0006342;GO:0006367;GO:0051276	chromatin organization;chromatin silencing;chromosome organization;transcription initiation from RNA polymerase II promoter	2.08692	4.82438	2.51906	6.79204	2.68642
Tb927.8.3530:mRNA-p1	Tb927.8.3530:mRNA-p1	Tb927.8.3530	glycerol-3-phosphate dehydrogenase [NAD+], glycosomal																		720800000	151090000	509640000	59382000	132170000	143600000	220920000	159950000	111190000	169170000	133680000	162540000	GO:0009331	glycerol-3-phosphate dehydrogenase complex	GO:0004367;GO:0016491;GO:0016616;GO:0042803;GO:0051287	glycerol-3-phosphate dehydrogenase [NAD+] activity;NAD binding;oxidoreductase activity;oxidoreductase activity, acting on the CH-OH group of donors, NAD or NADP as acceptor;protein homodimerization activity	GO:0005975;GO:0006072;GO:0046168;GO:0055114	carbohydrate metabolic process;glycerol-3-phosphate catabolic process;glycerol-3-phosphate metabolic process;obsolete oxidation-reduction process	GO:0005829;GO:0009331;GO:0020015	cytosol;glycerol-3-phosphate dehydrogenase complex;glycosome	GO:0004367;GO:0042301	glycerol-3-phosphate dehydrogenase [NAD+] activity;phosphate ion binding	GO:0006072;GO:0006116	glycerol-3-phosphate metabolic process;NADH oxidation	0.271135	0.398235	0.65717	0.853056	0.37994
Tb927.3.1240:mRNA-p1	Tb927.3.1240:mRNA-p1	Tb927.3.1240	Serine/threonine-protein phosphatase 2A, putative	+	+	+	+	+	+												91538000	0	0	0	0	0	745190000	370710000	342320000	560310000	185470000	228420000	N/A	N/A	GO:0016787;GO:0106306;GO:0106307	hydrolase activity;protein serine phosphatase activity;protein threonine phosphatase activity	N/A	N/A	N/A	N/A	GO:0004722;GO:0016787	hydrolase activity;protein serine/threonine phosphatase activity	GO:0006470	protein dephosphorylation	3.0516	7.10069	2.95301	7.36385	2.98655
Tb927.1.1700:mRNA-p1	Tb927.1.1700:mRNA-p1	Tb927.1.1700	AATF protein, putative		+											nucleolus GO:0005730	nucleolus(75%) GO:0005730	AATF	nucleolus	exclusively nucleolar	15601000	0	0	0	2063600	2256700	52542000	23388000	749820000	1603700000	16428000	17929000	N/A	N/A	N/A	N/A	N/A	N/A	GO:0005634;GO:0005730	nucleolus;nucleus	N/A	N/A	N/A	N/A	2.48162	8.31225	1.37916	3.345	1.11021
Tb927.10.10590:mRNA-p1;Tb927.10.10580:mRNA-p1;Tb927.10.10570:mRNA-p1;Tb927.10.10560:mRNA-p1;Tb927.10.10550:mRNA-p1;Tb927.10.10540:mRNA-p1;Tb927.10.10530:mRNA-p1;Tb927.10.10520:mRNA-p1;Tb927.10.10515:mRNA-p1;Tb927.10.10510:mRNA-p1;Tb927.10.10500:mRNA-p1;Tb927.10.10490:mRNA-p1;Tb927.10.10480:mRNA-p1;Tb927.10.10470:mRNA-p1;Tb927.10.10460:mRNA-p1;Tb927.10.10445:mRNA-p1	Tb927.10.10590:mRNA-p1;Tb927.10.10580:mRNA-p1;Tb927.10.10570:mRNA-p1;Tb927.10.10560:mRNA-p1;Tb927.10.10550:mRNA-p1;Tb927.10.10540:mRNA-p1;Tb927.10.10530:mRNA-p1;Tb927.10.10520:mRNA-p1;Tb927.10.10515:mRNA-p1;Tb927.10.10510:mRNA-p1;Tb927.10.10500:mRNA-p1;Tb927.10.10490:mRNA-p1;Tb927.10.10480:mRNA-p1;Tb927.10.10470:mRNA-p1;Tb927.10.10460:mRNA-p1;Tb927.10.10445:mRNA-p1	Tb927.10.10445;Tb927.10.10460;Tb927.10.10470;Tb927.10.10480;Tb927.10.10490;Tb927.10.10500;Tb927.10.10510;Tb927.10.10515;Tb927.10.10520;Tb927.10.10530;Tb927.10.10540;Tb927.10.10550;Tb927.10.10560;Tb927.10.10570;Tb927.10.10580;Tb927.10.10590	Core histone H2A/H2B/H3/H4, putative;histone H2B, putative;histone H2B, putative;histone H2B, putative;histone H2B, putative;histone H2B, putative;histone H2B, putative;unspecified product;histone H2B, putative;histone H2B, putative;histone H2B, putative;histone H2B, putative;histone H2B, putative;histone H2B, putative;histone H2B, putative;histone H2B, putative	+	+	+	+	+	+							nucleoplasm GO:0005654	nucleoplasm GO:0005654;nucleoplasm GO:0005654;nucleoplasm GO:0005654;nucleoplasm GO:0005654;nucleoplasm(75%) GO:0005654;nucleoplasm GO:0005654;nucleoplasm(75%), nucleolus(25%) GO:0005654;nucleoplasm GO:0005654;nucleoplasm GO:0005654;nucleoplasm GO:0005654;nucleoplasm GO:0005654;nucleoplasm(50%) GO:0005654;nucleoplasm GO:0005654	histone	nucleolus, nucleoplasm	nuclear	69191000	280760000	600170000	0	0	0	227650000	266540000	113490000	90255000	344580000	286700000	GO:0000786	nucleosome	GO:0003677;GO:0046982	DNA binding;protein heterodimerization activity	N/A	N/A	GO:0005634;GO:0005654;N/A	N/A;nucleoplasm;nucleus	GO:0003677;GO:0042301;N/A	DNA binding;N/A;phosphate ion binding	GO:0006334;GO:0051276;N/A	chromosome organization;N/A;nucleosome assembly	4.00556	4.46372	4.58167	5.74698	4.56794
Tb927.8.760:mRNA-p1	Tb927.8.760:mRNA-p1	Tb927.8.760	nucleolar RNA-binding protein		+		+	+	+									NOP44/46			227250000	21078000	0	0	0	0	285970000	283910000	332610000	437900000	276980000	311160000	N/A	N/A	N/A	N/A	N/A	N/A	GO:0005634;GO:0005730;GO:0030687	nucleolus;nucleus;preribosome, large subunit precursor	GO:0003676;GO:0003723;GO:0004712;GO:0005515;GO:0019843	nucleic acid binding;protein binding;protein serine/threonine/tyrosine kinase activity;RNA binding;rRNA binding	GO:0000027;GO:0000470;GO:0016070;GO:0042273	maturation of LSU-rRNA;ribosomal large subunit assembly;ribosomal large subunit biogenesis;RNA metabolic process	2.26202	6.66839	2.19698	6.24682	2.2026
Tb927.6.2650:mRNA-p1	Tb927.6.2650:mRNA-p1	Tb927.6.2650	nucleolar mif4g domain-containing protein 1		+											nucleolus GO:0005730	nucleolus GO:0005730	NOM1	nucleolus	exclusively nucleolar	0	0	0	0	0	0	3092500	0	409160000	1628100000	5132200	4729700	N/A	N/A	N/A	N/A	N/A	N/A	GO:0005634;GO:0005730	nucleolus;nucleus	GO:0003723	RNA binding	GO:0010608;GO:0042274	posttranscriptional regulation of gene expression;ribosomal small subunit biogenesis	2.23951	7.80217	0.139623	-0.314043	0.198455
Tb927.2.4580:mRNA-p1	Tb927.2.4580:mRNA-p1	Tb927.2.4580	UNC119						+							cytoplasm, flagellar cytoplasm, nuclear lumen GO:0005737 GO:0097014 GO:0031981	cytoplasm, flagellar cytoplasm, nuclear lumen GO:0005737 GO:0097014 GO:0031981				0	0	10201000	0	0	0	22667000	0	0	0	1826500000	130870000	N/A	N/A	N/A	N/A	N/A	N/A	GO:0005737;GO:0005929;GO:0031981;GO:0097014	ciliary plasm;cilium;cytoplasm;nuclear lumen	GO:0008289	lipid binding	GO:0042953;GO:0060271	cilium assembly;lipoprotein transport	0.0993389	-0.19804	0.402136	1.41002	1.75311
Tb927.10.15570:mRNA-p1	Tb927.10.15570:mRNA-p1	Tb927.10.15570	transcription factor IIa, putative		+	+	+	+	+								nuclear lumen(points), cytoplasm(weak) GO:0031981		cytoplasm, nuclear lumen	cytoplasmic and nuclear	165690000	0	0	0	0	0	382790000	279870000	187000000	284620000	319500000	361690000	N/A	N/A	N/A	N/A	N/A	N/A	GO:0031981	nuclear lumen	N/A	N/A	N/A	N/A	2.69309	5.42456	2.85961	5.92918	2.93265
Tb927.10.6630:mRNA-p1	Tb927.10.6630:mRNA-p1	Tb927.10.6630	ATP-dependent RNA helicase DBP2A, putative	+	+	+	+	+	+							nucleolus(<10%) GO:0005730	nucleolus, nucleoplasm(weak) GO:0005730	DBP2A	nucleolus, nucleoplasm	nuclear	166950000	0	7395100	0	0	0	265390000	126520000	380160000	539640000	240610000	250150000	N/A	N/A	GO:0003676;GO:0004386;GO:0005524	ATP binding;helicase activity;nucleic acid binding	N/A	N/A	GO:0005634;GO:0005730;GO:0005737;GO:0005829;GO:1990904	cytoplasm;cytosol;nucleolus;nucleus;ribonucleoprotein complex	GO:0003723;GO:0003724;GO:0004386;GO:0005524	ATP binding;helicase activity;RNA binding;RNA helicase activity	GO:0006139	nucleobase-containing compound metabolic process	3.28248	6.99493	2.69519	5.68937	3.24038
Tb927.11.8770:mRNA-p1	Tb927.11.8770:mRNA-p1	Tb927.11.8770	ATP-dependent RNA helicase FAL1, putative		+											nucleolus(strong), nucleoplasm GO:0031981 GO:0005730 GO:0005654	nuclear lumen GO:0031981 GO:0005730 GO:0005654	eIF4AIII	nuclear lumen	exclusively nuclear lumen	0	0	604490	0	0	0	346060	0	478050000	1406500000	0	181500	N/A	N/A	GO:0003676;GO:0004386;GO:0005524	ATP binding;helicase activity;nucleic acid binding	N/A	N/A	GO:0005634;GO:0005654;GO:0005730;GO:0031981;GO:0071013	catalytic step 2 spliceosome;nuclear lumen;nucleolus;nucleoplasm;nucleus	GO:0003723;GO:0003724;GO:0003729;GO:0004386;GO:0005524	ATP binding;helicase activity;mRNA binding;RNA binding;RNA helicase activity	GO:0000462	maturation of SSU-rRNA from tricistronic rRNA transcript (SSU-rRNA, 5.8S rRNA, LSU-rRNA)	2.24801	7.89168	0.339577	-1.4364	0.707755
Tb927.6.3870:mRNA-p1	Tb927.6.3870:mRNA-p1	Tb927.6.3870	RNA-binding protein, putative		+		+	+	+							nuclear lumen GO:0031981	nuclear lumen GO:0031981	SGN1	nuclear lumen	exclusively nuclear lumen	277990000	170100000	0	0	0	0	191460000	116680000	105980000	218490000	343630000	426060000	N/A	N/A	GO:0003676	nucleic acid binding	N/A	N/A	GO:0031981	nuclear lumen	GO:0003723	RNA binding	GO:0006396	RNA processing	2.39708	4.89222	2.54513	4.86634	3.00044
Tb927.8.3870:mRNA-p1;Tb11.v5.0681.1-p1	Tb927.8.3870:mRNA-p1	Tb927.8.3870	Nucleolar protein 127		+	+	+	+	+							nucleolus(points) GO:0005730	nucleolus(peripheral, points, 75%) GO:0005730	NOP127	nucleolus	exclusively nucleolar	247580000	0	0	0	0	0	299280000	152560000	160910000	291580000	292890000	388670000	N/A	N/A	N/A	N/A	N/A	N/A	GO:0005634;GO:0005730;GO:0005819	nucleolus;nucleus;spindle	N/A	N/A	N/A	N/A	2.91781	6.05486	2.84301	6.03523	3.29208
Tb927.1.2210:mRNA-p1	Tb927.1.2210:mRNA-p1	Tb927.1.2210	nucleosome assembly protein (NAP), putative		+		+	+	+							nuclear lumen(50%) GO:0005737 GO:0097014 GO:0031981	cytoplasm, flagellar cytoplasm, nuclear lumen GO:0005737 GO:0097014 GO:0031981		cytoplasm, nuclear lumen, others	cytoplasmic and nuclear	138750000	0	0	0	0	0	438210000	243310000	102520000	180030000	284320000	350040000	GO:0005634	nucleus	N/A	N/A	GO:0006334	nucleosome assembly	GO:0005634;GO:0005737;GO:0031981;GO:0097014	ciliary plasm;cytoplasm;nuclear lumen;nucleus	GO:0003682;GO:0042393	chromatin binding;histone binding	GO:0006334	nucleosome assembly	1.94182	4.6941	2.22759	5.95924	2.29804
Tb927.11.15560:mRNA-p1	Tb927.11.15560:mRNA-p1	Tb927.11.15560	Nucleoporin NUP53a		+	+	+	+	+							nuclear pore, cytoplasm(weak, points) GO:0005643	nuclear pore GO:0005643	NUP53a	cytoplasm, nuclear pore	cytoplasmic and nuclear	788920000	67695000	0	0	0	0	239900000	250280000	25862000	64906000	105420000	124110000	GO:0005643	nuclear pore	GO:0017056	structural constituent of nuclear pore	N/A	N/A	GO:0005634;GO:0005643;GO:0044613	nuclear pore;nuclear pore central transport channel;nucleus	GO:0005543;GO:0017056	phospholipid binding;structural constituent of nuclear pore	GO:0006405;GO:0006606	protein import into nucleus;RNA export from nucleus	1.85333	3.19885	3.23815	5.77917	2.93413
Tb927.11.14340:mRNA-p1	Tb927.11.14340:mRNA-p1	Tb927.11.14340	exportin 1		+		+	+	+							nuclear pore, cytoplasm GO:0005643 GO:0005737	nuclear pore(strong), cytoplasm GO:0005643 GO:0005737	XPO1	cytoplasm, nuclear pore	cytoplasmic and nuclear	1275600000	14380000	0	0	0	0	61341000	23954000	19228000	36931000	64567000	81209000	N/A	N/A	GO:0005049	nuclear export signal receptor activity	GO:0006886	intracellular protein transport	GO:0005634;GO:0005643;GO:0005737;GO:0031981	cytoplasm;nuclear lumen;nuclear pore;nucleus	GO:0005049	nuclear export signal receptor activity	GO:0000055;GO:0000056;GO:0046825;GO:0051168	nuclear export;regulation of protein export from nucleus;ribosomal large subunit export from nucleus;ribosomal small subunit export from nucleus	2.24747	2.84065	2.08106	3.36519	3.50313
Tb927.10.11390:mRNA-p1	Tb927.10.11390:mRNA-p1	Tb927.10.11390	60S ribosomal protein L6, putative														cytoplasm(patchy), nucleolus GO:0005737 GO:0005730				123660000	43107000	339980000	26434000	137580000	135990000	174280000	75198000	113490000	126770000	140340000	133900000	GO:0005840	ribosome	GO:0003735	structural constituent of ribosome	GO:0006412	translation	GO:0000315;GO:0005622;GO:0005730;GO:0005737;GO:0022625	cytoplasm;cytosolic large ribosomal subunit;intracellular anatomical structure;nucleolus;organellar large ribosomal subunit	GO:0003723;GO:0003735;GO:0042301	phosphate ion binding;RNA binding;structural constituent of ribosome	GO:0000027;GO:0002181;GO:0006412	cytoplasmic translation;ribosomal large subunit assembly;translation	0.223354	0.600977	0.177034	0.533673	0.306644
Tb927.9.6870:mRNA-p1	Tb927.9.6870:mRNA-p1	Tb927.9.6870	RNA-binding protein, putative													nucleolus(strong), nucleoplasm(weak) GO:0005634 GO:0005730	nucleus GO:0005634 GO:0005730				0	0	9912400	110330000	757190000	590220000	0	0	0	0	0	0	N/A	N/A	GO:0003676	nucleic acid binding	N/A	N/A	GO:0005634;GO:0005730;GO:0016607	nuclear speck;nucleolus;nucleus	GO:0003723	RNA binding	GO:0000381;GO:0006396;GO:0045292	mRNA cis splicing, via spliceosome;regulation of alternative mRNA splicing, via spliceosome;RNA processing	2.05277	-7.22522	1.95439	-6.67405	2.18753
Tb927.7.2940:mRNA-p1;Tb927.7.2930:mRNA-p1;Tb927.7.2920:mRNA-p1;Tb927.7.2910:mRNA-p1;Tb927.7.2900:mRNA-p1;Tb927.7.2890:mRNA-p1;Tb927.7.2880:mRNA-p1;Tb927.7.2870:mRNA-p1;Tb927.7.2860:mRNA-p1;Tb927.7.2850:mRNA-p1;Tb927.7.2840:mRNA-p1;Tb927.7.2830:mRNA-p1;Tb927.7.2820:mRNA-p1	Tb927.7.2940:mRNA-p1;Tb927.7.2930:mRNA-p1;Tb927.7.2920:mRNA-p1;Tb927.7.2910:mRNA-p1;Tb927.7.2900:mRNA-p1;Tb927.7.2890:mRNA-p1;Tb927.7.2880:mRNA-p1;Tb927.7.2870:mRNA-p1;Tb927.7.2860:mRNA-p1;Tb927.7.2850:mRNA-p1;Tb927.7.2840:mRNA-p1;Tb927.7.2830:mRNA-p1;Tb927.7.2820:mRNA-p1	Tb927.7.2820;Tb927.7.2830;Tb927.7.2840;Tb927.7.2850;Tb927.7.2860;Tb927.7.2870;Tb927.7.2880;Tb927.7.2890;Tb927.7.2900;Tb927.7.2910;Tb927.7.2920;Tb927.7.2930;Tb927.7.2940	histone H2A, putative;histone H2A, putative;histone H2A, putative;histone H2A, putative;histone H2A, putative;histone H2A, putative;histone H2A, putative;histone H2A, putative;histone H2A, putative;histone H2A, putative;histone H2A, putative;histone H2A, putative;histone H2A, putative		+		+	+	+							nucleoplasm GO:0005654	nucleoplasm GO:0005654;nucleoplasm(75%) GO:0005654;nucleoplasm(75%) GO:0005654;nucleoplasm GO:0005654;nucleoplasm(75%) GO:0005654;nucleoplasm(75%), cytoplasm(25%, weak), flagellar cytoplasm(25%, weak), nuclear lumen(25%, weak) GO:0005654;nucleoplasm(75%) GO:0005654;nucleoplasm(75%), cytoplasm(75%, weak), flagellar cytoplasm(75%, weak), nuclear lumen(75%, weak) GO:0005654;nucleoplasm(75%) GO:00056…	histone	nucleoplasm, nucleolus, cytoplasm, others	nuclear	45131000	115790000	171790000	0	0	0	196720000	217050000	68240000	71619000	316520000	212490000	GO:0000786	nucleosome	GO:0003677;GO:0046982	DNA binding;protein heterodimerization activity	N/A	N/A	GO:0005634;GO:0005654	nucleoplasm;nucleus	GO:0003677	DNA binding	GO:0006325;GO:0006342;GO:0051276	chromatin organization;chromatin silencing;chromosome organization	1.93061	4.20972	2.31737	5.77325	2.34195
Tb927.10.8650:mRNA-p1;Tb11.v5.0707.1-p1	Tb927.10.8650:mRNA-p1;Tb11.v5.0707.1-p1	Tb11.v5.0707;Tb927.10.8650	hypothetical protein, conserved;ran binding protein, putative		+	+	+	+	+							nuclear lumen, nucleolus(peripheral) GO:0005643 GO:0031981 GO:0005730	nuclear pore GO:0005643 GO:0031981 GO:0005730	RanBP1	nuclear lumen, nucleolus, nuclear pore	nuclear	541620000	0	0	0	0	0	204730000	114330000	55809000	89708000	192510000	213420000	N/A	N/A	N/A	N/A	GO:0046907	intracellular transport	GO:0005634;GO:0005643;GO:0005654;GO:0005730;GO:0031981;N/A	N/A;nuclear lumen;nuclear pore;nucleolus;nucleoplasm;nucleus	GO:0005515;N/A	N/A;protein binding	N/A	N/A	2.8863	4.11555	3.0387	5.22808	3.75529
Tb927.6.4300:mRNA-p1;Tb927.6.4280:mRNA-p1	Tb927.6.4300:mRNA-p1;Tb927.6.4280:mRNA-p1	Tb927.6.4280;Tb927.6.4300	glyceraldehyde 3-phosphate dehydrogenase, glycosomal;glyceraldehyde 3-phosphate dehydrogenase, glycosomal													cytoplasm(patchy), nucleolus(25%) GO:0020015 GO:0005737	glycosome GO:0020015 GO:0005737;glycosome(75%) GO:0020015				368530000	268360000	500380000	0	47670000	42296000	26227000	10592000	10326000	27152000	32247000	31574000	N/A	N/A	GO:0016620;GO:0050661;GO:0051287	NAD binding;NADP binding;oxidoreductase activity, acting on the aldehyde or oxo group of donors, NAD or NADP as acceptor	GO:0006006;GO:0055114	glucose metabolic process;obsolete oxidation-reduction process	GO:0005737;GO:0020015	cytoplasm;glycosome	GO:0004365;GO:0042301;GO:0044877	glyceraldehyde-3-phosphate dehydrogenase (NAD+) (phosphorylating) activity;phosphate ion binding;protein-containing complex binding	GO:0006096	glycolytic process	0.0577704	-0.26927	0.0596932	-0.275925	0.16269
Tb927.10.13720:mRNA-p1	Tb927.10.13720:mRNA-p1	Tb927.10.13720	RNA-binding protein 29, putative		+		+	+	+							endocytic(weak), cytoplasm(weak) GO:0005654	nucleoplasm GO:0005654		cytoplasm, nucleoplasm, others	cytoplasmic and nuclear	341570000	0	16805000	0	0	0	130450000	81318000	103530000	115530000	267870000	294950000	N/A	N/A	GO:0003676	nucleic acid binding	N/A	N/A	GO:0005634;GO:0005654	nucleoplasm;nucleus	GO:0003723;GO:0003729	mRNA binding;RNA binding	GO:0006396;GO:0010608	posttranscriptional regulation of gene expression;RNA processing	2.64297	5.11617	2.49379	5.02958	2.94631
Tb927.5.4260:mRNA-p1;Tb927.5.4250:mRNA-p1;Tb927.5.4240:mRNA-p1;Tb927.5.4230:mRNA-p1;Tb927.5.4220:mRNA-p1;Tb927.5.4210:mRNA-p1;Tb927.5.4200:mRNA-p1;Tb927.5.4190:mRNA-p1;Tb927.5.4180:mRNA-p1;Tb927.5.4170:mRNA-p1	Tb927.5.4260:mRNA-p1;Tb927.5.4250:mRNA-p1;Tb927.5.4240:mRNA-p1;Tb927.5.4230:mRNA-p1;Tb927.5.4220:mRNA-p1;Tb927.5.4210:mRNA-p1;Tb927.5.4200:mRNA-p1;Tb927.5.4190:mRNA-p1;Tb927.5.4180:mRNA-p1;Tb927.5.4170:mRNA-p1	Tb927.5.4170;Tb927.5.4180;Tb927.5.4190;Tb927.5.4200;Tb927.5.4210;Tb927.5.4220;Tb927.5.4230;Tb927.5.4240;Tb927.5.4250;Tb927.5.4260	histone H4, putative;histone H4, putative;histone H4, putative;histone H4, putative;histone H4, putative;histone H4, putative;histone H4, putative;histone H4, putative;histone H4, putative;histone H4, putative		+		+	+	+							nucleoplasm GO:0005737 GO:0005654	nucleoplasm GO:0005654;nucleoplasm(patchy) GO:0005654;cytoplasm(reticulated), flagellar cytoplasm(weak) GO:0005737 GO:0005654;nucleoplasm(<10%), transition zone GO:0035869;nucleoplasm GO:0005654;nucleoplasm GO:0005654;cytoplasm, nucleoplasm(<10%, strong), flagellar cytoplasm, nuclear lumen GO:0005737 GO:0097014 GO:0031981;nucleoplasm(75%), cytoplasm(25%) GO:0005654	histone	cytoplasm, nucleoplasm, others	cytoplasmic and nuclear	50948000	129850000	296430000	0	0	0	127430000	111640000	80024000	75868000	217180000	174400000	GO:0000786	nucleosome	GO:0003677;GO:0046982	DNA binding;protein heterodimerization activity	N/A	N/A	GO:0000786;GO:0005654;GO:0005737;GO:0031981;GO:0035869;GO:0097014	ciliary plasm;ciliary transition zone;cytoplasm;nuclear lumen;nucleoplasm;nucleosome	GO:0003677	DNA binding	GO:0006334	nucleosome assembly	1.96565	4.22472	2.1271	4.83897	2.28641
Tb927.9.8420:mRNA-p1;Tb927.9.8070:mRNA-p1	Tb927.9.8420:mRNA-p1;Tb927.9.8070:mRNA-p1	Tb927.9.8070;Tb927.9.8420	QM-like protein;QM-like protein													cytoplasm(patchy) GO:0005737	cytoplasm GO:0005737;cytoplasm GO:0005737				102520000	29328000	76740000	34377000	401710000	92768000	75081000	56751000	76313000	80706000	75128000	62235000	GO:0005840	ribosome	GO:0003735	structural constituent of ribosome	GO:0006412	translation	GO:0005737;GO:0005840;GO:0022625	cytoplasm;cytosolic large ribosomal subunit;ribosome	GO:0003735	structural constituent of ribosome	GO:0000027;GO:0006412	ribosomal large subunit assembly;translation	0.126184	-0.468749	0.206667	-0.734504	0.186323
Tb927.4.2040:mRNA-p1;Tb927.4.2030:mRNA-p1	Tb927.4.2040:mRNA-p1;Tb927.4.2030:mRNA-p1	Tb927.4.2030;Tb927.4.2040	DNA/RNA-binding protein Alba 4;DNA/RNA-binding protein Alba 3						+							cytoplasm(patchy), nucleolus GO:0005737 GO:0097014 GO:0031981 GO:0005730;cytoplasm(points) GO:0005737	cytoplasm(points, 50%), cytoplasm(50%), flagellar cytoplasm(50%), nuclear lumen(50%) GO:0005737 GO:0097014 GO:0031981 GO:0005730;cytoplasm(points) GO:0005737				0	0	869230000	0	0	0	0	0	0	53881000	56759000	95207000	N/A	N/A	GO:0003676	nucleic acid binding	N/A	N/A	GO:0005730;GO:0005737;GO:0005929;GO:0010494;GO:0031981;GO:0097014	ciliary plasm;cilium;cytoplasm;cytoplasmic stress granule;nuclear lumen;nucleolus	GO:0003723;GO:0003729;GO:0044877	mRNA binding;protein-containing complex binding;RNA binding	GO:0034605	cellular response to heat	0.348004	1.89611	0.206256	0.504055	1.89047
Tb927.8.6160:mRNA-p1;Tb927.8.6150:mRNA-p1	Tb927.8.6160:mRNA-p1;Tb927.8.6150:mRNA-p1	Tb927.8.6150;Tb927.8.6160	40S ribosomal protein S8, putative;40S ribosomal protein S8, putative													cytoplasm GO:0005737 GO:0005730	nucleolus(strong), cytoplasm(patchy) GO:0005730 GO:0005737;cytoplasm(points), nucleolus GO:0005737 GO:0005730				48554000	221680000	348260000	31961000	66126000	57623000	40703000	45198000	48612000	39045000	61233000	41651000	GO:0005840	ribosome	GO:0003735	structural constituent of ribosome	GO:0006412	translation	GO:0005730;GO:0005737;GO:0005840;GO:0022627	cytoplasm;cytosolic small ribosomal subunit;nucleolus;ribosome	GO:0003735;GO:0042301	phosphate ion binding;structural constituent of ribosome	GO:0000462;GO:0006412	maturation of SSU-rRNA from tricistronic rRNA transcript (SSU-rRNA, 5.8S rRNA, LSU-rRNA);translation	0.157768	-0.186167	0.185269	-0.208695	0.0189225
Tb927.6.4980:mRNA-p1;Tb927.11.7705:mRNA-p1;Tb11.0390:mRNA-p1;Tb11.0290:mRNA-p1	Tb927.6.4980:mRNA-p1;Tb927.11.7705:mRNA-p1;Tb11.0390:mRNA-p1;Tb11.0290:mRNA-p1	Tb11.0290;Tb11.0390;Tb927.11.7705;Tb927.6.4980	chrXI additional, unordered contigs;chrXI additional, unordered contigs;ribosomal protein S11, putative;40S ribosomal protein S14													cytoplasm(patchy), nucleolus GO:0005737 GO:0005730	cytoplasm(patchy), nucleolus(75%) GO:0005737 GO:0005730				147560000	66944000	206770000	0	66588000	38913000	132600000	90221000	0	95476000	69205000	122740000	GO:0005840	ribosome	GO:0003735	structural constituent of ribosome	GO:0006412	translation	GO:0005730;GO:0005737;GO:0015935	cytoplasm;nucleolus;small ribosomal subunit	GO:0003735;GO:0048027;GO:0070181	mRNA 5'-UTR binding;small ribosomal subunit rRNA binding;structural constituent of ribosome	GO:0000028;GO:0000462;GO:0006412	maturation of SSU-rRNA from tricistronic rRNA transcript (SSU-rRNA, 5.8S rRNA, LSU-rRNA);ribosomal small subunit assembly;translation	0.120241	-0.76291	0.703023	2.0059	0.600574
Tb927.10.8940:mRNA-p1	Tb927.10.8940:mRNA-p1	Tb927.10.8940	flagellum targeting protein kharon1, putative													cortical cytoskeleton GO:0030863	cytoplasm(weak, reticulated) GO:0030863				322000000	39907000	209660000	0	80065000	48597000	56822000	13070000	25205000	70245000	60593000	90392000	N/A	N/A	N/A	N/A	N/A	N/A	GO:0020016;GO:0030863	ciliary pocket;cortical cytoskeleton	GO:0003729;GO:0044877	mRNA binding;protein-containing complex binding	GO:0006605	protein targeting	0.163628	0.872553	0.0401857	0.245856	0.35846
Tb927.4.1330:mRNA-p1	Tb927.4.1330:mRNA-p1	Tb927.4.1330	DNA topoisomerase IB, large subunit		+			+	+							nuclear lumen GO:0005654 GO:0031981	nucleoplasm GO:0005654 GO:0031981		nucleoplasm, nuclear lumen	nuclear	132200000	0	772250	0	1387400	0	155630000	40874000	66294000	92040000	236740000	272570000	GO:0005694	chromosome	GO:0003677;GO:0003917	DNA binding;DNA topoisomerase type I (single strand cut, ATP-independent) activity	GO:0006265	DNA topological change	GO:0005634;GO:0005654;GO:0005730;GO:0016020;GO:0031981	membrane;nuclear lumen;nucleolus;nucleoplasm;nucleus	GO:0003917	DNA topoisomerase type I (single strand cut, ATP-independent) activity	GO:0006265;GO:0006355	DNA topological change;regulation of transcription, DNA-templated	1.90166	4.59504	1.60806	4.62509	2.31078
Tb927.4.1800:mRNA-p1;Tb927.4.1790:mRNA-p1	Tb927.4.1800:mRNA-p1;Tb927.4.1790:mRNA-p1	Tb927.4.1790;Tb927.4.1800	ribosomal protein L3, putative;Mitochondrial ribosomal protein L3																		161070000	67558000	153230000	0	86616000	27566000	109020000	14440000	75491000	125330000	73860000	62227000	GO:0005840	ribosome	GO:0003735	structural constituent of ribosome	GO:0006412	translation	GO:0005762;GO:0022625	cytosolic large ribosomal subunit;mitochondrial large ribosomal subunit	GO:0003723;GO:0003735	RNA binding;structural constituent of ribosome	GO:0000027	ribosomal large subunit assembly	0.561556	2.08739	0.153571	0.793701	0.414654
Tb927.10.3200:mRNA-p1	Tb927.10.3200:mRNA-p1	Tb927.10.3200	U2 splicing auxiliary factor, putative													nucleoplasm GO:0005654	nucleoplasm GO:0005654				28205000	0	18517000	42733000	373650000	150350000	78704000	0	0	60238000	67458000	133860000	GO:0089701	U2AF complex	GO:0003676;GO:0003723;GO:0008270;GO:0046872	metal ion binding;nucleic acid binding;RNA binding;zinc ion binding	GO:0000398	mRNA splicing, via spliceosome	GO:0005634;GO:0005654;GO:0005681;GO:0016607;GO:0089701	nuclear speck;nucleoplasm;nucleus;spliceosomal complex;U2AF complex	GO:0003723;GO:0003729;GO:0030628	mRNA binding;pre-mRNA 3'-splice site binding;RNA binding	GO:0000375;GO:0000398;GO:0006397;GO:0008380	mRNA processing;mRNA splicing, via spliceosome;RNA splicing;RNA splicing, via transesterification reactions	0.710566	-3.24127	0.63223	-3.47474	0.146365
Tb927.9.10400:mRNA-p1	Tb927.9.10400:mRNA-p1	Tb927.9.10400	hypothetical protein, conserved		+	+	+	+	+							nucleolus, nucleus(points), cytoplasm(patchy, weak) GO:0005730 GO:0005634	nucleolus(peripheral, points) GO:0005730 GO:0005634		cytoplasm, nucleolus	cytoplasmic and nuclear	191610000	0	2352500	0	0	0	109320000	83795000	98444000	98024000	145070000	169480000	N/A	N/A	GO:0005515	protein binding	N/A	N/A	GO:0005634;GO:0005730	nucleolus;nucleus	GO:0003729	mRNA binding	N/A	N/A	2.9054	4.64146	2.81299	4.60392	3.0503
Tb927.11.9730:mRNA-p1;Tb927.10.12680:mRNA-p1	Tb927.11.9730:mRNA-p1;Tb927.10.12680:mRNA-p1	Tb927.10.12680;Tb927.11.9730	60S ribosomal protein L34, putative;60S ribosomal protein L34, putative													cytoplasm(reticulated, points) GO:0005737;cytoplasm(patchy), nucleolus GO:0005737 GO:0005730					64135000	0	207940000	0	89255000	79683000	0	0	66583000	103310000	82249000	188530000	GO:0005840	ribosome	GO:0003735	structural constituent of ribosome	GO:0006412	translation	GO:0005730;GO:0005737;GO:0005840;GO:0022625	cytoplasm;cytosolic large ribosomal subunit;nucleolus;ribosome	GO:0003735	structural constituent of ribosome	GO:0006412;GO:0042254	ribosome biogenesis;translation	0.29387	1.14258	0.994862	-3.53359	0.453772
Tb927.8.8050:mRNA-p1	Tb927.8.8050:mRNA-p1	Tb927.8.8050	Nucleoporin NUP75													nuclear pore(75%) GO:0005730 GO:0005643	nucleoplasm(weak), nucleolus(points) GO:0005730 GO:0005643				753280000	105320000	0	0	0	0	0	0	0	0	0	19124000	N/A	N/A	N/A	N/A	N/A	N/A	GO:0005643;GO:0005730	nuclear pore;nucleolus	N/A	N/A	N/A	N/A	0.286443	-0.596083	0.523617	-1.04346	0.133096
Tb927.10.5340:mRNA-p1;Tb927.10.5330:mRNA-p1;Tb11.v5.1060.1-p1;Tb11.v5.0243.1-p1	Tb927.10.5340:mRNA-p1;Tb927.10.5330:mRNA-p1;Tb11.v5.1060.1-p1;Tb11.v5.0243.1-p1	Tb11.v5.0243;Tb11.v5.1060;Tb927.10.5330;Tb927.10.5340	40S ribosomal protein S18, putative;40S ribosomal protein S18, putative;40S ribosomal protein S18, putative;40S ribosomal protein S18, putative														cytoplasm, nuclear lumen GO:0005737 GO:0031981;cytoplasm GO:0005737				80504000	63847000	201250000	50162000	239540000	99124000	31104000	0	0	30528000	40833000	32900000	GO:0005840	ribosome	GO:0003676;GO:0003723;GO:0003735	nucleic acid binding;RNA binding;structural constituent of ribosome	GO:0006412	translation	GO:0000314;GO:0005622;GO:0005737;GO:0005829;GO:0005840;GO:0015935;GO:0031981	cytoplasm;cytosol;intracellular anatomical structure;nuclear lumen;organellar small ribosomal subunit;ribosome;small ribosomal subunit	GO:0003723;GO:0003729;GO:0003735;GO:0044877	mRNA binding;protein-containing complex binding;RNA binding;structural constituent of ribosome	GO:0006412	translation	1.05019	-2.80782	1.02027	-3.01021	0.770618
Tb927.4.2180:mRNA-p1	Tb927.4.2180:mRNA-p1	Tb927.4.2180	60S ribosomal protein L35a, putative																		93485000	138740000	250780000	23742000	177720000	132790000	19767000	0	0	16506000	0	13470000	GO:0005840	ribosome	GO:0003735	structural constituent of ribosome	GO:0006412	translation	GO:0022625	cytosolic large ribosomal subunit	GO:0003735	structural constituent of ribosome	GO:0002181;GO:0042273	cytoplasmic translation;ribosomal large subunit biogenesis	1.01232	-3.18471	0.941733	-3.45679	1.09184
Tb927.2.4230:mRNA-p1;Tb11.v5.0827.1-p1	Tb927.2.4230:mRNA-p1	Tb927.2.4230	NUP-1 protein, putative		+	+	+	+	+									NUP1			97857000	0	15030000	0	0	0	167610000	169030000	128460000	100240000	83544000	95419000	N/A	N/A	N/A	N/A	N/A	N/A	GO:0005634;GO:0005652	nuclear lamina;nucleus	N/A	N/A	N/A	N/A	2.6068	4.981	2.78705	5.54981	2.54549
Tb927.1.2550:mRNA-p1;Tb927.1.2530:mRNA-p1;Tb927.1.2510:mRNA-p1;Tb927.1.2490:mRNA-p1;Tb927.1.2470:mRNA-p1;Tb927.1.2450:mRNA-p1;Tb927.1.2430:mRNA-p1;Tb927.10.15350:mRNA-p1	Tb927.1.2550:mRNA-p1;Tb927.1.2530:mRNA-p1;Tb927.1.2510:mRNA-p1;Tb927.1.2490:mRNA-p1;Tb927.1.2470:mRNA-p1;Tb927.1.2450:mRNA-p1;Tb927.1.2430:mRNA-p1	Tb927.1.2430;Tb927.1.2450;Tb927.1.2470;Tb927.1.2490;Tb927.1.2510;Tb927.1.2530;Tb927.1.2550	histone H3, putative;histone H3, putative;histone H3, putative;histone H3, putative;histone H3, putative;histone H3, putative;histone H3, putative					+	+							nucleoplasm(75%) GO:0005654	nucleoplasm GO:0005654;nucleoplasm GO:0005654;nucleoplasm GO:0005654;nucleoplasm GO:0005654;nucleoplasm GO:0005654;nucleoplasm GO:0005654	histone	nucleoplasm	exclusively nucleoplasmic	0	0	489360000	0	0	0	99385000	0	75780000	0	73760000	114990000	GO:0000786	nucleosome	GO:0003677;GO:0046982	DNA binding;protein heterodimerization activity	N/A	N/A	GO:0005634;GO:0005654	nucleoplasm;nucleus	GO:0003677;GO:0042301	DNA binding;phosphate ion binding	N/A	N/A	0.689226	2.55041	0.418224	2.1801	2.71598
Tb927.7.2240:mRNA-p1	Tb927.7.2240:mRNA-p1	Tb927.7.2240	hypothetical protein, conserved		+		+	+	+							nucleoplasm GO:0005654	nucleoplasm(50%) GO:0005654	API5	nucleoplasm	exclusively nucleoplasmic	13118000	0	10949000	0	0	0	48170000	54631000	191490000	234800000	137640000	151380000	N/A	N/A	N/A	N/A	N/A	N/A	GO:0005634;GO:0005654	nucleoplasm;nucleus	GO:0003729	mRNA binding	N/A	N/A	2.60587	6.44138	2.13657	4.39402	2.50486
Tb927.10.10960:mRNA-p1;Tb927.10.10950:mRNA-p1;Tb927.10.10940:mRNA-p1;Tb927.10.10920:mRNA-p1;Tb927.10.10900:mRNA-p1;Tb927.10.10890:mRNA-p1;Tb11.v5.0543.1-p1;Tb927.10.10910:mRNA-p1;Tb927.10.10980:mRNA-p1;Tb927.10.10970:mRNA-p1;Tb927.10.10930:mRNA-p1	Tb927.10.10960:mRNA-p1;Tb927.10.10950:mRNA-p1;Tb927.10.10940:mRNA-p1;Tb927.10.10920:mRNA-p1;Tb927.10.10900:mRNA-p1;Tb927.10.10890:mRNA-p1;Tb11.v5.0543.1-p1;Tb927.10.10910:mRNA-p1;Tb927.10.10980:mRNA-p1;Tb927.10.10970:mRNA-p1;Tb927.10.10930:mRNA-p1	Tb11.v5.0543;Tb927.10.10890;Tb927.10.10900;Tb927.10.10910;Tb927.10.10920;Tb927.10.10930;Tb927.10.10940;Tb927.10.10950;Tb927.10.10960;Tb927.10.10970;Tb927.10.10980	Heat shock protein 83, putative;heat shock protein, putative;heat shock protein, putative;heat shock protein, putative;heat shock protein, putative;heat shock protein, putative;heat shock protein, putative;heat shock protein, putative;heat shock protein, putative;heat shock protein, putative;heat shock protein 90, putative													cytoplasm(patchy) GO:0005737 GO:0005654	cytoplasm, flagellar cytoplasm(weak), nucleoplasm GO:0005737 GO:0005654;cytoplasm, nucleoplasm GO:0005737 GO:0005654;cytoplasm(50%), nucleoplasm(50%) GO:0005737 GO:0005654;cytoplasm GO:0005737;cytoplasm(patchy), nucleoplasm GO:0005737 GO:0005654;cytoplasm(50%), cytoplasm(50%, weak) GO:0005737;cytoplasm(reticulated) GO:0005737;cytoplasm(75%), cytoplasm(weak, 25%) GO:0005737;cytoplasm, nucleoplasm …				144020000	70626000	317590000	0	19393000	0	75670000	33185000	38072000	52860000	41276000	37483000	N/A	N/A	GO:0005524;GO:0051082	ATP binding;unfolded protein binding	GO:0006457	protein folding	GO:0005654;GO:0005737;GO:0005813;GO:0005829;GO:0005886;GO:0009986;GO:0032991;GO:0048471	cell surface;centrosome;cytoplasm;cytosol;nucleoplasm;perinuclear region of cytoplasm;plasma membrane;protein-containing complex	GO:0016887;GO:0051082;N/A	ATP hydrolysis activity;N/A;unfolded protein binding	GO:0006457;GO:0006986;GO:0034605;GO:0042026;GO:0050821;N/A	cellular response to heat;N/A;protein folding;protein refolding;protein stabilization;response to unfolded protein	1.2551	2.39162	1.19913	2.55129	1.1942
Tb927.10.6680:mRNA-p1	Tb927.10.6680:mRNA-p1	Tb927.10.6680	member of the NOL1/NOP2/sun family of proteins					+	+							cytoplasm, flagellar cytoplasm, nuclear lumen GO:0005737 GO:0097014 GO:0031981			cytoplasm, nuclear lumen, others	cytoplasmic and nuclear	0	0	0	0	0	0	261290000	0	0	219360000	192450000	151440000	N/A	N/A	GO:0003723;GO:0008168	methyltransferase activity;RNA binding	GO:0001510	RNA methylation	GO:0005737;GO:0031981;GO:0097014	ciliary plasm;cytoplasm;nuclear lumen	GO:0008168	methyltransferase activity	GO:0001510	RNA methylation	0.662791	3.31436	0.688817	3.50746	2.80677
Tb927.9.13480:mRNA-p1	Tb927.9.13480:mRNA-p1	Tb927.9.13480	Eukaryotic protein of unknown function (DUF1764), putative		+		+	+	+							nucleolus(strong), nucleoplasm, cytoplasm(points, weak) GO:0005730 GO:0005654	nucleolus(strong), nucleoplasm GO:0005730 GO:0005654		cytoplasm, nucleolus, nucleoplasm	cytoplasmic and nuclear	35956000	0	0	0	0	0	90440000	99104000	156740000	158670000	121680000	149790000	N/A	N/A	N/A	N/A	N/A	N/A	GO:0005654;GO:0005730	nucleolus;nucleoplasm	N/A	N/A	N/A	N/A	2.46711	5.41622	2.28014	4.68004	2.39486
Tb927.8.3020:mRNA-p1	Tb927.8.3020:mRNA-p1	Tb927.8.3020	hypothetical protein, conserved		+			+	+							cytoplasm(patchy) GO:0005737 GO:0097014	cytoplasm(points), flagellar cytoplasm GO:0005737 GO:0097014		cytoplasm	exclusively cytoplasmic	2756000	0	0	0	0	0	198020000	21569000	129560000	141080000	165620000	148440000	N/A	N/A	GO:0004386	helicase activity	N/A	N/A	GO:0005737;GO:0097014	ciliary plasm;cytoplasm	N/A	N/A	N/A	N/A	2.62519	5.27063	1.31388	4.2219	2.67284
Tb11.v5.0501.1-p1;Tb927.10.3940:mRNA-p1;Tb927.10.3930:mRNA-p1	Tb11.v5.0501.1-p1;Tb927.10.3940:mRNA-p1;Tb927.10.3930:mRNA-p1	Tb11.v5.0501;Tb927.10.3930;Tb927.10.3940	40S ribosomal protein S3A, putative;40S ribosomal protein S3A, putative;40S ribosomal protein S3A, putative													cytoplasm(patchy) GO:0005737	nucleoplasm(50%) GO:0005654				60394000	55561000	203170000	16411000	122700000	42036000	57656000	35668000	52654000	62288000	50154000	41228000	GO:0005840;GO:0022627	cytosolic small ribosomal subunit;ribosome	GO:0003735	structural constituent of ribosome	GO:0006412	translation	GO:0005654;GO:0005737;GO:0005829;GO:0005840	cytoplasm;cytosol;nucleoplasm;ribosome	GO:0003729;GO:0003735;GO:0044877	mRNA binding;protein-containing complex binding;structural constituent of ribosome	GO:0006412	translation	0.126381	0.383297	0.0135739	0.0465997	0.0150892
Tb927.3.3590:mRNA-p1	Tb927.3.3590:mRNA-p1	Tb927.3.3590	U3 small nucleolar ribonucleoprotein protein MPP10, putative		+		+	+	+							nucleolus(strong), cytoplasm GO:0005730 GO:0005737	nucleolus(strong, 75%), cytoplasm(25%), flagellar cytoplasm(25%), nuclear lumen(25%) GO:0005730 GO:0005737		cytoplasm, nucleolus, nucleoplasm	cytoplasmic and nuclear	72120000	0	0	0	0	0	91333000	92591000	186550000	226500000	62003000	59383000	GO:0005634;GO:0005732;GO:0034457	Mpp10 complex;nucleus;sno(s)RNA-containing ribonucleoprotein complex	N/A	N/A	GO:0006364	rRNA processing	GO:0005634;GO:0005730;GO:0005737;GO:0032040;GO:0034457	cytoplasm;Mpp10 complex;nucleolus;nucleus;small-subunit processome	N/A	N/A	N/A	N/A	2.66174	6.01126	2.40931	4.8508	2.24331
Tb927.7.5460:mRNA-p1	Tb927.7.5460:mRNA-p1	Tb927.7.5460	exosome-associated protein 3		+	+	+	+	+							nucleoplasm(points, 50%) GO:0005654	nucleoplasm GO:0005654		nucleoplasm	exclusively nucleoplasmic	73242000	0	0	0	0	0	123590000	58341000	84259000	155810000	147150000	146840000	N/A	N/A	N/A	N/A	N/A	N/A	GO:0005634;GO:0005654	nucleoplasm;nucleus	N/A	N/A	N/A	N/A	2.96959	5.20634	2.68353	4.77406	3.71913
Tb927.8.2000:mRNA-p1	Tb927.8.2000:mRNA-p1	Tb927.8.2000	cyclophilin, putative		+		+	+	+							nucleolus GO:0005730	nucleolus GO:0005730		nucleolus	exclusively nucleolar	105390000	0	24303000	0	0	0	81933000	67581000	112850000	128190000	123080000	143560000	N/A	N/A	GO:0003755	peptidyl-prolyl cis-trans isomerase activity	GO:0000413;GO:0006457	protein folding;protein peptidyl-prolyl isomerization	GO:0005634;GO:0005730	nucleolus;nucleus	GO:0003755;GO:0005515;GO:0019843;GO:0042301	peptidyl-prolyl cis-trans isomerase activity;phosphate ion binding;protein binding;rRNA binding	GO:0006364;GO:0006457	protein folding;rRNA processing	2.34288	5.32402	2.16152	4.63128	2.37358
Tb927.11.3600:mRNA-p1;Tb927.11.3590:mRNA-p1;Tb11.v5.1059.1-p1	Tb927.11.3600:mRNA-p1;Tb927.11.3590:mRNA-p1;Tb11.v5.1059.1-p1	Tb11.v5.1059;Tb927.11.3590;Tb927.11.3600	40S ribosomal protein S4, putative;40S ribosomal protein S4, putative;40S ribosomal protein S4, putative														cytoplasm(50%), nucleolus(50%, strong) GO:0005737 GO:0005730				160730000	81254000	192530000	11049000	85650000	48324000	47021000	0	18892000	56614000	30280000	30090000	GO:0005840	ribosome	GO:0003723;GO:0003735;GO:0019843	RNA binding;rRNA binding;structural constituent of ribosome	GO:0006412	translation	GO:0005730;GO:0005737;GO:0005840;GO:0022627	cytoplasm;cytosolic small ribosomal subunit;nucleolus;ribosome	GO:0003723;GO:0003729;GO:0003735;GO:0044877	mRNA binding;protein-containing complex binding;RNA binding;structural constituent of ribosome	GO:0006412	translation	0.0333159	-0.128903	0.320895	-1.43766	0.0739696
Tb927.10.7680:mRNA-p1	Tb927.10.7680:mRNA-p1	Tb927.10.7680	GTPase activating protein, putative						+							nuclear pore GO:0005643	nuclear pore GO:0005643				683630000	2832800	0	0	0	0	7175900	0	8490000	11227000	13191000	16054000	N/A	N/A	N/A	N/A	N/A	N/A	GO:0005634;GO:0005643	nuclear pore;nucleus	GO:0005096	GTPase activator activity	GO:0006886;GO:0090630	activation of GTPase activity;intracellular protein transport	1.18736	2.02223	0.49335	0.977786	1.46725
Tb927.5.3020:mRNA-p1	Tb927.5.3020:mRNA-p1	Tb927.5.3020	hypothetical protein, conserved	+	+	+	+	+	+							nucleoplasm(cell cycle dependent), cytoplasm(weak) GO:0005654	nucleoplasm GO:0005654		cytoplasm, nucleoplasm	cytoplasmic and nuclear	68144000	0	0	0	0	0	61697000	44981000	152520000	159310000	118180000	123870000	N/A	N/A	GO:0000386;GO:0030628	pre-mRNA 3'-splice site binding;second spliceosomal transesterification activity	GO:0000398	mRNA splicing, via spliceosome	GO:0005654;GO:0005681	nucleoplasm;spliceosomal complex	N/A	N/A	GO:0008380	RNA splicing	3.34409	5.04074	2.68962	3.47565	3.24624
Tb927.10.2810:mRNA-p1	Tb927.10.2810:mRNA-p1	Tb927.10.2810	hypothetical protein, conserved					+	+												0	0	0	0	0	0	287080000	0	0	37695000	255140000	145550000	N/A	N/A	N/A	N/A	N/A	N/A	N/A	N/A	N/A	N/A	N/A	N/A	0.349629	1.34986	0.487171	2.96006	3.28124
Tb927.11.5560:mRNA-p1	Tb927.11.5560:mRNA-p1	Tb927.11.5560	hypothetical protein, conserved		+			+	+							nuclear pore GO:0005643 GO:0005737	nuclear pore, cytoplasm(points) GO:0005643 GO:0005737		cytoplasm, nuclear pore	cytoplasmic and nuclear	405330000	3903400	0	0	0	0	37021000	13576000	36506000	42610000	87071000	96411000	N/A	N/A	N/A	N/A	N/A	N/A	GO:0005634;GO:0005643;GO:0005737;GO:0070390	cytoplasm;nuclear pore;nucleus;transcription export complex 2	GO:0003690;GO:0003723	double-stranded DNA binding;RNA binding	GO:0000973;GO:0006368;GO:0016973;GO:0071033	nuclear retention of pre-mRNA at the site of transcription;poly(A)+ mRNA export from nucleus;posttranscriptional tethering of RNA polymerase II gene DNA at nuclear periphery;transcription elongation from RNA polymerase II promoter	2.6685	3.1833	1.49847	2.36834	3.10787
Tb927.10.6020:mRNA-p1	Tb927.10.6020:mRNA-p1	Tb927.10.6020	hypothetical protein, conserved				+	+	+							nucleoplasm GO:0005654	nucleoplasm GO:0005654		nucleoplasm	exclusively nucleoplasmic	74384000	0	0	0	0	0	112890000	82115000	0	58877000	169060000	219670000	N/A	N/A	N/A	N/A	N/A	N/A	GO:0005634;GO:0005654	nucleoplasm;nucleus	N/A	N/A	N/A	N/A	0.299465	1.52135	2.28231	4.77599	2.53576
Tb927.10.190:mRNA-p1;REV__Tb927.3.5050:mRNA-p1	Tb927.10.190:mRNA-p1	Tb927.10.190	40S ribosomal protein S6, putative																		113600000	154900000	244390000	0	71244000	15735000	18068000	0	9162100	31807000	30032000	18332000	GO:0005840	ribosome	GO:0003735	structural constituent of ribosome	GO:0006412	translation	GO:0005840	ribosome	GO:0003729;GO:0003735	mRNA binding;structural constituent of ribosome	GO:0001558;GO:0006412;GO:0042127	regulation of cell growth;regulation of cell population proliferation;translation	0.0308579	0.169233	0.144339	-0.73008	0.132693
Tb927.11.16450:mRNA-p1	Tb927.11.16450:mRNA-p1	Tb927.11.16450	hypothetical protein, conserved													nucleolus GO:0005730	nucleolus(50%), cytoplasm(weak, 50%) GO:0005730				0	0	0	97596000	333920000	275500000	0	0	0	0	0	0	N/A	N/A	N/A	N/A	N/A	N/A	GO:0005730	nucleolus	N/A	N/A	N/A	N/A	2.19903	-6.13234	2.5454	-6.59579	2.27309
Tb927.11.6280:mRNA-p1;REV__Tb927.10.5140:mRNA-p1	Tb927.11.6280:mRNA-p1	Tb927.11.6280	pyruvate phosphate dikinase						+								glycosome GO:0020015				144260000	21409000	354160000	0	3676100	0	57112000	5577800	11904000	69518000	15289000	17689000	N/A	N/A	GO:0003824;GO:0005524;GO:0016301;GO:0016772;GO:0046872;GO:0050242	ATP binding;catalytic activity;kinase activity;metal ion binding;pyruvate, phosphate dikinase activity;transferase activity, transferring phosphorus-containing groups	GO:0006090;GO:0016310	phosphorylation;pyruvate metabolic process	GO:0020015	glycosome	GO:0042301;GO:0050242	phosphate ion binding;pyruvate, phosphate dikinase activity	GO:0016310	phosphorylation	1.16467	2.79946	0.69679	2.11083	2.01804
Tb927.9.8200:mRNA-p1;Tb11.v5.0687.1-p1	Tb927.9.8200:mRNA-p1;Tb11.v5.0687.1-p1	Tb11.v5.0687;Tb927.9.8200	Pescadillo N-terminus/BRCA1 C Terminus (BRCT) domain containing protein, putative;Pescadillo N-terminus/BRCA1 C Terminus (BRCT) domain containing protein, putative		+	+	+	+	+							nucleolus GO:0005730	nucleolus GO:0005730		nucleolus	exclusively nucleolar	48642000	0	6769100	0	0	0	107300000	76698000	95774000	111180000	123670000	128620000	GO:0005654;GO:0005730;GO:0030687	nucleolus;nucleoplasm;preribosome, large subunit precursor	GO:0043021;N/A	N/A;ribonucleoprotein complex binding	GO:0000466;GO:0042254	maturation of 5.8S rRNA from tricistronic rRNA transcript (SSU-rRNA, 5.8S rRNA, LSU-rRNA);ribosome biogenesis	GO:0005634;GO:0005730;GO:0070545;N/A	N/A;nucleolus;nucleus;PeBoW complex	GO:0003723;N/A	N/A;RNA binding	GO:0000463;N/A	maturation of LSU-rRNA from tricistronic rRNA transcript (SSU-rRNA, 5.8S rRNA, LSU-rRNA);N/A	2.73762	5.01612	2.62016	4.83027	2.82635
Tb927.3.3540:mRNA-p1	Tb927.3.3540:mRNA-p1	Tb927.3.3540	Nucleoporin NUP53b													nuclear pore GO:0005643	nuclear pore GO:0005643				655120000	0	0	0	0	0	12272000	0	0	4814100	10783000	13548000	N/A	N/A	N/A	N/A	N/A	N/A	GO:0005634;GO:0005643;GO:0044613	nuclear pore;nuclear pore central transport channel;nucleus	N/A	N/A	N/A	N/A	0.277363	-0.542679	0.197715	0.488048	0.957205
Tb927.9.12630:mRNA-p1;Tb927.9.12590:mRNA-p1;Tb927.9.12570:mRNA-p1;Tb927.9.12550:mRNA-p1;Tb927.9.12610:mRNA-p1	Tb927.9.12630:mRNA-p1;Tb927.9.12590:mRNA-p1;Tb927.9.12570:mRNA-p1;Tb927.9.12550:mRNA-p1;Tb927.9.12610:mRNA-p1	Tb927.9.12550;Tb927.9.12570;Tb927.9.12590;Tb927.9.12610;Tb927.9.12630	glycerol kinase, glycosomal;glycerol kinase, glycosomal;glycerol kinase, glycosomal;glycerol kinase, glycosomal;glycerol kinase, glycosomal				+	+	+							cytoplasm(patchy), nucleoplasm GO:0020015 GO:0005737 GO:0005654	glycosome GO:0020015 GO:0005737 GO:0005654;glycosome(50%) GO:0020015;glycosome(50%) GO:0020015;glycosome GO:0020015		cytoplasm, nucleoplasm, others	cytoplasmic and nuclear	140120000	33895000	200510000	0	4893600	4030400	98115000	30725000	23401000	88400000	36106000	28941000	N/A	N/A	GO:0004370;GO:0005524;GO:0016773	ATP binding;glycerol kinase activity;phosphotransferase activity, alcohol group as acceptor	GO:0005975;GO:0006072;GO:0019563	carbohydrate metabolic process;glycerol catabolic process;glycerol-3-phosphate metabolic process	GO:0005654;GO:0005737;GO:0005739;GO:0020015	cytoplasm;glycosome;mitochondrion;nucleoplasm	GO:0004370;GO:0005524;GO:0016773	ATP binding;glycerol kinase activity;phosphotransferase activity, alcohol group as acceptor	GO:0006071;GO:0006072;GO:0006641;GO:0016310;GO:0046167	glycerol metabolic process;glycerol-3-phosphate biosynthetic process;glycerol-3-phosphate metabolic process;phosphorylation;triglyceride metabolic process	1.73703	3.3957	1.98634	3.66734	3.38847
Tb927.11.5200:mRNA-p1	Tb927.11.5200:mRNA-p1	Tb927.11.5200	hypothetical protein, conserved		+		+	+	+							nuclear lumen GO:0005730 GO:0005654 GO:0031981	nucleolus(strong), nucleoplasm GO:0005730 GO:0005654 GO:0031981		nuclear lumen, nucleolus, nucleoplasm	nuclear	63019000	0	0	0	0	0	106420000	92808000	80032000	77687000	126730000	137960000	N/A	N/A	N/A	N/A	N/A	N/A	GO:0005634;GO:0005654;GO:0005730;GO:0031981	nuclear lumen;nucleolus;nucleoplasm;nucleus	N/A	N/A	N/A	N/A	2.33128	3.96995	2.42075	4.30379	2.54381
Tb927.8.1090:mRNA-p1	Tb927.8.1090:mRNA-p1	Tb927.8.1090	NPAPL		+		+	+	+							endocytic(points), nucleoplasm(points) GO:0030133 GO:0005654		NPAPL	nucleoplasm, others	nuclear	98922000	0	0	0	0	0	100110000	91753000	53978000	73724000	135320000	129340000	N/A	N/A	GO:0050265	RNA uridylyltransferase activity	N/A	N/A	GO:0005634;GO:0005654;GO:0005730;GO:0030133;GO:0031499	nucleolus;nucleoplasm;nucleus;TRAMP complex;transport vesicle	GO:0003676;GO:0004652;GO:0016779	nucleic acid binding;nucleotidyltransferase activity;polynucleotide adenylyltransferase activity	GO:0071044;GO:0071050	histone mRNA catabolic process;sno(s)RNA polyadenylation	1.88036	4.19074	2.06934	4.79412	2.18515
Tb927.5.840:mRNA-p1	Tb927.5.840:mRNA-p1	Tb927.5.840	Nucleolar protein 111		+		+		+							nucleolus GO:0005730	nucleolus GO:0005730	NOP111	nucleolus	exclusively nucleolar	94184000	0	0	0	0	0	83349000	88117000	134350000	158650000	59047000	55390000	N/A	N/A	N/A	N/A	N/A	N/A	GO:0005634;GO:0005730;GO:0005819;GO:0030686	90S preribosome;nucleolus;nucleus;spindle	N/A	N/A	GO:0000447	endonucleolytic cleavage in ITS1 to separate SSU-rRNA from 5.8S rRNA and LSU-rRNA from tricistronic rRNA transcript (SSU-rRNA, 5.8S rRNA, LSU-rRNA)	2.39812	4.98053	2.20048	4.21197	2.01645
Tb927.8.1410:mRNA-p1;Tb11.v5.0588.1-p1	Tb927.8.1410:mRNA-p1;Tb11.v5.0588.1-p1	Tb11.v5.0588;Tb927.8.1410	AARP2CN (NUC121) domain containing protein, putative;pre-rrna-processing protein tsr1 homolog		+		+	+	+												89811000	0	0	0	0	0	130170000	71173000	71188000	90992000	106800000	98955000	GO:0005634	nucleus	N/A	N/A	GO:0042254	ribosome biogenesis	GO:0005730;GO:0005737;GO:0030688;N/A	cytoplasm;N/A;nucleolus;preribosome, small subunit precursor	GO:0003924;GO:0005525;GO:0034511;N/A	GTP binding;GTPase activity;N/A;U3 snoRNA binding	GO:0000462;GO:0000479;GO:0042254;N/A	endonucleolytic cleavage of tricistronic rRNA transcript (SSU-rRNA, 5.8S rRNA, LSU-rRNA);maturation of SSU-rRNA from tricistronic rRNA transcript (SSU-rRNA, 5.8S rRNA, LSU-rRNA);N/A;ribosome biogenesis	2.03388	4.70742	2.01739	4.96556	2.13868
Tb927.9.7820:mRNA-p1	Tb927.9.7820:mRNA-p1	Tb927.9.7820	KKT-interacting protein 11		+			+	+												14465000	0	0	0	0	0	65195000	14086000	29052000	82229000	224650000	219990000	N/A	N/A	N/A	N/A	N/A	N/A	GO:0000776;GO:0005634	kinetochore;nucleus	N/A	N/A	N/A	N/A	2.18701	3.94814	1.52025	3.25851	4.44387
Tb927.10.3500:mRNA-p1	Tb927.10.3500:mRNA-p1	Tb927.10.3500	splicing factor u2af 65 kda subunit													nucleoplasm(75%) GO:0005654	cytoplasm(weak, points, 75%), cytoplasm(25%), nucleoplasm(<10%), flagellar cytoplasm(25%), nuclear lumen(25%) GO:0005654				57952000	5070300	0	0	18527000	65335000	135670000	73476000	41077000	54047000	83415000	108100000	N/A	N/A	GO:0003676	nucleic acid binding	N/A	N/A	GO:0000243;GO:0005634;GO:0005654;GO:0016607;GO:0071004;GO:0089701	commitment complex;nuclear speck;nucleoplasm;nucleus;U2AF complex;U2-type prespliceosome	GO:0003723;GO:0003729;GO:0005515;GO:0008187;GO:0030628	mRNA binding;poly-pyrimidine tract binding;pre-mRNA 3'-splice site binding;protein binding;RNA binding	GO:0000398;GO:0006396;GO:0045291	mRNA splicing, via spliceosome;mRNA trans splicing, SL addition;RNA processing	0.406084	1.20849	0.785912	2.29187	0.783869
Tb927.11.3970:mRNA-p1	Tb927.11.3970:mRNA-p1	Tb927.11.3970	hypothetical protein, conserved		+	+	+	+	+							nucleoplasm GO:0005730 GO:0005654	nucleolus(peripheral) GO:0005730 GO:0005654		nucleoplasm, nucleolus	nuclear	93633000	0	0	0	0	0	60195000	69673000	46097000	65118000	140480000	151030000	N/A	N/A	GO:0046872	metal ion binding	N/A	N/A	GO:0005634;GO:0005654;GO:0005730	nucleolus;nucleoplasm;nucleus	GO:0003723	RNA binding	N/A	N/A	2.61357	4.03963	2.79722	4.28089	3.12731
Tb927.11.8050:mRNA-p1	Tb927.11.8050:mRNA-p1	Tb927.11.8050	Sas10/Utp3/C1D family/Sas10 C-terminal domain containing protein, putative		+		+	+	+							cytoplasm(points) GO:0005737			cytoplasm	exclusively cytoplasmic	29275000	0	0	0	0	0	41021000	25657000	180180000	256720000	41387000	45648000	N/A	N/A	N/A	N/A	N/A	N/A	GO:0005634;GO:0005737	cytoplasm;nucleus	N/A	N/A	N/A	N/A	2.92182	5.75702	2.04039	3.02813	2.37406
Tb927.6.4950:mRNA-p1	Tb927.6.4950:mRNA-p1	Tb927.6.4950	Protein mago nashi homolog				+		+							nuclear lumen GO:0005654 GO:0031981	nucleoplasm GO:0005654 GO:0031981	Magoh	nuclear lumen, nucleoplasm	nuclear	0	0	0	0	0	0	351700000	161680000	0	2701100	52671000	50482000	GO:0005634;GO:0035145	exon-exon junction complex;nucleus	N/A	N/A	GO:0008380	RNA splicing	GO:0005654;GO:0031981;GO:1990501	exon-exon junction subcomplex mago-y14;nuclear lumen;nucleoplasm	N/A	N/A	N/A	N/A	0.253488	-0.524141	2.14226	5.90092	1.7222
Tb927.11.14130:mRNA-p1;Tb927.10.3840:mRNA-p1	Tb927.11.14130:mRNA-p1;Tb927.10.3840:mRNA-p1	Tb927.10.3840;Tb927.11.14130	60S ribosomal protein L18a, putative;ribosomal protein L18, putative													cytoplasm(patchy), nucleolus GO:0005737 GO:0005730	cytoplasm(patchy), nucleolus GO:0005737 GO:0005730;cytoplasm, nucleolus GO:0005737 GO:0005730				126200000	35899000	107730000	0	15164000	31053000	39323000	53517000	47248000	40830000	46849000	37075000	GO:0005840	ribosome	GO:0003735	structural constituent of ribosome	GO:0006412	translation	GO:0005730;GO:0005737;GO:0005840;GO:0022625	cytoplasm;cytosolic large ribosomal subunit;nucleolus;ribosome	GO:0003729;GO:0003735	mRNA binding;structural constituent of ribosome	GO:0006412	translation	0.748151	1.71106	0.767498	1.77381	0.710337
Tb927.10.6070:mRNA-p1	Tb927.10.6070:mRNA-p1	Tb927.10.6070	universal minicircle sequence binding protein 1													nuclear lumen, nucleolus(peripheral, points) GO:0005737 GO:0031981 GO:0005730	cytoplasm(patchy, 50%), cytoplasm(points, 25%) GO:0005737 GO:0031981 GO:0005730				69427000	39578000	75066000	145480000	44439000	53257000	12655000	0	17835000	29600000	38877000	50978000	N/A	N/A	GO:0003676;GO:0008270	nucleic acid binding;zinc ion binding	N/A	N/A	GO:0005730;GO:0005737;GO:0031981	cytoplasm;nuclear lumen;nucleolus	GO:0003676;GO:0003727;GO:0003729;GO:0045182	mRNA binding;nucleic acid binding;single-stranded RNA binding;translation regulator activity	GO:0000278;GO:0033955;GO:2000767	mitotic cell cycle;obsolete mitochondrial DNA inheritance;positive regulation of cytoplasmic translation	0.929385	-1.60903	1.45307	-3.187	0.37683
Tb927.10.7810:mRNA-p1	Tb927.10.7810:mRNA-p1	Tb927.10.7810	Pre-rRNA-processing protein ESF1, putative		+			+	+							nucleolus(50%) GO:0005730	nucleolus GO:0005730	ESF1	nucleolus	exclusively nucleolar	17768000	0	0	0	0	0	49319000	36473000	145200000	196760000	57326000	67843000	N/A	N/A	N/A	N/A	GO:0006364	rRNA processing	GO:0005634;GO:0005730	nucleolus;nucleus	GO:0003723	RNA binding	GO:0006364	rRNA processing	2.51007	5.25983	1.91971	3.26515	2.14373
Tb927.4.1100:mRNA-p1;Tb927.11.680:mRNA-p1;Tb11.0880:mRNA-p1	Tb927.4.1100:mRNA-p1;Tb927.11.680:mRNA-p1;Tb11.0880:mRNA-p1	Tb11.0880;Tb927.11.680;Tb927.4.1100	chrXI additional, unordered contigs;ribosomal protein L21E (60S), putative;ribosomal protein L21E (60S), putative													cytoplasm(patchy, 50%), nucleolus(50%), endocytic(weak, 50%) GO:0005737 GO:0005730	nucleolus(75%) GO:0005730				49949000	36939000	97320000	0	182560000	58573000	28728000	38858000	0	23628000	30383000	20016000	GO:0005840	ribosome	GO:0003735	structural constituent of ribosome	GO:0006412	translation	GO:0005730;GO:0005737;GO:0005840;GO:0022625	cytoplasm;cytosolic large ribosomal subunit;nucleolus;ribosome	GO:0003735	structural constituent of ribosome	GO:0006412;N/A	N/A;translation	0.312072	-1.92533	0.00033618	0.00231584	0.0675314
Tb927.10.15210:mRNA-p1	Tb927.10.15210:mRNA-p1	Tb927.10.15210	nuclear cap binding complex subunit CBP30		+			+	+							nucleoplasm GO:0005730 GO:0005654	nucleolus(peripheral), nucleoplasm GO:0005730 GO:0005654	CBP30	nucleoplasm, nucleolus	nuclear	9357600	0	0	0	0	0	34370000	14185000	40749000	70956000	188530000	203760000	GO:0005846	nuclear cap binding complex	N/A	N/A	N/A	N/A	GO:0005634;GO:0005654;GO:0005730;GO:0005739;GO:0005846	mitochondrion;nuclear cap binding complex;nucleolus;nucleoplasm;nucleus	N/A	N/A	N/A	N/A	2.59029	3.21099	1.50004	1.9269	4.05801
Tb927.10.11660:mRNA-p1	Tb927.10.11660:mRNA-p1	Tb927.10.11660	hypothetical protein, conserved		+	+	+	+	+							nucleoplasm, nucleolus(peripheral) GO:0005654 GO:0005730			nucleoplasm, nucleolus	nuclear	0	0	0	0	0	0	181790000	128890000	70124000	89931000	44234000	45271000	N/A	N/A	N/A	N/A	N/A	N/A	GO:0005634;GO:0005654;GO:0005730	nucleolus;nucleoplasm;nucleus	N/A	N/A	N/A	N/A	2.42291	4.89437	2.61814	5.84114	2.22329
Tb927.11.6200:mRNA-p1;Tb927.11.6180:mRNA-p1	Tb927.11.6200:mRNA-p1;Tb927.11.6180:mRNA-p1	Tb927.11.6180;Tb927.11.6200	60S ribosomal protein L28, putative;60S ribosomal protein L28, putative													cytoplasm(patchy, 75%) GO:0005737	cytoplasm GO:0005737;cytoplasm GO:0005737				46915000	41103000	55934000	0	155660000	29145000	29762000	57268000	36935000	36445000	35152000	34934000	GO:0005840	ribosome	GO:0003735	structural constituent of ribosome	GO:0006412	translation	GO:0005737;GO:0005840;GO:0022625	cytoplasm;cytosolic large ribosomal subunit;ribosome	GO:0003729;GO:0003735	mRNA binding;structural constituent of ribosome	GO:0006412	translation	0.000475757	-0.00215085	0.0375831	0.168094	0.01538
Tb927.11.6620:mRNA-p1	Tb927.11.6620:mRNA-p1	Tb927.11.6620	Nucleolar protein 47		+		+	+	+							nuclear lumen GO:0031981		NOP47	nuclear lumen	exclusively nuclear lumen	62301000	0	0	0	0	0	90828000	68745000	37722000	59033000	114350000	122280000	N/A	N/A	GO:0003676;GO:0008270	nucleic acid binding;zinc ion binding	N/A	N/A	GO:0005634;GO:0005730;GO:0005819;GO:0031981	nuclear lumen;nucleolus;nucleus;spindle	GO:0003676	nucleic acid binding	N/A	N/A	1.9305	3.59137	2.21503	4.3351	2.40734
Tb927.9.1560:mRNA-p1	Tb927.9.1560:mRNA-p1	Tb927.9.1560	DnaJ domain containing protein, putative		+			+	+							cytoplasm(reticulated) GO:0031981 GO:0005737	nuclear lumen(75%) GO:0031981 GO:0005737		cytoplasm, nuclear lumen	cytoplasmic and nuclear	43180000	0	0	0	0	0	101880000	38224000	29746000	67260000	124320000	148820000	N/A	N/A	N/A	N/A	N/A	N/A	GO:0005634;GO:0005737;GO:0031981	cytoplasm;nuclear lumen;nucleus	N/A	N/A	N/A	N/A	1.89415	3.09839	1.93113	3.5788	2.91122
Tb927.1.3180:mRNA-p1	Tb927.1.3180:mRNA-p1	Tb927.1.3180	40S ribosomal protein S11, putative													cytoplasm(patchy), nucleolus GO:0005737 GO:0005730	cytoplasm(patchy), nucleolus(50%) GO:0005737 GO:0005730				60402000	29891000	108730000	26774000	97653000	54161000	42703000	14474000	26749000	32845000	32265000	26768000	GO:0005840	ribosome	GO:0003735	structural constituent of ribosome	GO:0006412	translation	GO:0005730;GO:0005737;GO:0005840;GO:0022627	cytoplasm;cytosolic small ribosomal subunit;nucleolus;ribosome	GO:0003735	structural constituent of ribosome	GO:0006412	translation	0.478997	-0.814338	0.489251	-1.06802	0.488207
Tb927.8.750:mRNA-p1	Tb927.8.750:mRNA-p1	Tb927.8.750	nucleolar RNA-binding protein, putative		+		+	+	+								nucleoplasm GO:0005654		nucleoplasm	exclusively nucleoplasmic	27685000	0	0	0	0	0	55226000	52488000	58492000	64309000	134940000	158820000	N/A	N/A	N/A	N/A	N/A	N/A	GO:0005634;GO:0005654;GO:0005730	nucleolus;nucleoplasm;nucleus	GO:0003723	RNA binding	GO:0016070	RNA metabolic process	2.56274	4.14514	2.50978	3.95717	2.88421
Tb927.9.13460:mRNA-p1	Tb927.9.13460:mRNA-p1	Tb927.9.13460	Spt4/RpoE2 zinc finger, putative		+	+	+	+	+							nucleoplasm GO:0005654	nucleoplasm(75%), cytoplasm(25%), flagellar cytoplasm(25%), nuclear lumen(25%) GO:0005654		cytoplasm, nucleoplasm, nuclear lumen, others	cytoplasmic and nuclear	0	0	0	0	0	0	155940000	112120000	41717000	58991000	95063000	82898000	GO:0005634	nucleus	GO:0008270	zinc ion binding	GO:0006355;GO:0032786	positive regulation of DNA-templated transcription, elongation;regulation of transcription, DNA-templated	GO:0005654	nucleoplasm	N/A	N/A	N/A	N/A	2.26404	3.27921	2.72669	4.69359	2.64815
Tb927.9.11600:mRNA-p1	Tb927.9.11600:mRNA-p1	Tb927.9.11600	glycosomal membrane protein		+											glycosome(50%) GO:0020015			others	others	242420000	8880300	202080000	0	0	0	20011000	0	23715000	29358000	6413400	13820000	GO:0005779	integral component of peroxisomal membrane	N/A	N/A	GO:0016559	peroxisome fission	GO:0020015;GO:0046860	glycosome;glycosome membrane	N/A	N/A	N/A	N/A	2.69673	2.66464	0.486005	1.07436	1.04941
Tb927.7.7450:mRNA-p1	Tb927.7.7450:mRNA-p1	Tb927.7.7450	GTP-binding protein, putative	+	+	+	+	+	+							nucleolus GO:0005739 GO:0005730	mitochondrion GO:0005739 GO:0005730		nucleolus, others	nuclear	56266000	0	0	0	0	0	72598000	65664000	125780000	115150000	57970000	48078000	GO:0005730	nucleolus	GO:0005525	GTP binding	N/A	N/A	GO:0005634;GO:0005730;GO:0005739	mitochondrion;nucleolus;nucleus	N/A	N/A	N/A	N/A	3.4222	4.60896	3.1691	3.80734	2.96521
Tb927.7.5020:mRNA-p1;Tb927.7.5000:mRNA-p1;Tb11.v5.0182.1-p1;Tb11.v5.0181.1-p1	Tb927.7.5020:mRNA-p1;Tb927.7.5000:mRNA-p1;Tb11.v5.0182.1-p1;Tb11.v5.0181.1-p1	Tb11.v5.0181;Tb11.v5.0182;Tb927.7.5000;Tb927.7.5020	60S ribosomal protein L19, putative;60S ribosomal protein L19, putative;60S ribosomal protein L19, putative;60S ribosomal protein L19, putative														cytoplasm(patchy), nucleolus, nucleolus(strong, <10%) GO:0005737 GO:0005730;cytoplasm GO:0005737				85661000	58910000	76555000	30836000	139970000	68100000	0	0	13942000	26450000	18005000	21555000	GO:0005840;GO:0022625	cytosolic large ribosomal subunit;ribosome	GO:0003723;GO:0003735	RNA binding;structural constituent of ribosome	GO:0006412	translation	GO:0005730;GO:0005737;GO:0022625	cytoplasm;cytosolic large ribosomal subunit;nucleolus	GO:0003723;GO:0003735	RNA binding;structural constituent of ribosome	GO:0006412;GO:0042254	ribosome biogenesis;translation	0.867736	-1.79175	1.95068	-4.58352	0.914874
Tb927.10.15360:mRNA-p1	Tb927.10.15360:mRNA-p1	Tb927.10.15360	hypothetical protein, conserved		+	+	+	+	+							nucleoplasm GO:0005654			nucleoplasm	exclusively nucleoplasmic	72144000	0	0	0	0	0	95940000	93217000	65885000	66955000	74148000	69999000	N/A	N/A	GO:0003723	RNA binding	GO:0006396	RNA processing	GO:0005634;GO:0005654	nucleoplasm;nucleus	N/A	N/A	N/A	N/A	2.60581	4.3895	2.74515	4.8993	2.63669
Tb927.8.3750:mRNA-p1	Tb927.8.3750:mRNA-p1	Tb927.8.3750	nucleolar protein 56	+	+		+	+	+							nucleolus(strong, points), nucleoplasm(points) GO:0005654 GO:0005730	nucleoplasm(points), nucleolus(points) GO:0005654 GO:0005730	NOP56	nucleolus, nucleoplasm	nuclear	38064000	0	20391000	0	0	0	108550000	57459000	90927000	121300000	48442000	47489000	N/A	N/A	N/A	N/A	GO:0042254	ribosome biogenesis	GO:0005634;GO:0005654;GO:0005730;GO:0005819;GO:0031428;GO:0032040	box C/D RNP complex;nucleolus;nucleoplasm;nucleus;small-subunit processome;spindle	GO:0030515	snoRNA binding	GO:0000398;GO:0006364	mRNA splicing, via spliceosome;rRNA processing	3.09116	4.41834	2.55062	4.00714	2.88412
Tb927.9.5320:mRNA-p1	Tb927.9.5320:mRNA-p1	Tb927.9.5320	nucleolar RNA binding protein, putative		+		+	+	+							nucleolus, nucleus(points) GO:0005730 GO:0005634	nucleolus(strong), nucleoplasm(weak) GO:0005730 GO:0005634		nucleoplasm, nucleolus	nuclear	46570000	0	34974000	0	0	0	90565000	69369000	85656000	95565000	53332000	48246000	N/A	N/A	N/A	N/A	N/A	N/A	GO:0005634;GO:0005730	nucleolus;nucleus	GO:0003729;GO:0030515	mRNA binding;snoRNA binding	GO:0000398	mRNA splicing, via spliceosome	2.40209	5.1664	2.32919	4.97551	2.18293
Tb927.10.14950:mRNA-p1	Tb927.10.14950:mRNA-p1	Tb927.10.14950	Zinc finger CCCH domain-containing protein 40					+	+				+			cytoplasm(points, strong) GO:0005737		ZC3H40	cytoplasm	exclusively cytoplasmic	1529800	0	2338600	0	0	0	10820000	0	20904000	53043000	197430000	233950000	N/A	N/A	GO:0046872	metal ion binding	N/A	N/A	GO:0005737;GO:0010494	cytoplasm;cytoplasmic stress granule	GO:0003723;GO:0003729	mRNA binding;RNA binding	GO:0010608	posttranscriptional regulation of gene expression	1.78308	3.2818	0.278815	0.634202	3.00913
Tb927.4.1300:mRNA-p1	Tb927.4.1300:mRNA-p1	Tb927.4.1300	amidinotransferase, putative		+				+								cortical cytoskeleton GO:0030863		others	others	33031000	16712000	119200000	0	0	0	77650000	0	68772000	71914000	69927000	60594000	N/A	N/A	N/A	N/A	N/A	N/A	GO:0005856;GO:0030863	cortical cytoskeleton;cytoskeleton	N/A	N/A	N/A	N/A	2.00427	4.36185	0.595571	2.42323	1.96691
Tb927.7.4070:mRNA-p1	Tb927.7.4070:mRNA-p1	Tb927.7.4070	cysteine peptidase, Clan CA, family C2, putative		+	+	+	+	+							flagellar membrane(distal, end), nuclear lumen, cytoplasm, flagellar cytoplasm GO:0060170 GO:0031981 GO:0005737 GO:0097014			cytoplasm, nuclear lumen, others	cytoplasmic and nuclear	89882000	0	16015000	0	0	0	44776000	64730000	44285000	61782000	83786000	109080000	N/A	N/A	N/A	N/A	N/A	N/A	GO:0005737;GO:0005929;GO:0031981;GO:0060170;GO:0097014	ciliary membrane;ciliary plasm;cilium;cytoplasm;nuclear lumen	N/A	N/A	N/A	N/A	2.73964	3.55757	2.71526	3.59915	3.091
Tb927.11.6630:mRNA-p1	Tb927.11.6630:mRNA-p1	Tb927.11.6630	3-methylcrotonoyl-CoA carboxylase beta subunit, putative																		1585100	156930000	301570000	0	0	0	6427100	0	6220500	39237000	0	2125700	N/A	N/A	GO:0016874	ligase activity	N/A	N/A	GO:0005739;GO:1905202	methylcrotonoyl-CoA carboxylase complex;mitochondrion	GO:0004485	methylcrotonoyl-CoA carboxylase activity	GO:0006552	leucine catabolic process	0.713905	1.79335	0.687864	0.705979	1.14364
Tb927.9.3760:mRNA-p1	Tb927.9.3760:mRNA-p1	Tb927.9.3760	Nucleoporin GLE2														nuclear pore GO:0005643				499830000	0	0	0	0	0	0	0	0	2012300	5413500	6569900	N/A	N/A	GO:0005515	protein binding	GO:0006406	mRNA export from nucleus	GO:0005634;GO:0005643	nuclear pore;nucleus	GO:0003723;GO:0043130	RNA binding;ubiquitin binding	GO:0000972;GO:0006405	RNA export from nucleus;transcription-dependent tethering of RNA polymerase II gene DNA at nuclear periphery	0.208945	-0.360877	0.031502	0.0824045	0.544027
Tb927.10.14330:mRNA-p1	Tb927.10.14330:mRNA-p1	Tb927.10.14330	Utp14 protein, putative		+				+							nucleolus GO:0005737 GO:0097014 GO:0005730	cytoplasm, flagellar cytoplasm, nucleolus(<10%, strong) GO:0005737 GO:0097014 GO:0005730				79812000	0	0	0	0	0	63372000	48525000	83421000	121750000	60781000	56016000	GO:0032040	small-subunit processome	N/A	N/A	GO:0006364	rRNA processing	GO:0005634;GO:0005730;GO:0005737;GO:0032040;GO:0097014	ciliary plasm;cytoplasm;nucleolus;nucleus;small-subunit processome	N/A	N/A	N/A	N/A	1.93929	3.94547	1.67135	3.08363	1.72188
Tb927.10.6060:mRNA-p1;Tb11.v5.0199.1-p1	Tb927.10.6060:mRNA-p1;Tb11.v5.0199.1-p1	Tb11.v5.0199;Tb927.10.6060	universal minicircle sequence binding protein, putative;universal minicircle sequence binding protein 2														nucleoplasm(points) GO:0005654				56352000	27413000	35738000	37872000	47468000	26878000	26186000	0	0	51439000	71752000	131080000	N/A	N/A	GO:0003676;GO:0008270	nucleic acid binding;zinc ion binding	N/A	N/A	GO:0005634;GO:0005654;GO:0005737	cytoplasm;nucleoplasm;nucleus	GO:0003676;GO:0003727;GO:0003729;GO:0043047;GO:0045182	mRNA binding;nucleic acid binding;single-stranded RNA binding;single-stranded telomeric DNA binding;translation regulator activity	GO:0000278;GO:0000280;GO:0000723;GO:0033128;GO:0033955;GO:2000767	mitotic cell cycle;negative regulation of histone phosphorylation;nuclear division;obsolete mitochondrial DNA inheritance;positive regulation of cytoplasmic translation;telomere maintenance	0.401859	-1.50357	0.721172	-2.06316	1.29381
Tb927.2.4210:mRNA-p1	Tb927.2.4210:mRNA-p1	Tb927.2.4210	Phosphoenolpyruvate carboxykinase [ATP], glycosomal						+							glycosome GO:0020015	glycosome GO:0020015				113500000	25607000	240300000	0	6847600	0	25366000	7833800	10486000	31608000	22168000	21372000	N/A	N/A	GO:0004611;GO:0004612;GO:0005524;GO:0016301;GO:0017076	ATP binding;kinase activity;phosphoenolpyruvate carboxykinase (ATP) activity;phosphoenolpyruvate carboxykinase activity;purine nucleotide binding	GO:0006094	gluconeogenesis	GO:0000331;GO:0005829;GO:0012506;GO:0020015	contractile vacuole;cytosol;glycosome;vesicle membrane	GO:0004612;GO:0008017;GO:0042301	microtubule binding;phosphate ion binding;phosphoenolpyruvate carboxykinase (ATP) activity	GO:0006094	gluconeogenesis	1.07281	1.69911	0.810193	1.33007	2.09961
Tb927.10.11950:mRNA-p1	Tb927.10.11950:mRNA-p1	Tb927.10.11950	hypothetical protein, conserved				+	+	+							nuclear lumen GO:0005634 GO:0031981	nucleus GO:0005634 GO:0031981		nuclear lumen	exclusively nuclear lumen	85797000	0	0	0	0	0	76825000	42601000	0	68117000	96419000	117490000	N/A	N/A	N/A	N/A	N/A	N/A	GO:0005634;GO:0031981	nuclear lumen;nucleus	N/A	N/A	N/A	N/A	0.322158	1.39119	2.17841	3.37873	2.75227
Tb927.4.2630:mRNA-p1	Tb927.4.2630:mRNA-p1	Tb927.4.2630	ATP-dependent DEAD/H RNA helicase, putative		+			+	+							nucleolus GO:0005730			nucleolus	exclusively nucleolar	86304000	0	2349100	0	0	0	43601000	20598000	62655000	151790000	51685000	59987000	GO:0005634	nucleus	GO:0003676;GO:0003723;GO:0003724;GO:0004386;GO:0005524	ATP binding;helicase activity;nucleic acid binding;RNA binding;RNA helicase activity	N/A	N/A	GO:0005634;GO:0005730	nucleolus;nucleus	GO:0004386;GO:0005524;GO:0042301	ATP binding;helicase activity;phosphate ion binding	GO:0006139;GO:0006364	nucleobase-containing compound metabolic process;rRNA processing	2.20254	5.38125	1.80673	3.67897	2.27775
Tb927.10.14390:mRNA-p1	Tb927.10.14390:mRNA-p1	Tb927.10.14390	FACT complex subunit POB3		+		+	+	+								nucleoplasm GO:0005654		nucleoplasm	exclusively nucleoplasmic	69043000	0	0	0	0	0	97057000	63760000	54644000	49096000	70169000	71634000	N/A	N/A	N/A	N/A	N/A	N/A	GO:0005634;GO:0005654;GO:0035101	FACT complex;nucleoplasm;nucleus	GO:0031491;GO:0042393	histone binding;nucleosome binding	N/A	N/A	2.31602	4.08968	2.39411	4.69259	2.45476
Tb927.6.2050:mRNA-p1	Tb927.6.2050:mRNA-p1	Tb927.6.2050	Ribosome biogenesis regulatory protein RRS1		+	+	+	+	+							nucleolus GO:0005730	nucleolus(<10%), cytoplasm(weak) GO:0005730	RRS1	cytoplasm, nucleolus	cytoplasmic and nuclear	33378000	0	0	0	0	0	58002000	57455000	58810000	75821000	95915000	89942000	GO:0005634	nucleus	N/A	N/A	GO:0042254	ribosome biogenesis	GO:0005634;GO:0005730;GO:0030687;GO:1990904	nucleolus;nucleus;preribosome, large subunit precursor;ribonucleoprotein complex	GO:0005515;GO:0008097	5S rRNA binding;protein binding	GO:0000055;GO:0000447;GO:0006364;GO:0017148;GO:0042273	endonucleolytic cleavage in ITS1 to separate SSU-rRNA from 5.8S rRNA and LSU-rRNA from tricistronic rRNA transcript (SSU-rRNA, 5.8S rRNA, LSU-rRNA);negative regulation of translation;ribosomal large subunit biogenesis;ribosomal large subunit export from nucleus;rRNA processing	2.81737	4.24506	2.84143	4.035	3.03687
Tb927.11.2120:mRNA-p1	Tb927.11.2120:mRNA-p1	Tb927.11.2120	Nucleolar complex protein 1, putative		+				+							nucleolus GO:0005730	nucleolus GO:0005730	NOC1	nucleolus	exclusively nucleolar	22118000	0	0	0	0	0	58565000	26737000	121490000	174190000	35435000	27789000	N/A	N/A	N/A	N/A	N/A	N/A	GO:0005634;GO:0005730;GO:0005737	cytoplasm;nucleolus;nucleus	N/A	N/A	N/A	N/A	2.534	5.21198	1.76988	3.33374	1.88815
Tb927.9.14370:mRNA-p1;Tb927.8.6180:mRNA-p1	Tb927.9.14370:mRNA-p1;Tb927.8.6180:mRNA-p1	Tb927.8.6180;Tb927.9.14370	60S ribosomal protein L26, putative;60S ribosomal protein L26, putative													cytoplasm(patchy), nucleolus GO:0005737 GO:0005730 GO:0097014 GO:0031981;cytoplasm(patchy), nucleolus GO:0005737 GO:0005730	cytoplasm(50%, patchy), nucleolus(50%), cytoplasm(50%), flagellar cytoplasm(50%), nuclear lumen(50%) GO:0005737 GO:0005730 GO:0097014 GO:0031981;cytoplasm(patchy) GO:0005737 GO:0005730				40053000	27702000	76352000	36529000	191500000	90745000	0	0	0	0	0	0	GO:0015934	large ribosomal subunit	GO:0003723;GO:0003735	RNA binding;structural constituent of ribosome	GO:0006412	translation	GO:0005730;GO:0005737;GO:0022625;GO:0031981;GO:0097014	ciliary plasm;cytoplasm;cytosolic large ribosomal subunit;nuclear lumen;nucleolus	GO:0003723;GO:0003735	RNA binding;structural constituent of ribosome	GO:0002181;GO:0006412;GO:0042273	cytoplasmic translation;ribosomal large subunit biogenesis;translation	1.78033	-4.92911	1.74742	-4.78242	1.98601
Tb927.8.3980:mRNA-p1	Tb927.8.3980:mRNA-p1	Tb927.8.3980	chromatin assembly factor 1 subunit A						+												18076000	0	0	0	0	0	125310000	80177000	23402000	35094000	86192000	91456000	N/A	N/A	N/A	N/A	N/A	N/A	GO:0005634	nucleus	N/A	N/A	N/A	N/A	1.3879	3.43316	1.86836	5.23954	1.86257
Tb927.9.8520:mRNA-p1	Tb927.9.8520:mRNA-p1	Tb927.9.8520	hypothetical protein, conserved				+	+	+							nuclear lumen GO:0031981	nuclear lumen GO:0031981		nuclear lumen	exclusively nuclear lumen	9556900	0	0	0	0	0	105210000	57972000	35532000	41244000	103400000	105220000	N/A	N/A	N/A	N/A	N/A	N/A	GO:0031981	nuclear lumen	N/A	N/A	N/A	N/A	1.84719	2.77051	2.05595	3.79914	2.3771
Tb927.10.2180:mRNA-p1;Tb11.v5.0512.1-p1	Tb927.10.2180:mRNA-p1;Tb11.v5.0512.1-p1	Tb11.v5.0512;Tb927.10.2180	Rtr1/RPAP2 family, putative;Rtr1/RPAP2 family, putative		+	+	+	+	+							cytoplasm GO:0005737	cytoplasm GO:0005737		cytoplasm	exclusively cytoplasmic	25260000	0	0	0	0	0	79835000	86962000	98684000	104680000	31049000	29299000	N/A	N/A	N/A	N/A	N/A	N/A	GO:0005737	cytoplasm	N/A	N/A	N/A	N/A	2.72665	4.69546	2.64298	4.4088	2.1392
Tb927.9.10770:mRNA-p1	Tb927.9.10770:mRNA-p1	Tb927.9.10770	polyadenylate-binding protein 2													cytoplasm(points, strong), nucleus(points) GO:0005737 GO:0005634					89512000	6256200	181190000	0	20684000	0	21834000	10265000	25318000	37392000	30625000	30713000	N/A	N/A	GO:0003676;GO:0003723	nucleic acid binding;RNA binding	N/A	N/A	GO:0000932;GO:0005634;GO:0005737;GO:0005829;GO:0005844;GO:0010494;GO:0097165;GO:1990904	cytoplasm;cytoplasmic stress granule;cytosol;nuclear stress granule;nucleus;P-body;polysome;ribonucleoprotein complex	GO:0003723;GO:0003730;GO:0008143;GO:0008266;GO:0042162	mRNA 3'-UTR binding;poly(A) binding;poly(U) RNA binding;RNA binding;telomeric DNA binding	GO:0006396;GO:0010608	posttranscriptional regulation of gene expression;RNA processing	0.888803	2.09839	0.404142	1.0591	0.906004
Tb927.1.3270:mRNA-p1	Tb927.1.3270:mRNA-p1	Tb927.1.3270	hypothetical protein, conserved	+	+	+	+	+	+							nuclear lumen GO:0031981			nuclear lumen	exclusively nuclear lumen	16968000	0	0	0	0	0	85895000	88939000	51971000	54266000	83762000	70210000	N/A	N/A	N/A	N/A	N/A	N/A	GO:0005634;GO:0031981	nuclear lumen;nucleus	N/A	N/A	N/A	N/A	3.12524	3.85775	3.34732	4.57657	3.22079
Tb927.11.3930:mRNA-p1	Tb927.11.3930:mRNA-p1	Tb927.11.3930	hypothetical protein, conserved		+				+							cytoplasm(weak, reticulated, points), nucleolus GO:0005730	nucleolus(strong), nucleoplasm(weak) GO:0005730				35477000	0	0	0	0	0	53218000	19253000	71459000	143630000	72466000	55660000	N/A	N/A	N/A	N/A	N/A	N/A	GO:0005634;GO:0005730	nucleolus;nucleus	N/A	N/A	N/A	N/A	1.97618	4.58308	1.32974	2.92088	1.9102
Tb927.9.6070:mRNA-p1;Tb927.10.11540:mRNA-p1	Tb927.9.6070:mRNA-p1;Tb927.10.11540:mRNA-p1	Tb927.10.11540;Tb927.9.6070	40S ribosomal protein S3, putative;40S ribosomal protein S3, putative													cytoplasm(patchy) GO:0005737;mitochondrion, kinetoplast(region, strong) GO:0005737 GO:0005739 GO:0020023	cytoplasm(points) GO:0005737;cytoplasm(patchy) GO:0005737 GO:0005739 GO:0020023				122620000	28051000	161570000	0	36249000	19039000	17135000	0	12923000	19298000	17526000	16402000	GO:0015935	small ribosomal subunit	GO:0003723;GO:0003735	RNA binding;structural constituent of ribosome	GO:0006412	translation	GO:0005634;GO:0005737;GO:0005739;GO:0020023;GO:0022627	cytoplasm;cytosolic small ribosomal subunit;kinetoplast;mitochondrion;nucleus	GO:0003676;GO:0003729;GO:0003735	mRNA binding;nucleic acid binding;structural constituent of ribosome	GO:0006412;GO:0042254	ribosome biogenesis;translation	0.00307674	-0.00979869	0.308387	-1.01863	0.0306529
Tb927.10.7750:mRNA-p1	Tb927.10.7750:mRNA-p1	Tb927.10.7750	hypothetical protein, conserved		+	+	+	+	+							nucleoplasm(<10%), cytoplasm GO:0005654 GO:0005737	nucleoplasm GO:0005654 GO:0005737		cytoplasm, nucleoplasm, others	cytoplasmic and nuclear	48760000	0	0	0	0	0	72222000	49557000	22131000	41868000	94562000	118790000	N/A	N/A	N/A	N/A	N/A	N/A	GO:0005634;GO:0005654;GO:0005737	cytoplasm;nucleoplasm;nucleus	N/A	N/A	N/A	N/A	2.18979	3.43879	2.72923	4.4136	3.04967
Tb927.10.14080:mRNA-p1;Tb927.10.13570:mRNA-p1	Tb927.10.14080:mRNA-p1;Tb927.10.13570:mRNA-p1	Tb927.10.13570;Tb927.10.14080	RNA-binding protein, putative;RNA-binding protein 27, putative						+							nucleoplasm, cytoplasm(weak) GO:0005654	cytoplasm(50%, reticulated, weak), nucleoplasm(50%) GO:0005654;cytoplasm(reticulated, weak), nucleoplasm(75%) GO:0005654				19895000	0	0	0	0	0	102070000	80014000	27845000	37778000	86291000	93613000	N/A	N/A	GO:0003676	nucleic acid binding	N/A	N/A	GO:0005634;GO:0005654	nucleoplasm;nucleus	GO:0003723	RNA binding	N/A	N/A	1.27378	3.14878	1.70887	4.62717	1.71567
Tb927.11.11370:mRNA-p1;Tb927.11.11360:mRNA-p1	Tb927.11.11370:mRNA-p1;Tb927.11.11360:mRNA-p1	Tb927.11.11360;Tb927.11.11370	receptor for activated C kinase 1;receptor for activated C kinase 1						+							cytoplasm(patchy) GO:0005737	cytoplasm(patchy) GO:0005737		cytoplasm	exclusively cytoplasmic	39365000	0	62744000	0	13065000	6162000	83009000	52307000	26286000	38021000	58690000	65999000	N/A	N/A	GO:0005515	protein binding	N/A	N/A	GO:0005634;GO:0005737;GO:0005829;GO:0005840;GO:0022627	cytoplasm;cytosol;cytosolic small ribosomal subunit;nucleus;ribosome	GO:0003729;GO:0005080;GO:0019899;GO:0043022	enzyme binding;mRNA binding;protein kinase C binding;ribosome binding	GO:0001934;GO:0006915;GO:0032465;GO:0072344	apoptotic process;positive regulation of protein phosphorylation;regulation of cytokinesis;rescue of stalled ribosome	1.49931	2.04068	1.94519	3.10027	2.03843
Tb927.6.3800:mRNA-p1;Tb927.6.3750:mRNA-p1;Tb927.6.3740:mRNA-p1	Tb927.6.3800:mRNA-p1;Tb927.6.3750:mRNA-p1;Tb927.6.3740:mRNA-p1	Tb927.6.3740;Tb927.6.3750;Tb927.6.3800	heat shock 70 kDa protein, mitochondrial precursor, putative;heat shock 70 kDa protein, mitochondrial precursor, putative;heat shock 70 kDa protein, mitochondrial precursor, putative														cytoplasm GO:0005737				183660000	63710000	133920000	0	4189000	4462100	13530000	5689500	2182900	17825000	5606700	9508700	N/A	N/A	GO:0005524;GO:0051082	ATP binding;unfolded protein binding	GO:0006457	protein folding	GO:0005737;GO:0005739	cytoplasm;mitochondrion	GO:0005524;GO:0016887;GO:0031072;GO:0044183;GO:0051082;GO:0051787	ATP binding;ATP hydrolysis activity;heat shock protein binding;misfolded protein binding;protein folding chaperone;unfolded protein binding	GO:0006986;GO:0010608;GO:0034620;GO:0042026;GO:0051085	cellular response to unfolded protein;chaperone cofactor-dependent protein refolding;posttranscriptional regulation of gene expression;protein refolding;response to unfolded protein	0.230842	0.6961	0.982671	1.18826	1.08596
Tb927.5.1610:mRNA-p1;Tb927.4.3550:mRNA-p1	Tb927.5.1610:mRNA-p1;Tb927.4.3550:mRNA-p1	Tb927.4.3550;Tb927.5.1610	60S ribosomal protein L13a, putative;60S ribosomal protein L13a, putative													cytoplasm(patchy), nucleolus(50%) GO:0005737 GO:0005730	cytoplasm(patchy), nucleolus GO:0005737 GO:0005730;cytoplasm(patchy), nucleolus GO:0005737 GO:0005730				78575000	31655000	110130000	22495000	36209000	0	25502000	20916000	19683000	36214000	32121000	30412000	GO:0005840;GO:0015934	large ribosomal subunit;ribosome	GO:0003735	structural constituent of ribosome	GO:0006412	translation	GO:0005730;GO:0005737;GO:0005840;GO:0015934;GO:0022625	cytoplasm;cytosolic large ribosomal subunit;large ribosomal subunit;nucleolus;ribosome	GO:0003729;GO:0003735	mRNA binding;structural constituent of ribosome	GO:0006412;GO:0017148	negative regulation of translation;translation	0.259681	0.944751	0.20128	0.735612	0.342313
Tb927.10.4120.1:mRNA-p1;Tb927.10.4120.2:mRNA-p1;Tb927.10.4110:mRNA-p1	Tb927.10.4120.1:mRNA-p1;Tb927.10.4120.2:mRNA-p1;Tb927.10.4110:mRNA-p1	Tb927.10.4110	60S ribosomal protein L30													cytoplasm(patchy) GO:0005737					63302000	35283000	130320000	0	37183000	26202000	32479000	0	27377000	30934000	27124000	33486000	GO:0022625	cytosolic large ribosomal subunit	GO:0003723;GO:0003735	RNA binding;structural constituent of ribosome	N/A	N/A	GO:0005737;GO:0005840;GO:0022625	cytoplasm;cytosolic large ribosomal subunit;ribosome	GO:0003723;GO:0003735	RNA binding;structural constituent of ribosome	GO:0006412	translation	0.242263	0.529123	0.144623	-0.48118	0.266806
Tb927.11.2670:mRNA-p1	Tb927.11.2670:mRNA-p1	Tb927.11.2670	Nucleoporin NUP59		+	+	+	+	+							nucleoplasm GO:0005654		NUP59	nucleoplasm	exclusively nucleoplasmic	61479000	0	0	0	0	0	67510000	58259000	26562000	41537000	88642000	99010000	N/A	N/A	N/A	N/A	N/A	N/A	GO:0005634;GO:0005654	nucleoplasm;nucleus	N/A	N/A	N/A	N/A	2.11107	2.84812	2.6496	3.76503	2.84409
Tb927.11.8200:mRNA-p1	Tb927.11.8200:mRNA-p1	Tb927.11.8200	ribosomal protein S26, putative																		24549000	0	74394000	16645000	224950000	59779000	14513000	0	0	10776000	7600400	7424000	GO:0005840	ribosome	GO:0003735	structural constituent of ribosome	GO:0006412	translation	GO:0005840;GO:0022627	cytosolic small ribosomal subunit;ribosome	GO:0003729;GO:0003735	mRNA binding;structural constituent of ribosome	GO:0006412	translation	0.946705	-3.643	0.826865	-3.0597	0.919644
Tb927.7.5310:mRNA-p1	Tb927.7.5310:mRNA-p1	Tb927.7.5310	YEATS family, putative		+	+	+	+	+							nucleoplasm(strong, <10%), cytoplasm(points), nucleoplasm(weak, points) GO:0005737			cytoplasm, nucleoplasm	cytoplasmic and nuclear	16800000	0	0	0	0	0	103550000	82060000	29620000	40078000	85331000	76195000	GO:0000812;GO:0035267	NuA4 histone acetyltransferase complex;Swr1 complex	N/A	N/A	GO:0006281;GO:0006325;GO:0006355	chromatin organization;DNA repair;regulation of transcription, DNA-templated	GO:0005634;GO:0005737	cytoplasm;nucleus	N/A	N/A	N/A	N/A	2.73155	2.65916	3.3994	4.07893	3.49956
Tb927.11.3070:mRNA-p1	Tb927.11.3070:mRNA-p1	Tb927.11.3070	ribosome assembly protein RRB1, putative		+	+	+	+	+							nucleolus, nucleus GO:0005730 GO:0005634		RRB1	nucleolus	exclusively nucleolar	9819000	0	0	0	2210500	0	83058000	58417000	38021000	67681000	81975000	88129000	N/A	N/A	GO:0005515	protein binding	N/A	N/A	GO:0005634;GO:0005730	nucleolus;nucleus	N/A	N/A	GO:0042254	ribosome biogenesis	2.78531	4.18423	3.25931	4.64171	3.66487
Tb927.8.1270:mRNA-p1	Tb927.8.1270:mRNA-p1	Tb927.8.1270	Nucleolar protein 54													nucleolus GO:0005730	nucleolus GO:0005730				56280000	0	9561600	0	75569000	44394000	40311000	19840000	29836000	44539000	43345000	57666000	N/A	N/A	N/A	N/A	N/A	N/A	GO:0005634;GO:0005730;GO:0005819	nucleolus;nucleus;spindle	N/A	N/A	N/A	N/A	0.0666666	0.239052	0.0332972	-0.127217	0.21644
Tb927.2.2460:mRNA-p1	Tb927.2.2460:mRNA-p1	Tb927.2.2460	ubiquitin-conjugating enzyme E2, putative						+							nucleoplasm(strong), cytoplasm GO:0005654 GO:0005737					0	0	0	0	0	0	70289000	88447000	28390000	32187000	96080000	105250000	N/A	N/A	GO:0005524;GO:0019789	ATP binding;SUMO transferase activity	N/A	N/A	GO:0005634;GO:0005654;GO:0005737;GO:0031510	cytoplasm;nucleoplasm;nucleus;SUMO activating enzyme complex	GO:0004842;GO:0005515;GO:0019789;GO:0061656	protein binding;SUMO conjugating enzyme activity;SUMO transferase activity;ubiquitin-protein transferase activity	GO:0006464;GO:0016925	cellular protein modification process;protein sumoylation	1.29391	2.8072	1.73615	4.19033	1.84117
Tb927.4.3060:mRNA-p1	Tb927.4.3060:mRNA-p1	Tb927.4.3060	hypothetical protein, conserved													nucleoplasm(75%) GO:0005654	nucleoplasm(25%), cytoplasm(reticulated, weak) GO:0005654				7148500	45469000	27596000	0	68612000	26334000	24835000	0	0	35682000	91564000	87470000	N/A	N/A	N/A	N/A	N/A	N/A	GO:0005654	nucleoplasm	N/A	N/A	N/A	N/A	0.251289	-1.22801	0.361965	-1.63882	0.662619
Tb927.11.1020:mRNA-p1	Tb927.11.1020:mRNA-p1	Tb927.11.1020	ribokinase, putative		+			+	+							glycosome GO:0020015	glycosome GO:0020015		others	others	36844000	27789000	45644000	0	0	0	70708000	0	47807000	59994000	67977000	57177000	GO:0005634	nucleus	GO:0004747;GO:0005524;GO:0016301;GO:0016773;GO:0046872	ATP binding;kinase activity;metal ion binding;phosphotransferase activity, alcohol group as acceptor;ribokinase activity	GO:0006014;GO:0019303	D-ribose catabolic process;D-ribose metabolic process	GO:0020015	glycosome	GO:0004747	ribokinase activity	GO:0006014	D-ribose metabolic process	2.76455	4.35965	0.646859	2.56181	2.85204
Tb927.11.14000:mRNA-p1	Tb927.11.14000:mRNA-p1	Tb927.11.14000	nuclear RNA binding domain 1													endocytic, cytoplasm GO:0030133 GO:0005737	cytoplasm(patchy, <10%), cytoplasm(weak, patchy) GO:0030133 GO:0005737				33616000	31872000	108940000	0	62769000	46652000	26081000	0	22759000	24807000	26233000	25968000	N/A	N/A	GO:0003676	nucleic acid binding	N/A	N/A	GO:0005634;GO:0005737;GO:0030133;GO:1990904	cytoplasm;nucleus;ribonucleoprotein complex;transport vesicle	GO:0003723;GO:0003729;GO:0005515	mRNA binding;protein binding;RNA binding	GO:0006396	RNA processing	0.113277	-0.349496	0.45952	-1.77581	0.0668548
Tb927.11.15900:mRNA-p1;Tb927.11.15880:mRNA-p1	Tb927.11.15900:mRNA-p1;Tb927.11.15880:mRNA-p1	Tb927.11.15880;Tb927.11.15900	60S ribosomal protein L27, putative;60S ribosomal protein L27, putative													nucleolus, cytoplasm(patchy) GO:0005737 GO:0005730	cytoplasm(patchy), nucleolus GO:0005737 GO:0005730;cytoplasm(patchy) GO:0005737				22691000	89805000	172380000	11433000	81046000	0	10263000	0	0	0	11512000	10358000	GO:0005840	ribosome	GO:0003735	structural constituent of ribosome	GO:0006412	translation	GO:0005730;GO:0005737;GO:0005840;GO:0022625	cytoplasm;cytosolic large ribosomal subunit;nucleolus;ribosome	GO:0003735	structural constituent of ribosome	GO:0006412	translation	0.443648	-2.2062	0.207182	-1.13357	0.0331852
Tb927.10.7340:mRNA-p1;Tb927.10.7330:mRNA-p1	Tb927.10.7340:mRNA-p1;Tb927.10.7330:mRNA-p1	Tb927.10.7330;Tb927.10.7340	40S ribosomal protein S24E, putative;40S ribosomal protein S24E, putative													cytoplasm(patchy) GO:0005737	cytoplasm(patchy) GO:0005737;cytoplasm(patchy) GO:0005737				39873000	60730000	108880000	0	61797000	25876000	21297000	0	19897000	26283000	20064000	23378000	GO:0005840	ribosome	GO:0003735	structural constituent of ribosome	GO:0006412	translation	GO:0005737;GO:0005840	cytoplasm;ribosome	GO:0003735;GO:0042301	phosphate ion binding;structural constituent of ribosome	GO:0006412	translation	0.043445	0.176914	0.335542	-1.51209	0.0238052
Tb927.10.6510:mRNA-p1;Tb927.10.6400:mRNA-p1	Tb927.10.6510:mRNA-p1;Tb927.10.6400:mRNA-p1	Tb927.10.6400;Tb927.10.6510	chaperonin HSP60, mitochondrial precursor;chaperonin HSP60, mitochondrial precursor													mitochondrion(25%), kinetoplast(region, strong, 25%, point) GO:0005739 GO:0005929	mitochondrion, flagellum GO:0005739 GO:0005929;cytoplasm(reticulated), flagellum(weak) GO:0005737				122420000	47794000	163860000	0	3374800	0	9820200	13445000	5899000	22809000	7381600	9521400	N/A	N/A	GO:0005524	ATP binding	GO:0006457;GO:0042026	protein folding;protein refolding	GO:0005737;GO:0005739;GO:0005929	cilium;cytoplasm;mitochondrion	GO:0051082	unfolded protein binding	GO:0006457;GO:0030150;GO:0065003	protein folding;protein import into mitochondrial matrix;protein-containing complex assembly	0.800409	1.82911	1.12655	1.81549	0.87039
Tb927.9.10100:mRNA-p1	Tb927.9.10100:mRNA-p1	Tb927.9.10100	SET domain protein 28	+	+			+	+								cytoplasm GO:0005737		cytoplasm	exclusively cytoplasmic	72160000	12043000	116730000	0	0	0	45361000	0	34660000	44402000	55919000	24928000	N/A	N/A	GO:0005515;GO:0008168	methyltransferase activity;protein binding	GO:0032259	methylation	GO:0005737	cytoplasm	N/A	N/A	N/A	N/A	3.73936	3.42829	0.833117	2.15491	2.33101
Tb927.4.3540:mRNA-p1	Tb927.4.3540:mRNA-p1	Tb927.4.3540	hypothetical protein, conserved	+	+		+	+	+							nucleoplasm GO:0005654 GO:0005737	nucleoplasm, cytoplasm(points) GO:0005654 GO:0005737		cytoplasm, nucleoplasm	cytoplasmic and nuclear	19474000	0	0	0	0	0	38810000	21380000	78712000	119750000	57309000	66004000	N/A	N/A	N/A	N/A	N/A	N/A	GO:0005634;GO:0005654;GO:0005737	cytoplasm;nucleoplasm;nucleus	N/A	N/A	N/A	N/A	3.48201	4.40245	2.40636	2.64953	4.3891
Tb927.3.1120:mRNA-p1	Tb927.3.1120:mRNA-p1	Tb927.3.1120	GTP-binding nuclear protein rtb2, putative													nuclear pore(strong), cytoplasm GO:0005643 GO:0005737					252420000	27336000	72782000	0	0	0	11679000	0	0	13968000	10893000	12082000	N/A	N/A	GO:0003924;GO:0005525	GTP binding;GTPase activity	GO:0006913	nucleocytoplasmic transport	GO:0005634;GO:0005643;GO:0005737	cytoplasm;nuclear pore;nucleus	GO:0003924;GO:0005525	GTP binding;GTPase activity	GO:0000054;GO:0006606;GO:0006886;GO:0007264	intracellular protein transport;protein import into nucleus;ribosomal subunit export from nucleus;small GTPase mediated signal transduction	0.399994	0.87697	0.0916767	0.290435	1.31969
Tb927.4.3840:mRNA-p1	Tb927.4.3840:mRNA-p1	Tb927.4.3840	nucleolar protein, putative	+	+	+	+	+	+							nucleolus GO:0005730	nucleolus(75%) GO:0005730		nucleolus	exclusively nucleolar	59160000	0	5126000	0	0	0	67452000	40106000	59616000	75716000	55295000	38294000	N/A	N/A	GO:0003723;GO:0008168;GO:0008757	methyltransferase activity;RNA binding;S-adenosylmethionine-dependent methyltransferase activity	GO:0001510;GO:0006396	RNA methylation;RNA processing	GO:0005634;GO:0005730	nucleolus;nucleus	N/A	N/A	N/A	N/A	3.55247	4.57056	2.94719	4.20126	3.15997
Tb927.10.14710:mRNA-p1;Tb927.10.14600:mRNA-p1	Tb927.10.14710:mRNA-p1;Tb927.10.14600:mRNA-p1	Tb927.10.14600;Tb927.10.14710	40S ribosomal protein S2, putative;40S ribosomal protein S2, putative													cytoplasm(patchy) GO:0005737	cytoplasm(patchy) GO:0005737				89335000	22171000	127270000	0	33742000	0	29369000	11123000	24643000	26944000	20789000	15207000	GO:0005840;GO:0015935	ribosome;small ribosomal subunit	GO:0003723;GO:0003735	RNA binding;structural constituent of ribosome	GO:0006412	translation	GO:0005622;GO:0005737;GO:0005840;GO:0022627	cytoplasm;cytosolic small ribosomal subunit;intracellular anatomical structure;ribosome	GO:0003735	structural constituent of ribosome	GO:0006412	translation	0.50588	1.41431	0.275295	0.902659	0.292919
Tb927.1.2750:mRNA-p1	Tb927.1.2750:mRNA-p1	Tb927.1.2750	hypothetical protein, conserved		+		+	+	+							nucleoplasm(50%) GO:0005737 GO:0097014 GO:0031981 GO:0005654	nucleoplasm(<10%), cytoplasm(100%), flagellar cytoplasm(100%), nuclear lumen(100%) GO:0005737 GO:0097014 GO:0031981 GO:0005654		cytoplasm, nucleoplasm, others	cytoplasmic and nuclear	19911000	0	0	0	0	0	58813000	20686000	23571000	48006000	104800000	124730000	N/A	N/A	N/A	N/A	N/A	N/A	GO:0005634;GO:0005654;GO:0005737;GO:0031981;GO:0097014	ciliary plasm;cytoplasm;nuclear lumen;nucleoplasm;nucleus	N/A	N/A	N/A	N/A	2.46266	3.72623	2.08776	3.77851	3.75962
Tb927.10.6370:mRNA-p1;Tb927.10.220:mRNA-p1	Tb927.10.6370:mRNA-p1;Tb927.10.220:mRNA-p1	Tb927.10.220;Tb927.10.6370	60S ribosomal protein L37a, putative;60S ribosomal proteins L37, putative													cytoplasm(patchy) GO:0005737;cytoplasm(reticulated, points), cytoplasm(patchy, strong, <10%), nucleolus(<10%) GO:0005730 GO:0005737	nucleolus GO:0005730 GO:0005737				20300000	101160000	89000000	26400000	120750000	41190000	0	0	0	0	0	0	GO:0005840	ribosome	GO:0003735	structural constituent of ribosome	GO:0006412	translation	GO:0005730;GO:0005737;GO:0005840	cytoplasm;nucleolus;ribosome	GO:0003735;GO:0008270	structural constituent of ribosome;zinc ion binding	GO:0006412	translation	1.80991	-4.28629	1.79224	-4.27399	1.83188
Tb927.8.1340:mRNA-p1;Tb927.8.1330:mRNA-p1	Tb927.8.1340:mRNA-p1;Tb927.8.1330:mRNA-p1	Tb927.8.1330;Tb927.8.1340	60S ribosomal protein L7a, putative;60S ribosomal protein L7a, putative													cytoplasm(patchy), nucleolus GO:0005737 GO:0005730	cytoplasm(patchy), nucleolus GO:0005737 GO:0005730;cytoplasm(patchy), nucleolus GO:0005737 GO:0005730				27069000	32002000	113020000	27992000	48211000	26432000	23020000	0	20792000	20404000	25513000	26165000	N/A	N/A	N/A	N/A	N/A	N/A	GO:0005730;GO:0005737;GO:0005840;GO:0022625	cytoplasm;cytosolic large ribosomal subunit;nucleolus;ribosome	GO:0003723;GO:0003729;GO:0003735	mRNA binding;RNA binding;structural constituent of ribosome	GO:0000470;GO:0006412	maturation of LSU-rRNA;translation	0.811733	-0.676448	0.745888	-1.88464	0.398215
Tb927.10.2700:mRNA-p1	Tb927.10.2700:mRNA-p1	Tb927.10.2700	predicted WD40 repeat protein		+				+							nucleolus GO:0005730	nucleolus(75%) GO:0005730	U3 snRAP2/RRP9	nucleolus	exclusively nucleolar	14645000	0	0	0	0	0	46809000	18066000	84442000	97917000	60131000	66496000	N/A	N/A	GO:0005515;GO:0034511	protein binding;U3 snoRNA binding	GO:0006364	rRNA processing	GO:0005634;GO:0005730;GO:0032040	nucleolus;nucleus;small-subunit processome	GO:0030515	snoRNA binding	N/A	N/A	2.12709	4.5672	1.36199	2.92247	1.98203
Tb927.6.1920:mRNA-p1	Tb927.6.1920:mRNA-p1	Tb927.6.1920	hypothetical protein, conserved						+												92299000	0	0	0	0	0	49622000	90498000	26648000	24749000	41044000	62544000	N/A	N/A	N/A	N/A	N/A	N/A	GO:0005634	nucleus	N/A	N/A	N/A	N/A	1.23231	3.01783	1.59319	4.40157	1.51134
Tb927.9.1410:mRNA-p1	Tb927.9.1410:mRNA-p1	Tb927.9.1410	SUMO-interacting motif-containing protein					+	+							nuclear pore GO:0005643	nuclear pore GO:0005643		nuclear pore	nuclear pore	49669000	0	0	0	0	0	69746000	45440000	22505000	28598000	81468000	83246000	N/A	N/A	N/A	N/A	N/A	N/A	GO:0005634;GO:0005643	nuclear pore;nucleus	N/A	N/A	N/A	N/A	1.49071	2.59351	1.87426	3.74346	2.10794
Tb927.2.4550:mRNA-p1	Tb927.2.4550:mRNA-p1	Tb927.2.4550	2'-O-ribose RNA methyltransferase SPB1 homolog		+		+		+							nucleolus GO:0005730	nucleolus, nucleolus(peripheral) GO:0005730		nucleolus	exclusively nucleolar	30294000	0	3386000	0	0	0	45572000	48806000	62856000	84634000	62939000	38073000	GO:0005634	nucleus	GO:0008168;GO:0008649	methyltransferase activity;rRNA methyltransferase activity	GO:0000453;GO:0001510;GO:0006364;GO:0031167;GO:0032259;GO:0051301	cell division;enzyme-directed rRNA 2'-O-methylation;methylation;RNA methylation;rRNA methylation;rRNA processing	GO:0005730;GO:0030687	nucleolus;preribosome, large subunit precursor	GO:0008173;GO:0008650;GO:0016435	RNA methyltransferase activity;rRNA (guanine) methyltransferase activity;rRNA (uridine-2'-O-)-methyltransferase activity	GO:0000463;GO:0000466;GO:0001510;GO:0031167	maturation of 5.8S rRNA from tricistronic rRNA transcript (SSU-rRNA, 5.8S rRNA, LSU-rRNA);maturation of LSU-rRNA from tricistronic rRNA transcript (SSU-rRNA, 5.8S rRNA, LSU-rRNA);RNA methylation;rRNA methylation	2.38369	3.67126	2.22443	3.04222	2.04713
Tb927.10.14840:mRNA-p1;Tb927.10.14830:mRNA-p1;Tb927.10.14820:mRNA-p1	Tb927.10.14840:mRNA-p1;Tb927.10.14830:mRNA-p1;Tb927.10.14820:mRNA-p1	Tb927.10.14820;Tb927.10.14830;Tb927.10.14840	Mitochondrial ADP/ATP carrier protein 5c;Mitochondrial ADP/ATP carrier protein 5b;Mitochondrial ADP/ATP carrier protein 5a													mitochondrion GO:0005739	mitochondrion GO:0005739;mitochondrion(75%) GO:0005739;mitochondrion(50%) GO:0005739				82375000	16347000	157780000	0	12667000	0	30330000	0	0	35766000	22588000	18469000	GO:0005743;GO:0016021	integral component of membrane;mitochondrial inner membrane	GO:0005471	ATP:ADP antiporter activity	GO:0055085;GO:0140021;GO:1990544	mitochondrial ADP transmembrane transport;mitochondrial ATP transmembrane transport;transmembrane transport	GO:0005739;GO:0005743	mitochondrial inner membrane;mitochondrion	N/A	N/A	GO:0006810	transport	0.122027	0.503961	0.119198	0.450874	1.14391
Tb927.2.4810:mRNA-p1	Tb927.2.4810:mRNA-p1	Tb927.2.4810	Component of motile flagella 5		+	+	+	+	+				+			axoneme, cytoplasm(reticulated, weak) GO:0005930 GO:0005737	axoneme, cytoplasm(reticulated) GO:0005930 GO:0005737		cytoplasm, others	exclusively cytoplasmic	0	0	0	0	0	0	139220000	103640000	35213000	46235000	24602000	22700000	GO:0005840	ribosome	GO:0005515	protein binding	N/A	N/A	GO:0005737;GO:0005930	axoneme;cytoplasm	N/A	N/A	GO:0060285	cilium-dependent cell motility	2.85092	3.57906	3.29526	5.15291	2.68504
Tb927.10.13517:mRNA-p1	Tb927.10.13517:mRNA-p1	Tb927.10.13517	40S ribosomal protein S27-like, putative													cytoplasm(patchy) GO:0005737					46220000	0	87591000	13140000	42532000	0	29313000	13510000	27937000	40461000	30999000	36718000	GO:0005840	ribosome	GO:0003735	structural constituent of ribosome	GO:0006412	translation	GO:0005737	cytoplasm	N/A	N/A	N/A	N/A	0.430599	1.43299	0.177193	0.676421	0.436418
Tb927.11.4820:mRNA-p1;Tb927.10.14580:mRNA-p1	Tb927.11.4820:mRNA-p1;Tb927.10.14580:mRNA-p1	Tb927.10.14580;Tb927.11.4820	60S ribosomal protein L17, putative;60S ribosomal protein L17, putative													cytoplasm(patchy), nucleolus(25%) GO:0005737 GO:0005730;cytoplasm(patchy, 75%), nucleolus(75%) GO:0005737 GO:0005730	cytoplasm(patchy), nucleolus GO:0005737 GO:0005730;cytoplasm(patchy) GO:0005737 GO:0005730				68575000	29740000	72977000	0	148850000	13237000	0	0	0	24415000	0	9024700	GO:0005840;GO:0015934	large ribosomal subunit;ribosome	GO:0003735	structural constituent of ribosome	GO:0006412	translation	GO:0005730;GO:0005737;GO:0022625	cytoplasm;cytosolic large ribosomal subunit;nucleolus	GO:0003735	structural constituent of ribosome	GO:0002181;GO:0006412	cytoplasmic translation;translation	0.240322	-1.33697	0.697528	-3.05492	0.521677
Tb927.5.1700:mRNA-p1	Tb927.5.1700:mRNA-p1	Tb927.5.1700	replication Factor A 28 kDa subunit, putative				+	+	+							nucleoplasm GO:0005654	nucleoplasm GO:0005654		nucleoplasm	exclusively nucleoplasmic	46159000	0	4638700	0	0	0	79686000	53280000	18896000	41759000	58634000	62368000	GO:0005634	nucleus	GO:0003677	DNA binding	GO:0006260;GO:0006281;GO:0006310	DNA recombination;DNA repair;DNA replication	GO:0000781;GO:0005634;GO:0005654;GO:0005662;GO:0035861	chromosome, telomeric region;DNA replication factor A complex;nucleoplasm;nucleus;site of double-strand break	GO:0003697;GO:0042162	single-stranded DNA binding;telomeric DNA binding	GO:0000724;GO:0006260;GO:0006281;GO:0006289	DNA repair;DNA replication;double-strand break repair via homologous recombination;nucleotide-excision repair	1.5793	3.25946	2.09918	4.47334	2.1284
Tb927.11.14950:mRNA-p1	Tb927.11.14950:mRNA-p1	Tb927.11.14950	zinc finger protein 2						+							cytoplasm(points) GO:0005737	cytoplasm(points) GO:0005737				0	0	0	0	0	0	69807000	0	0	62140000	82585000	148510000	N/A	N/A	GO:0005515;GO:0046872	metal ion binding;protein binding	N/A	N/A	GO:0005737	cytoplasm	GO:0003676;GO:0003723;GO:0003729	mRNA binding;nucleic acid binding;RNA binding	GO:0030154;GO:0046785	cell differentiation;microtubule polymerization	0.47377	2.17657	0.575682	2.47794	1.99191
Tb927.11.7280:mRNA-p1;Tb11.v5.0255.1-p1	Tb927.11.7280:mRNA-p1;Tb11.v5.0255.1-p1	Tb11.v5.0255;Tb927.11.7280	DNA-directed RNA polymerase II, subunit 9, putative;DNA-direcetd RNA polymerase II, subunit 9, putative		+		+	+	+							nucleoplasm GO:0005737 GO:0005654	cytoplasm(points) GO:0005737 GO:0005654		cytoplasm, nucleoplasm	cytoplasmic and nuclear	38965000	0	0	0	0	0	77959000	38010000	28573000	41635000	61231000	76174000	N/A	N/A	N/A	N/A	GO:0006351;GO:0006379	mRNA cleavage;transcription, DNA-templated	GO:0005634;GO:0005654;GO:0005665;GO:0005737	cytoplasm;nucleoplasm;nucleus;RNA polymerase II, core complex	GO:0003899	DNA-directed 5'-3' RNA polymerase activity	GO:0001193;GO:0006283;GO:0006351;GO:0006367	maintenance of transcriptional fidelity during DNA-templated transcription elongation from RNA polymerase II promoter;transcription initiation from RNA polymerase II promoter;transcription, DNA-templated;transcription-coupled nucleotide-excision repair	2.14277	2.83951	2.11872	3.49783	2.61483
Tb927.2.2950:mRNA-p1	Tb927.2.2950:mRNA-p1	Tb927.2.2950	Nop14-like family, putative	+	+		+	+	+								nucleolus GO:0005730	NOP14	nucleolus	exclusively nucleolar	38607000	0	0	0	0	0	25143000	20545000	101000000	116520000	29265000	29208000	GO:0032040	small-subunit processome	N/A	N/A	N/A	N/A	GO:0005634;GO:0005730	nucleolus;nucleus	N/A	N/A	N/A	N/A	3.00625	5.35857	2.29127	3.10365	2.47373
Tb927.3.3490:mRNA-p1	Tb927.3.3490:mRNA-p1	Tb927.3.3490	High mobility group protein TDP1		+			+	+							nucleolus(peripheral), nucleoplasm GO:0031981 GO:0005730 GO:0005654	nuclear lumen GO:0031981 GO:0005730 GO:0005654		nucleolus, nucleoplasm, nuclear lumen	nuclear	40275000	0	37583000	0	0	0	63058000	0	21488000	64224000	50483000	79720000	N/A	N/A	N/A	N/A	N/A	N/A	GO:0005634;GO:0005654;GO:0005730;GO:0031981	nuclear lumen;nucleolus;nucleoplasm;nucleus	GO:0000182;GO:0000402;GO:0003677;GO:0005515;GO:0008301;GO:0042301	crossed form four-way junction DNA binding;DNA binding;DNA binding, bending;phosphate ion binding;protein binding;rDNA binding	GO:0006357;GO:0010608	posttranscriptional regulation of gene expression;regulation of transcription by RNA polymerase II	1.95548	3.6253	0.592552	2.25699	2.93392
Tb927.2.5850:mRNA-p1	Tb927.2.5850:mRNA-p1	Tb927.2.5850	small nuclear ribonucleoprotein SmD2					+	+							nucleoplasm GO:0005654			nucleoplasm	exclusively nucleoplasmic	0	0	0	0	0	0	20993000	10573000	0	12743000	167890000	143800000	GO:0030532	small nuclear ribonucleoprotein complex	N/A	N/A	GO:0008380	RNA splicing	GO:0005634;GO:0005654;GO:0005682;GO:0005685;GO:0005686;GO:0005732;GO:0030532;GO:0046540;GO:0071011;GO:0071013	catalytic step 2 spliceosome;nucleoplasm;nucleus;precatalytic spliceosome;small nuclear ribonucleoprotein complex;sno(s)RNA-containing ribonucleoprotein complex;U1 snRNP;U2 snRNP;U4/U6 x U5 tri-snRNP complex;U5 snRNP	GO:0017069	snRNA binding	GO:0000387;GO:0045291	mRNA trans splicing, SL addition;spliceosomal snRNP assembly	0.0544364	-0.182877	0.656733	1.23205	2.12599
Tb927.9.2100:mRNA-p1	Tb927.9.2100:mRNA-p1	Tb927.9.2100	hypothetical protein, conserved		+			+	+							nucleoplasm, nuclear lumen GO:0005634 GO:0005654 GO:0031981	nucleus GO:0005634 GO:0005654 GO:0031981		nucleoplasm, nuclear lumen	nuclear	1336400	0	0	0	0	0	18664000	5045800	50094000	81693000	98627000	99759000	N/A	N/A	N/A	N/A	N/A	N/A	GO:0005634;GO:0005654;GO:0005739;GO:0031981	mitochondrion;nuclear lumen;nucleoplasm;nucleus	N/A	N/A	N/A	N/A	2.64954	4.02605	0.724161	1.30533	3.17632
Tb927.11.11725:mRNA-p1;Tb927.11.11475:mRNA-p1	Tb927.11.11725:mRNA-p1;Tb927.11.11475:mRNA-p1	Tb927.11.11475;Tb927.11.11725	ribosomal protein S14p/S29e;ribosomal protein S14p/S29e														cytoplasm(patchy) GO:0005737				0	0	170730000	0	94154000	90128000	0	0	0	0	0	0	GO:0005840	ribosome	GO:0003735;GO:0008270	structural constituent of ribosome;zinc ion binding	GO:0006412	translation	GO:0005737;N/A	cytoplasm;N/A	N/A	N/A	N/A	N/A	1.30215	-4.34333	1.39039	-4.49415	1.43114
Tb927.5.2530:mRNA-p1	Tb927.5.2530:mRNA-p1	Tb927.5.2530	RNA cytidine acetyltransferase		+				+							nucleolus, cytoplasm(weak) GO:0005730	nucleolus(50%) GO:0005730	NAT10/KRE33	cytoplasm, nucleolus	cytoplasmic and nuclear	22815000	0	0	0	0	0	41940000	6707100	104490000	112310000	31121000	29012000	N/A	N/A	GO:0005524;GO:0008080	ATP binding;N-acetyltransferase activity	GO:0016072;GO:0034470;GO:0051391	ncRNA processing;rRNA metabolic process;tRNA acetylation	GO:0005634;GO:0005730	nucleolus;nucleus	GO:0000049;GO:1990883	rRNA cytidine N-acetyltransferase activity;tRNA binding	GO:1904812	rRNA acetylation involved in maturation of SSU-rRNA	2.56431	4.68	0.767598	1.98869	1.93934
Tb927.11.980:mRNA-p1	Tb927.11.980:mRNA-p1	Tb927.11.980	Nucleoporin NUP158													nuclear pore GO:0005643	nuclear pore(50%) GO:0005643				297510000	0	0	0	0	0	6369800	0	4709200	19769000	6101300	9315500	GO:0005643	nuclear pore	GO:0017056	structural constituent of nuclear pore	GO:0006913;GO:0051028	mRNA transport;nucleocytoplasmic transport	GO:0005634;GO:0005643;GO:0031080;GO:0044614	nuclear pore;nuclear pore cytoplasmic filaments;nuclear pore outer ring;nucleus	GO:0017056	structural constituent of nuclear pore	GO:0000973;GO:0006405;GO:0006606	posttranscriptional tethering of RNA polymerase II gene DNA at nuclear periphery;protein import into nucleus;RNA export from nucleus	0.904888	1.81642	1.15219	1.07489	1.34852
Tb927.7.1340:mRNA-p1;Tb927.7.1320:mRNA-p1	Tb927.7.1340:mRNA-p1;Tb927.7.1320:mRNA-p1	Tb927.7.1320;Tb927.7.1340	10 kDa heat shock protein, putative;10 kDa heat shock protein, putative				+	+	+												10760000	0	7474500	0	0	0	75915000	60747000	10662000	19276000	74749000	81361000	N/A	N/A	N/A	N/A	GO:0006457	protein folding	GO:0005739;GO:0005759;GO:0031966	mitochondrial matrix;mitochondrial membrane;mitochondrion	GO:0046872;GO:0051082;GO:0051087	chaperone binding;metal ion binding;unfolded protein binding	GO:0006457;GO:0010608;GO:0051085	chaperone cofactor-dependent protein refolding;posttranscriptional regulation of gene expression;protein folding	1.04899	1.43721	2.28807	3.68117	2.38586
Tb927.11.5900:mRNA-p1	Tb927.11.5900:mRNA-p1	Tb927.11.5900	hypothetical protein, conserved						+							nucleoplasm(points) GO:0005654	nucleoplasm GO:0005654		nucleoplasm	exclusively nucleoplasmic	80998000	0	0	0	0	0	45556000	26799000	21057000	37846000	58393000	64095000	N/A	N/A	N/A	N/A	N/A	N/A	GO:0005634;GO:0005654	nucleoplasm;nucleus	N/A	N/A	N/A	N/A	1.5947	3.49322	1.70746	3.80091	2.0108
Tb927.10.14550:mRNA-p1	Tb927.10.14550:mRNA-p1	Tb927.10.14550	ATP-dependent RNA helicase HEL67	+	+			+	+									Hel67			51671000	0	75989000	0	0	0	45404000	0	41880000	44505000	39993000	33494000	N/A	N/A	GO:0003676;GO:0004386;GO:0005524	ATP binding;helicase activity;nucleic acid binding	N/A	N/A	GO:0005634;GO:0005737;GO:0010494;GO:0034399;GO:0097165	cytoplasm;cytoplasmic stress granule;nuclear periphery;nuclear stress granule;nucleus	GO:0003729;GO:0004386;GO:0005524	ATP binding;helicase activity;mRNA binding	GO:0006139	nucleobase-containing compound metabolic process	4.38556	4.14685	0.456618	1.90861	3.97848
Tb927.5.4270:mRNA-p1	Tb927.5.4270:mRNA-p1	Tb927.5.4270	ATP-dependent DEAD/H RNA helicase, putative													nucleolus GO:0005730	nucleolus GO:0005730				15530000	0	0	0	5548800	23301000	36851000	16040000	57196000	118680000	29444000	28257000	N/A	N/A	GO:0003676;GO:0003723;GO:0004386;GO:0005524	ATP binding;helicase activity;nucleic acid binding;RNA binding	N/A	N/A	GO:0005634;GO:0005730	nucleolus;nucleus	GO:0004386;GO:0005524	ATP binding;helicase activity	GO:0006139;GO:0006364	nucleobase-containing compound metabolic process;rRNA processing	1.30383	3.292	0.61593	1.53122	0.797542
Tb927.10.9920:mRNA-p1	Tb927.10.9920:mRNA-p1	Tb927.10.9920	hypothetical protein, conserved		+		+	+	+							nucleus, cytoplasm(points) GO:0005730 GO:0005654 GO:0005634 GO:0005737	nucleolus(strong), nucleoplasm GO:0005730 GO:0005654 GO:0005634 GO:0005737		cytoplasm, nucleus, nucleolus	cytoplasmic and nuclear	44661000	0	0	0	0	0	42266000	36424000	34604000	37584000	69285000	63703000	N/A	N/A	GO:0005515	protein binding	N/A	N/A	GO:0005634;GO:0005654;GO:0005730;GO:0005737;GO:0032040;GO:0034388	cytoplasm;nucleolus;nucleoplasm;nucleus;Pwp2p-containing subcomplex of 90S preribosome;small-subunit processome	N/A	N/A	N/A	N/A	2.45188	3.39618	2.47941	3.51784	2.74433
Tb927.10.1100:mRNA-p1;Tb927.6.4690:mRNA-p1	Tb927.10.1100:mRNA-p1;Tb927.6.4690:mRNA-p1	Tb927.10.1100;Tb927.6.4690	60S ribosomal protein L9, putative;60S ribosomal protein L9, putative													cytoplasm(patchy), nucleolus GO:0005737 GO:0005730	cytoplasm(patchy), nucleolus GO:0005737 GO:0005730;cytoplasm(patchy), nucleolus(50%) GO:0005737 GO:0005730				40377000	4845900	83654000	0	25681000	10888000	22985000	7809600	37786000	41433000	27658000	22535000	GO:0005840	ribosome	GO:0003735;GO:0019843	rRNA binding;structural constituent of ribosome	GO:0006412	translation	GO:0005730;GO:0005737;GO:0005840;GO:0022625	cytoplasm;cytosolic large ribosomal subunit;nucleolus;ribosome	GO:0003735	structural constituent of ribosome	GO:0002181;GO:0006412;GO:0042254	cytoplasmic translation;ribosome biogenesis;translation	0.902894	1.79309	0.0774609	0.230784	0.555604
Tb927.10.9160:mRNA-p1	Tb927.10.9160:mRNA-p1	Tb927.10.9160	Cyclin 12, L-type														nucleoplasm GO:0005654				28193000	0	0	0	27764000	0	43506000	69696000	0	27896000	60464000	62969000	N/A	N/A	GO:0016538	cyclin-dependent protein serine/threonine kinase regulator activity	GO:0006357	regulation of transcription by RNA polymerase II	GO:0005634;GO:0005654	nucleoplasm;nucleus	GO:0016538;GO:0044877	cyclin-dependent protein serine/threonine kinase regulator activity;protein-containing complex binding	GO:0006357;GO:0045291	mRNA trans splicing, SL addition;regulation of transcription by RNA polymerase II	0.117313	0.588441	0.944811	3.0964	1.0072
Tb927.9.11270:mRNA-p1	Tb927.9.11270:mRNA-p1	Tb927.9.11270	t- complex protein 1 (eta subunit), putative		+			+	+							cytoplasm(patchy) GO:0005737	cytoplasm(strong, 25%), cytoplasm(weak, 75%) GO:0005737		cytoplasm	exclusively cytoplasmic	27229000	13463000	54110000	0	0	0	54086000	9185800	39836000	64837000	29515000	27723000	N/A	N/A	GO:0005524;GO:0051082	ATP binding;unfolded protein binding	GO:0006457	protein folding	GO:0005737;GO:0005832	chaperonin-containing T-complex;cytoplasm	GO:0051082	unfolded protein binding	GO:0006457;GO:0051726	protein folding;regulation of cell cycle	2.28289	3.62108	0.993503	2.43201	2.16181
Tb927.11.4300:mRNA-p1;Tb927.10.9880:mRNA-p1	Tb927.11.4300:mRNA-p1;Tb927.10.9880:mRNA-p1	Tb927.10.9880;Tb927.11.4300	60S ribosomal protein L18, putative;60S ribosomal protein L18, putative													nucleolus, cytoplasm(patchy) GO:0005730 GO:0005737	cytoplasm(patchy), nucleolus GO:0005737 GO:0005730				20571000	24793000	87530000	0	18180000	19833000	41940000	0	33457000	22100000	27512000	20816000	GO:0005840	ribosome	GO:0003735	structural constituent of ribosome	GO:0006412	translation	GO:0005622;GO:0005730;GO:0005737;GO:0005840;GO:0022625	cytoplasm;cytosolic large ribosomal subunit;intracellular anatomical structure;nucleolus;ribosome	GO:0003723;GO:0003735	RNA binding;structural constituent of ribosome	GO:0006412	translation	0.584426	1.11894	0.0159937	0.0722726	0.491132
Tb927.11.13007:mRNA-p1;Tb927.11.13003:mRNA-p1;Tb11.v5.0537.1-p1;Tb927.11.9920:mRNA-p1;Tb11.01.1680.v5.1-p1	Tb927.11.13007:mRNA-p1;Tb927.11.13003:mRNA-p1;Tb11.v5.0537.1-p1;Tb927.11.9920:mRNA-p1;Tb11.01.1680.v5.1-p1	Tb11.01.1680.v5;Tb11.v5.0537;Tb927.11.13003;Tb927.11.13007;Tb927.11.9920	polyubiquitin, putative;polyubiquitin, putative;ubiquitin-60S ribosomal protein L40;ubiquitin-60S ribosomal protein L40;polyubiquitin, putative		+			+	+							cytoplasm(points) GO:0005737 GO:0097014 GO:0031981 GO:0120118 GO:0030133	cytoplasm, flagellar cytoplasm, nuclear lumen, flagella connector, endocytic GO:0005737 GO:0097014 GO:0031981 GO:0120118 GO:0030133		cytoplasm, nuclear lumen, others	cytoplasmic and nuclear	40368000	38535000	33114000	0	0	0	34557000	0	58312000	42212000	31490000	36768000	GO:0005840;N/A	N/A;ribosome	GO:0003735;GO:0005515	protein binding;structural constituent of ribosome	GO:0006412;N/A	N/A;translation	GO:0005634;GO:0005737;GO:0030133;GO:0031981;GO:0097014;GO:0120118;N/A	ciliary plasm;cytoplasm;flagella connector;N/A;nuclear lumen;nucleus;transport vesicle	GO:0031386;GO:0031625;N/A	N/A;protein tag;ubiquitin protein ligase binding	GO:0006464;GO:0016567;GO:0019941;N/A	cellular protein modification process;modification-dependent protein catabolic process;N/A;protein ubiquitination	2.32628	3.74083	0.460237	1.50925	2.19339
Tb927.7.5850:mRNA-p1	Tb927.7.5850:mRNA-p1	Tb927.7.5850	hypothetical protein, conserved		+		+	+	+							nucleus GO:0031981 GO:0005634	nuclear lumen, cytoplasm(reticulated, weak) GO:0031981 GO:0005634		cytoplasm, nuclear lumen	cytoplasmic and nuclear	12230000	0	0	0	0	0	103830000	47553000	34809000	46121000	35291000	33593000	N/A	N/A	N/A	N/A	N/A	N/A	GO:0005634;GO:0031981	nuclear lumen;nucleus	N/A	N/A	N/A	N/A	2.84374	3.80978	2.53643	4.62018	2.91098
Tb927.9.3480:mRNA-p1	Tb927.9.3480:mRNA-p1	Tb927.9.3480	U5Cwc21 small nuclear ribonucleoprotein					+	+							nucleoplasm(50%) GO:0005654 GO:0005737	nucleoplasm(strong), cytoplasm GO:0005654 GO:0005737		cytoplasm, nucleoplasm	cytoplasmic and nuclear	0	0	0	0	0	0	30034000	24386000	4753100	10856000	114300000	125350000	N/A	N/A	N/A	N/A	N/A	N/A	GO:0005634;GO:0005654;GO:0005737;GO:0005829;GO:0097525	cytoplasm;cytosol;nucleoplasm;nucleus;spliceosomal snRNP complex	N/A	N/A	GO:0000398;GO:0008380	mRNA splicing, via spliceosome;RNA splicing	0.320286	0.629928	1.52656	2.54354	2.27379
Tb927.9.2900:mRNA-p1	Tb927.9.2900:mRNA-p1	Tb927.9.2900	U3 small nucleolar RNA-associated protein 10, putative		+				+							nucleolus, nucleoplasm(weak) GO:0005730	nucleolus GO:0005730	U3 snRAP6	nucleolus, nucleoplasm	nuclear	7601300	0	371800	0	0	0	74235000	24030000	52959000	112490000	18695000	19098000	N/A	N/A	N/A	N/A	N/A	N/A	GO:0005634;GO:0005730;GO:0005819;GO:0030686;GO:0032040;GO:0034455	90S preribosome;nucleolus;nucleus;small-subunit processome;spindle;t-UTP complex	GO:0030515	snoRNA binding	GO:0000462;GO:0006364;GO:0042255;GO:0045943	maturation of SSU-rRNA from tricistronic rRNA transcript (SSU-rRNA, 5.8S rRNA, LSU-rRNA);positive regulation of transcription by RNA polymerase I;ribosome assembly;rRNA processing	2.0491	3.85506	1.50532	2.98523	1.47704
Tb927.11.1980:mRNA-p1	Tb927.11.1980:mRNA-p1	Tb927.11.1980	zinc finger protein family member, putative													cytoplasm(patchy), nucleolus GO:0005737 GO:0005730	cytoplasm(patchy) GO:0005737 GO:0005730				10701000	0	34459000	0	38700000	15023000	22320000	30421000	45810000	39684000	31480000	37120000	N/A	N/A	GO:0046872	metal ion binding	N/A	N/A	GO:0005634;GO:0005730;GO:0005737;GO:0010494;GO:0043186	cytoplasm;cytoplasmic stress granule;nucleolus;nucleus;P granule	GO:0003723;GO:0003724;GO:0003729	mRNA binding;RNA binding;RNA helicase activity	N/A	N/A	0.60439	1.58322	0.307895	0.872812	0.472004
Tb927.5.2130:mRNA-p1	Tb927.5.2130:mRNA-p1	Tb927.5.2130	Lariat debranching enzyme, C-terminal domain containing protein, putative					+	+							nuclear lumen(100%), basal body(<10%), pro-basal body(<10%) GO:0005634 GO:0031981	nucleus(50%), cytoplasm(weak) GO:0005634 GO:0031981		cytoplasm, nuclear lumen, others	cytoplasmic and nuclear	3804600	0	0	0	0	0	61875000	12602000	16773000	37823000	75093000	96313000	N/A	N/A	GO:0016787;GO:0016788	hydrolase activity;hydrolase activity, acting on ester bonds	GO:0006397	mRNA processing	GO:0005634;GO:0031981	nuclear lumen;nucleus	GO:0008419	RNA lariat debranching enzyme activity	GO:0000398	mRNA splicing, via spliceosome	1.71617	2.80489	1.27126	2.9537	2.70547
Tb927.2.5910:mRNA-p1;Tb927.10.15120:mRNA-p1	Tb927.2.5910:mRNA-p1;Tb927.10.15120:mRNA-p1	Tb927.10.15120;Tb927.2.5910	40S ribosomal protein S13, putative;40S ribosomal protein S13, putative													cytoplasm(patchy), nucleolus(50%) GO:0005737 GO:0005730					54261000	0	102700000	0	81492000	0	19412000	0	0	26507000	0	17838000	GO:0005840	ribosome	GO:0003735	structural constituent of ribosome	GO:0006412	translation	GO:0005730;GO:0005737;GO:0022627;GO:0035869	ciliary transition zone;cytoplasm;cytosolic small ribosomal subunit;nucleolus	GO:0003735;GO:0070181	small ribosomal subunit rRNA binding;structural constituent of ribosome	GO:0006412	translation	0.0336421	-0.218923	0.0349409	-0.211367	0.196031
Tb927.11.9040:mRNA-p1	Tb927.11.9040:mRNA-p1	Tb927.11.9040	conserved protein						+							cytoplasm, flagellar cytoplasm, nuclear lumen GO:0005737 GO:0097014 GO:0031981	cytoplasm, flagellar cytoplasm, nuclear lumen GO:0005737 GO:0097014 GO:0031981				31674000	0	0	0	0	0	79960000	0	0	78116000	30234000	81411000	N/A	N/A	GO:0003677	DNA binding	N/A	N/A	GO:0005737;GO:0031981;GO:0097014	ciliary plasm;cytoplasm;nuclear lumen	N/A	N/A	N/A	N/A	0.507726	2.29128	0.637591	2.57346	1.63592
Tb927.3.1370:mRNA-p1;Tb927.10.2840:mRNA-p1	Tb927.3.1370:mRNA-p1;Tb927.10.2840:mRNA-p1	Tb927.10.2840;Tb927.3.1370	ribosomal protein S25, putative;40S ribosomal protein S25, putative													cytoplasm(patchy) GO:0005737					29381000	37148000	87082000	0	79493000	12331000	14747000	0	0	23981000	15494000	0	N/A	N/A	N/A	N/A	N/A	N/A	GO:0005737;GO:0005840;GO:0022627	cytoplasm;cytosolic small ribosomal subunit;ribosome	GO:0003735	structural constituent of ribosome	GO:0006412	translation	0.188088	-1.08559	0.176742	-0.866113	0.283188
Tb927.11.9510:mRNA-p1	Tb927.11.9510:mRNA-p1	Tb927.11.9510	nucleic acid binding protein, putative		+	+	+	+	+							nucleoplasm, cytoplasm(weak, points) GO:0005654	nucleoplasm GO:0005654		cytoplasm, nucleoplasm	cytoplasmic and nuclear	44500000	0	0	0	0	0	33953000	29655000	11642000	20267000	73868000	83124000	N/A	N/A	GO:0003676;GO:0008270	nucleic acid binding;zinc ion binding	N/A	N/A	GO:0005634;GO:0005654;GO:0005737;GO:0034399	cytoplasm;nuclear periphery;nucleoplasm;nucleus	GO:0003676;GO:0003727;GO:0003729;GO:0045182	mRNA binding;nucleic acid binding;single-stranded RNA binding;translation regulator activity	GO:2000767	positive regulation of cytoplasmic translation	1.9766	2.21179	2.98107	3.25847	3.42766
Tb927.11.10200:mRNA-p1	Tb927.11.10200:mRNA-p1	Tb927.11.10200	hypothetical protein, conserved		+			+	+								paraflagellar rod, cytoplasm(weak, points) GO:0097740		cytoplasm, others	exclusively cytoplasmic	0	0	87281000	0	0	0	33627000	22556000	41058000	45684000	34205000	31723000	N/A	N/A	N/A	N/A	N/A	N/A	GO:0097740	paraflagellar rod	N/A	N/A	N/A	N/A	2.25504	3.69736	1.92436	3.04425	2.11901
Tb927.9.5860:mRNA-p1;Tb927.9.5770:mRNA-p1	Tb927.9.5860:mRNA-p1;Tb927.9.5770:mRNA-p1	Tb927.9.5770;Tb927.9.5860	tryparedoxin peroxidase;tryparedoxin peroxidase		+			+	+												63362000	0	56500000	0	0	0	47179000	18708000	32648000	25339000	30459000	21097000	N/A	N/A	GO:0016209;GO:0016491;GO:0051920	antioxidant activity;oxidoreductase activity;peroxiredoxin activity	GO:0055114	obsolete oxidation-reduction process	GO:0005634;GO:0005654;GO:0005737;GO:0005829;GO:0005929;GO:0020015	cilium;cytoplasm;cytosol;glycosome;nucleoplasm;nucleus	GO:0008379;GO:0015042	thioredoxin peroxidase activity;trypanothione-disulfide reductase activity	GO:0006979;GO:0045454;GO:0055114	cell redox homeostasis;obsolete oxidation-reduction process;response to oxidative stress	2.48531	2.70993	1.76871	2.75666	2.27975
Tb927.10.9840:mRNA-p1	Tb927.10.9840:mRNA-p1	Tb927.10.9840	chaperone protein DnaJ, putative						+							nucleolus(strong), nucleoplasm GO:0005730 GO:0005654	nucleolus, nucleoplasm(weak) GO:0005730 GO:0005654				7041100	0	0	0	0	0	47053000	34994000	21500000	38914000	55842000	86004000	N/A	N/A	N/A	N/A	N/A	N/A	GO:0005634;GO:0005654;GO:0005730;GO:0005737	cytoplasm;nucleolus;nucleoplasm;nucleus	GO:0031072;GO:0051082	heat shock protein binding;unfolded protein binding	GO:0006457	protein folding	1.22018	2.61295	1.45882	3.10134	1.69
Tb927.8.6430:mRNA-p1	Tb927.8.6430:mRNA-p1	Tb927.8.6430	hypothetical protein, conserved			+	+	+	+							transition zone, flagellar cytoplasm, cytoplasm, nuclear lumen GO:0005930 GO:0035869 GO:0005737 GO:0097014 GO:0031981	axoneme, transition zone(strong), cytoplasm GO:0005930 GO:0035869 GO:0005737 GO:0097014 GO:0031981		cytoplasm, nuclear lumen, others	cytoplasmic and nuclear	32202000	0	0	0	0	0	35962000	33631000	33269000	0	76515000	78044000	N/A	N/A	N/A	N/A	N/A	N/A	GO:0005737;GO:0005930;GO:0031981;GO:0035869;GO:0097014	axoneme;ciliary plasm;ciliary transition zone;cytoplasm;nuclear lumen	N/A	N/A	N/A	N/A	0.27	0.980893	2.76133	2.90377	3.20063
Tb927.3.3270:mRNA-p1	Tb927.3.3270:mRNA-p1	Tb927.3.3270	ATP-dependent 6-phosphofructokinase, glycosomal														glycosome GO:0020015				67009000	8690200	109080000	0	0	0	24971000	10331000	16835000	19273000	19518000	11906000	GO:0020015	glycosome	GO:0003872;GO:0005524;GO:0046872	6-phosphofructokinase activity;ATP binding;metal ion binding	GO:0006002;GO:0006096	fructose 6-phosphate metabolic process;glycolytic process	GO:0005737;GO:0020015	cytoplasm;glycosome	GO:0003872;GO:0005524;GO:0042301	6-phosphofructokinase activity;ATP binding;phosphate ion binding	GO:0006096	glycolytic process	1.29327	2.09279	1.00842	1.92739	1.09799
Tb927.7.1050:mRNA-p1;Tb927.7.1040:mRNA-p1	Tb927.7.1050:mRNA-p1;Tb927.7.1040:mRNA-p1	Tb927.7.1040;Tb927.7.1050	40S ribosomal protein S16, putative;40S ribosomal protein S16, putative														cytoplasm(patchy), nucleolus(weak) GO:0005737				63723000	21843000	61201000	0	86057000	22300000	9232800	0	0	11287000	0	11163000	GO:0005840	ribosome	GO:0003735	structural constituent of ribosome	GO:0006412	translation	GO:0005730;GO:0005737;GO:0005840;GO:0015935;GO:0022627	cytoplasm;cytosolic small ribosomal subunit;nucleolus;ribosome;small ribosomal subunit	GO:0003723;GO:0003729;GO:0003735	mRNA binding;RNA binding;structural constituent of ribosome	GO:0000462;GO:0006412	maturation of SSU-rRNA from tricistronic rRNA transcript (SSU-rRNA, 5.8S rRNA, LSU-rRNA);translation	0.578634	-2.62968	0.473112	-1.71814	0.522031
Tb927.2.6090:mRNA-p1;Tb927.11.3230:mRNA-p1	Tb927.2.6090:mRNA-p1;Tb927.11.3230:mRNA-p1	Tb927.11.3230;Tb927.2.6090	60S ribosomal protein L44;60S ribosomal protein L44													nucleolus(strong), cytoplasm GO:0005730 GO:0005737					0	55365000	71617000	0	138110000	21356000	0	0	0	0	0	0	GO:0005840	ribosome	GO:0003735	structural constituent of ribosome	GO:0006412	translation	GO:0005730;GO:0005737;GO:0005840;GO:0022625	cytoplasm;cytosolic large ribosomal subunit;nucleolus;ribosome	GO:0003735	structural constituent of ribosome	GO:0006412	translation	0.774351	-3.63599	0.706289	-3.23383	0.531326
Tb927.10.14240:mRNA-p1;Tb11.v5.0859.1-p1	Tb927.10.14240:mRNA-p1;Tb11.v5.0859.1-p1	Tb11.v5.0859;Tb927.10.14240	N-myristoyl transferase, putative;N-myristoyltransferase						+				+			cytoplasm(patchy) GO:0005737					0	0	0	0	0	0	48833000	0	33007000	56428000	70173000	77427000	N/A	N/A	GO:0004379	glycylpeptide N-tetradecanoyltransferase activity	GO:0006499	N-terminal protein myristoylation	GO:0005737;N/A	cytoplasm;N/A	GO:0004379;GO:0019107;N/A	glycylpeptide N-tetradecanoyltransferase activity;myristoyltransferase activity;N/A	GO:0018008;N/A	N/A;N-terminal peptidyl-glycine N-myristoylation	1.58021	3.33005	0.355209	1.49092	1.90179
Tb927.10.11510:mRNA-p1	Tb927.10.11510:mRNA-p1	Tb927.10.11510	hypothetical protein, conserved					+	+								cytoplasm(reticulated), endocytic GO:0005737 GO:0030133		cytoplasm, others	exclusively cytoplasmic	4668700	0	0	0	0	0	83371000	18086000	5388200	23593000	73854000	74186000	N/A	N/A	N/A	N/A	N/A	N/A	GO:0005634;GO:0005737;GO:0030133	cytoplasm;nucleus;transport vesicle	N/A	N/A	N/A	N/A	0.855646	1.72208	1.53935	3.50617	3.03532
Tb927.10.8430:mRNA-p1	Tb927.10.8430:mRNA-p1	Tb927.10.8430	40S ribosomal protein S12, putative						+							nucleoplasm(strong), cytoplasm, flagellar cytoplasm GO:0005737 GO:0005730 GO:0005654 GO:0097014	cytoplasm(patchy), nucleolus GO:0005737 GO:0005730 GO:0005654 GO:0097014				25003000	0	41647000	0	0	0	24101000	58931000	24139000	34734000	40181000	32972000	GO:0005840	ribosome	GO:0003735	structural constituent of ribosome	GO:0006412	translation	GO:0005622;GO:0005654;GO:0005730;GO:0005737;GO:0005840;GO:0022627;GO:0097014	ciliary plasm;cytoplasm;cytosolic small ribosomal subunit;intracellular anatomical structure;nucleolus;nucleoplasm;ribosome	GO:0003735	structural constituent of ribosome	GO:0006412	translation	1.29655	2.66873	1.31029	3.04893	1.44397
Tb927.10.1090:mRNA-p1;Tb927.10.1080:mRNA-p1	Tb927.10.1090:mRNA-p1;Tb927.10.1080:mRNA-p1	Tb927.10.1080;Tb927.10.1090	40S ribosomal protein S23, putative;40S ribosomal protein S23, putative													nucleolus(strong), cytoplasm GO:0005730 GO:0005737	nucleolus GO:0005730 GO:0005737				39316000	21389000	35625000	0	0	46739000	26455000	0	23778000	14808000	37984000	32329000	GO:0005840;GO:0015935	ribosome;small ribosomal subunit	GO:0003735	structural constituent of ribosome	GO:0006412	translation	GO:0005730;GO:0005737;GO:0005840;GO:0022627	cytoplasm;cytosolic small ribosomal subunit;nucleolus;ribosome	GO:0003723;GO:0003735	RNA binding;structural constituent of ribosome	GO:0006412	translation	0.283883	1.21287	0.000842952	0.00549158	0.536464
Tb927.2.2520:mRNA-p1;Tb927.2.2510:mRNA-p1	Tb927.2.2520:mRNA-p1;Tb927.2.2510:mRNA-p1	Tb927.2.2510;Tb927.2.2520	Mitochondrial outer membrane protein porin 1;Mitochondrial outer membrane protein porin 2					+	+							mitochondrion, antipodal sites GO:0005739 GO:0140525	mitochondrion GO:0005739 GO:0140525;mitochondrion GO:0005739				98227000	37019000	58258000	0	0	0	28873000	0	0	23741000	17771000	13514000	GO:0005741	mitochondrial outer membrane	GO:0008308	voltage-gated anion channel activity	GO:0098656	anion transmembrane transport	GO:0005739;GO:0005741;GO:0016281;GO:0031307;GO:0046930;GO:0140525	antipodal site;eukaryotic translation initiation factor 4F complex;integral component of mitochondrial outer membrane;mitochondrial outer membrane;mitochondrion;pore complex	GO:0008308;GO:0015288	porin activity;voltage-gated anion channel activity	GO:0006811;GO:0006839	ion transport;mitochondrial transport	0.388319	1.07324	0.332851	1.09657	2.52255
Tb927.6.890:mRNA-p1	Tb927.6.890:mRNA-p1	Tb927.6.890	hypothetical protein, conserved													nuclear pore, cytoplasm(reticulated, points, weak) GO:0005643	nuclear pore, cytoplasm(reticulated, weak) GO:0005643				241480000	754060	0	0	0	0	10621000	6236000	5368500	4106900	3970200	4795500	N/A	N/A	N/A	N/A	N/A	N/A	GO:0005634;GO:0005643	nuclear pore;nucleus	N/A	N/A	N/A	N/A	0.0055819	-0.00511456	0.876902	0.788336	0.145872
Tb927.10.3280:mRNA-p1	Tb927.10.3280:mRNA-p1	Tb927.10.3280	60S ribosomal proteins L38, putative													cytoplasm(patchy) GO:0005737 GO:0097014 GO:0031981	cytoplasm, flagellar cytoplasm, nuclear lumen GO:0005737 GO:0097014 GO:0031981				0	0	10642000	0	194830000	57389000	0	0	0	10212000	4147100	0	GO:0005840	ribosome	GO:0003735	structural constituent of ribosome	GO:0006412	translation	GO:0005737;GO:0005840;GO:0022625;GO:0031981;GO:0097014	ciliary plasm;cytoplasm;cytosolic large ribosomal subunit;nuclear lumen;ribosome	GO:0003735	structural constituent of ribosome	GO:0006412;GO:0022618	ribonucleoprotein complex assembly;translation	0.567566	-2.97149	0.740169	-3.64287	0.8279
Tb927.8.5120:mRNA-p1	Tb927.8.5120:mRNA-p1	Tb927.8.5120	cytochrome c						+							cytoplasm, flagellar cytoplasm, nuclear lumen GO:0005737 GO:0097014 GO:0031981	cytoplasm(reticulated) GO:0005737 GO:0097014 GO:0031981				0	0	0	0	0	0	63075000	0	0	82380000	66533000	64590000	GO:0070469	respirasome	GO:0009055;GO:0020037;GO:0046872	electron transfer activity;heme binding;metal ion binding	N/A	N/A	GO:0005737;GO:0005739;GO:0005758;GO:0031981;GO:0097014	ciliary plasm;cytoplasm;mitochondrial intermembrane space;mitochondrion;nuclear lumen	GO:0009055	electron transfer activity	GO:0006122;GO:0006123;GO:0009060	aerobic respiration;mitochondrial electron transport, cytochrome c to oxygen;mitochondrial electron transport, ubiquinol to cytochrome c	0.266416	1.41922	0.332648	1.47902	1.59148
Tb927.9.5900:mRNA-p1	Tb927.9.5900:mRNA-p1	Tb927.9.5900	glutamate dehydrogenase						+							mitochondrion, kinetoplast(region, strong) GO:0005737 GO:0005739 GO:0020023	cytoplasm(75%, patchy) GO:0005737 GO:0005739 GO:0020023				87150000	21352000	78679000	0	0	0	25406000	0	0	32528000	15405000	13264000	N/A	N/A	GO:0004352;GO:0016491	glutamate dehydrogenase (NAD+) activity;oxidoreductase activity	GO:0006520;GO:0019551;GO:0055114	cellular amino acid metabolic process;glutamate catabolic process to 2-oxoglutarate;obsolete oxidation-reduction process	GO:0005737;GO:0005739;GO:0020023	cytoplasm;kinetoplast;mitochondrion	GO:0004352;GO:0016491	glutamate dehydrogenase (NAD+) activity;oxidoreductase activity	GO:0006520;GO:0006538	cellular amino acid metabolic process;glutamate catabolic process	0.539425	1.54329	0.543572	1.3817	1.55889
Tb927.2.4710:mRNA-p1	Tb927.2.4710:mRNA-p1	Tb927.2.4710	RNA-binding protein, putative													nucleoplasm GO:0005654					20588000	16362000	50404000	0	98373000	28599000	25887000	0	0	0	32342000	0	N/A	N/A	GO:0003676;GO:0008270	nucleic acid binding;zinc ion binding	N/A	N/A	GO:0005634;GO:0005654;GO:0005730;GO:0016607	nuclear speck;nucleolus;nucleoplasm;nucleus	GO:0003723;GO:0003729	mRNA binding;RNA binding	GO:0000381;GO:0006338;GO:0006396;GO:0010468;GO:0010608;GO:0045292	chromatin remodeling;mRNA cis splicing, via spliceosome;posttranscriptional regulation of gene expression;regulation of alternative mRNA splicing, via spliceosome;regulation of gene expression;RNA processing	0.953249	-3.51218	0.250333	-1.18183	0.290922
Tb927.9.5710:mRNA-p1	Tb927.9.5710:mRNA-p1	Tb927.9.5710	general transcription factor IIB		+		+	+	+							cytoplasm, flagellar cytoplasm, nuclear lumen GO:0031981 GO:0005737 GO:0097014	nuclear lumen GO:0031981 GO:0005737 GO:0097014		cytoplasm, nuclear lumen	cytoplasmic and nuclear	11974000	0	0	0	0	0	45660000	45720000	22046000	21757000	61834000	60328000	N/A	N/A	N/A	N/A	N/A	N/A	GO:0005634;GO:0005654;GO:0005737;GO:0031981;GO:0097014	ciliary plasm;cytoplasm;nuclear lumen;nucleoplasm;nucleus	N/A	N/A	GO:0006351;GO:0006366	transcription by RNA polymerase II;transcription, DNA-templated	2.11445	2.25725	2.59719	3.31813	2.74752
Tb927.10.9740:mRNA-p1;Tb927.11.8350:mRNA-p1;Tb927.1.1560:mRNA-p1;Tb11.v5.0464.1-p1	Tb927.10.9740:mRNA-p1	Tb927.10.9740	Regulatory particle triple-A ATPase subunit 6						+							nucleoplasm(points), cytoplasm GO:0005654 GO:0005737	nucleoplasm(strong), cytoplasm GO:0005654 GO:0005737				15159000	0	0	0	0	0	49707000	29413000	9747900	29968000	63822000	70626000	GO:0005737	cytoplasm	GO:0005524;GO:0016787;GO:0016887;GO:0036402	ATP binding;ATP hydrolysis activity;hydrolase activity;proteasome-activating activity	GO:0030163	protein catabolic process	GO:0005654;GO:0005737;GO:0005838	cytoplasm;nucleoplasm;proteasome regulatory particle	GO:0016887	ATP hydrolysis activity	GO:0006511	ubiquitin-dependent protein catabolic process	0.923783	2.00812	1.60156	3.16978	1.95574
Tb927.10.560:mRNA-p1	Tb927.10.560:mRNA-p1	Tb927.10.560	40S ribosomal proteins S11, putative													cytoplasm(patchy, 75%) GO:0005737					0	0	50457000	0	105630000	0	33428000	0	0	34349000	16773000	21503000	GO:0005840	ribosome	GO:0003735	structural constituent of ribosome	GO:0006412	translation	GO:0000314;GO:0005622;GO:0005737;GO:0005840;GO:0022627	cytoplasm;cytosolic small ribosomal subunit;intracellular anatomical structure;organellar small ribosomal subunit;ribosome	GO:0003729;GO:0003735	mRNA binding;structural constituent of ribosome	GO:0006412	translation	0.0499089	-0.344466	0.0553907	-0.380108	0.0939118
Tb927.7.1860:mRNA-p1;Tb927.7.1820:mRNA-p1	Tb927.7.1860:mRNA-p1;Tb927.7.1820:mRNA-p1	Tb927.7.1820;Tb927.7.1860	hypothetical protein, conserved;hypothetical protein, conserved													nucleolus GO:0005730	cytoplasm(25%), nucleolus(75%), flagellar cytoplasm(25%), nuclear lumen(25%) GO:0005730;nucleolus(50%) GO:0005730				0	0	0	0	80327000	129300000	14748000	0	0	15864000	0	16780000	N/A	N/A	N/A	N/A	N/A	N/A	GO:0005634;GO:0005730	nucleolus;nucleus	N/A	N/A	N/A	N/A	0.464049	-2.24869	0.484023	-2.32694	0.514969
Tb927.3.3670:mRNA-p1	Tb927.3.3670:mRNA-p1	Tb927.3.3670	Triple RNA binding domain protein 3						+							nucleolus GO:0005730	nucleolus GO:0005730		nucleolus	exclusively nucleolar	122920000	0	3302700	0	5343400	0	19128000	0	18550000	31274000	23120000	33140000	N/A	N/A	GO:0003676	nucleic acid binding	N/A	N/A	GO:0005634;GO:0005730	nucleolus;nucleus	GO:0003723;GO:0033592;GO:0034057;GO:0043024	ribosomal small subunit binding;RNA binding;RNA strand annealing activity;RNA strand-exchange activity	GO:0001731;GO:0002181;GO:0006396;GO:0097010	cytoplasmic translation;eukaryotic translation initiation factor 4F complex assembly;formation of translation preinitiation complex;RNA processing	1.83261	2.03881	0.0552339	0.190474	2.12741
Tb927.7.3080:mRNA-p1	Tb927.7.3080:mRNA-p1	Tb927.7.3080	Kinetochore interacting protein 4						+							nucleoplasm(points), nucleoplasm GO:0005654 GO:0005634	nucleoplasm, nucleus(point, 75%) GO:0005654 GO:0005634		nucleoplasm	exclusively nucleoplasmic	75434000	0	0	0	0	0	32933000	0	11821000	25792000	54621000	53013000	N/A	N/A	N/A	N/A	N/A	N/A	GO:0000776;GO:0005634;GO:0005654;GO:0005819	kinetochore;nucleoplasm;nucleus;spindle	N/A	N/A	N/A	N/A	1.15928	2.02563	0.399265	1.32168	2.05413
Tb927.10.14220:mRNA-p1	Tb927.10.14220:mRNA-p1	Tb927.10.14220	hypothetical protein, conserved		+												paraflagellar rod GO:0097740		others	others	0	0	0	0	0	0	0	0	136750000	114930000	0	0	N/A	N/A	N/A	N/A	N/A	N/A	GO:0097740	paraflagellar rod	N/A	N/A	N/A	N/A	2.43845	5.07361	0.0319991	0.0633977	0.367353
Tb927.6.4140:mRNA-p1	Tb927.6.4140:mRNA-p1	Tb927.6.4140	paraflagellar rod component, putative					+	+							paraflagellar rod(50%) GO:0097740			others	others	0	0	55655000	0	0	0	59679000	0	0	57593000	24540000	53183000	N/A	N/A	N/A	N/A	N/A	N/A	GO:0097740	paraflagellar rod	N/A	N/A	N/A	N/A	0.326849	1.56151	0.635803	2.19855	2.17854
Tb927.6.3650:mRNA-p1	Tb927.6.3650:mRNA-p1	Tb927.6.3650	ADP-ribosylation factor-like protein 3C, putative					+	+							basal body(strong), cytoplasm(weak), flagellar cytoplasm(weak), nuclear lumen(weak) GO:0005737 GO:0036064 GO:0097014 GO:0031981	cytoplasm, basal body(strong, 50%), flagellar cytoplasm, nuclear lumen GO:0005737 GO:0036064 GO:0097014 GO:0031981		cytoplasm, nuclear lumen, others	cytoplasmic and nuclear	35766000	0	13300000	0	0	0	39679000	0	5762800	36850000	51415000	62859000	N/A	N/A	GO:0005525	GTP binding	N/A	N/A	GO:0005737;GO:0005794;GO:0031981;GO:0036064;GO:0097014	ciliary basal body;ciliary plasm;cytoplasm;Golgi apparatus;nuclear lumen	GO:0005515;GO:0005525	GTP binding;protein binding	GO:0006886;GO:0016192;GO:0044782	cilium organization;intracellular protein transport;vesicle-mediated transport	0.968599	2.46943	0.536168	1.95049	2.67552
Tb927.8.6660:mRNA-p1	Tb927.8.6660:mRNA-p1	Tb927.8.6660	paraflagellar rod component, putative		+			+	+							paraflagellar rod(75%) GO:0097740	paraflagellar rod GO:0097740		others	others	10455000	0	16763000	0	0	0	37154000	11070000	28713000	65896000	37777000	35898000	N/A	N/A	N/A	N/A	N/A	N/A	GO:0097740	paraflagellar rod	N/A	N/A	N/A	N/A	2.10655	3.37186	1.30613	2.271	2.79157
Tb927.10.12590:mRNA-p1	Tb927.10.12590:mRNA-p1	Tb927.10.12590	hypothetical protein, conserved	+	+			+	+							intraflagellar transport particle GO:0030990	intraflagellar transport particle, cytoplasm(weak) GO:0030990		cytoplasm, others	exclusively cytoplasmic	0	0	0	0	0	0	52900000	14014000	57291000	59625000	30629000	28957000	GO:0005840	ribosome	GO:0005515	protein binding	N/A	N/A	GO:0005737;GO:0005858;GO:0005929;GO:0030990;GO:0036064	axonemal dynein complex;ciliary basal body;cilium;cytoplasm;intraciliary transport particle	GO:0045503;GO:0045504	dynein heavy chain binding;dynein light chain binding	GO:0003341;GO:0007018	cilium movement;microtubule-based movement	3.20496	3.69268	1.38296	2.59063	2.80745
Tb927.3.2230:mRNA-p1	Tb927.3.2230:mRNA-p1	Tb927.3.2230	succinyl-CoA synthetase alpha subunit, putative		+				+												33957000	7439200	89119000	0	0	0	27834000	0	19056000	34832000	20420000	10740000	N/A	N/A	GO:0000166;GO:0003824	catalytic activity;nucleotide binding	N/A	N/A	GO:0005739;GO:0009361	mitochondrion;succinate-CoA ligase complex (ADP-forming)	GO:0004775;GO:0004776	succinate-CoA ligase (ADP-forming) activity;succinate-CoA ligase (GDP-forming) activity	GO:0006099	tricarboxylic acid cycle	2.04351	3.37113	0.79032	2.09027	1.6927
Tb927.7.1100:mRNA-p1	Tb927.7.1100:mRNA-p1	Tb927.7.1100	hypothetical protein, conserved					+	+							cytoplasm(patchy), nucleus(points) GO:0005737 GO:0005634	cytoplasm GO:0005737 GO:0005634		cytoplasm	exclusively cytoplasmic	0	0	0	0	0	0	23750000	6787500	7784000	13769000	95937000	94675000	N/A	N/A	N/A	N/A	N/A	N/A	GO:0005634;GO:0005737	cytoplasm;nucleus	GO:0003729	mRNA binding	N/A	N/A	0.746044	1.36478	0.719158	1.65921	2.1013
Tb927.7.2980:mRNA-p1;Tb927.7.3020:mRNA-p1	Tb927.7.2980:mRNA-p1;Tb927.7.3020:mRNA-p1	Tb927.7.2980;Tb927.7.3020	Nitroreductase family, putative;Nitroreductase family, putative						+							cytoplasm, flagellar cytoplasm GO:0005737 GO:0097014	cytoplasm, flagellar cytoplasm GO:0005737 GO:0097014;cytoplasm, flagellar cytoplasm GO:0005737 GO:0097014				42324000	0	98022000	0	0	0	18383000	0	0	13925000	36422000	31814000	N/A	N/A	GO:0016491;GO:0016657	oxidoreductase activity;oxidoreductase activity, acting on NAD(P)H, nitrogenous group as acceptor	GO:0034599	cellular response to oxidative stress	GO:0005737;GO:0097014	ciliary plasm;cytoplasm	GO:0016657	oxidoreductase activity, acting on NAD(P)H, nitrogenous group as acceptor	GO:0010608;N/A	N/A;posttranscriptional regulation of gene expression	0.295198	0.917265	0.268488	0.98284	1.66856
Tb927.9.6940:mRNA-p1	Tb927.9.6940:mRNA-p1	Tb927.9.6940	DNA topoisomerase type IB small subunit				+	+	+							nucleoplasm GO:0005654			nucleoplasm	exclusively nucleoplasmic	36130000	0	0	0	0	0	40713000	43013000	0	32468000	41948000	46229000	GO:0005694	chromosome	GO:0003677;GO:0003917	DNA binding;DNA topoisomerase type I (single strand cut, ATP-independent) activity	GO:0006265	DNA topological change	GO:0005634;GO:0005654;GO:0005730;GO:0031298	nucleolus;nucleoplasm;nucleus;replication fork protection complex	GO:0000287;GO:0003917;GO:0005524	ATP binding;DNA topoisomerase type I (single strand cut, ATP-independent) activity;magnesium ion binding	GO:0006260;GO:0006265;GO:0006333;GO:0006338;GO:0007059	chromatin assembly or disassembly;chromatin remodeling;chromosome segregation;DNA replication;DNA topological change	0.607981	2.24897	2.18226	4.51733	2.1997
Tb927.7.7300:mRNA-p1	Tb927.7.7300:mRNA-p1	Tb927.7.7300	ATP-dependent DEAD/H RNA helicase, putative					+	+							nucleoplasm, cytoplasm(points, reticulated, weak) GO:0005654			cytoplasm, nucleoplasm	cytoplasmic and nuclear	10427000	0	0	0	0	0	49273000	27932000	20225000	27109000	51414000	52172000	N/A	N/A	GO:0003676;GO:0005524	ATP binding;nucleic acid binding	N/A	N/A	GO:0005634;GO:0005654;GO:0071013	catalytic step 2 spliceosome;nucleoplasm;nucleus	GO:0003723;GO:0004386;GO:0005524	ATP binding;helicase activity;RNA binding	GO:0000398;GO:0006139	mRNA splicing, via spliceosome;nucleobase-containing compound metabolic process	1.6512	2.5577	1.81615	3.22161	2.14042
Tb927.8.5490:mRNA-p1	Tb927.8.5490:mRNA-p1	Tb927.8.5490	Nucleolar protein,Nop52, putative													cytoplasm(reticulated) GO:0005730 GO:0005737	nucleolus GO:0005730 GO:0005737				11215000	0	0	0	12695000	0	40863000	0	59628000	33396000	37255000	43298000	GO:0030688	preribosome, small subunit precursor	N/A	N/A	GO:0006364	rRNA processing	GO:0005634;GO:0005730;GO:0005737;GO:0030687	cytoplasm;nucleolus;nucleus;preribosome, large subunit precursor	N/A	N/A	GO:0006364	rRNA processing	1.29785	2.85314	0.251441	1.00298	1.30283
Tb927.9.14410:mRNA-p1	Tb927.9.14410:mRNA-p1	Tb927.9.14410	RNA 3'-terminal phosphate cyclase, putative		+												nucleolus GO:0005730	Ce1	nucleolus	exclusively nucleolar	0	0	0	0	0	0	20286000	0	71221000	132800000	7110600	2451200	GO:0005730	nucleolus	GO:0003824	catalytic activity	GO:0006396;GO:0042254	ribosome biogenesis;RNA processing	GO:0005634;GO:0005730;GO:0005737	cytoplasm;nucleolus;nucleus	GO:0004484;GO:0004521;GO:0019205	endoribonuclease activity;mRNA guanylyltransferase activity;nucleobase-containing compound kinase activity	GO:0000479;GO:0036260	endonucleolytic cleavage of tricistronic rRNA transcript (SSU-rRNA, 5.8S rRNA, LSU-rRNA);RNA capping	2.89757	4.51193	0.343838	0.886973	0.0162901
Tb927.11.8165:mRNA-p1	Tb927.11.8165:mRNA-p1	Tb927.11.8165	hypothetical protein														nucleolus, nucleoplasm(weak) GO:0005730				0	0	0	0	114360000	116060000	0	0	0	0	0	0	N/A	N/A	N/A	N/A	N/A	N/A	GO:0005730	nucleolus	N/A	N/A	N/A	N/A	1.06084	-4.2199	0.8858	-3.46351	1.18056
Tb927.8.5510:mRNA-p1	Tb927.8.5510:mRNA-p1	Tb927.8.5510	apurinic/apyrimidinic endonuclease, putative				+		+							nuclear lumen GO:0005634 GO:0031981	nucleus GO:0005634 GO:0031981		nuclear lumen	exclusively nuclear lumen	19480000	0	0	0	0	0	41185000	35636000	13824000	29852000	38107000	51510000	N/A	N/A	GO:0004518;GO:0004519;GO:0016829;GO:0046872	endonuclease activity;lyase activity;metal ion binding;nuclease activity	GO:0006281	DNA repair	GO:0005634;GO:0031981	nuclear lumen;nucleus	GO:0003906;GO:0004528;GO:0008311	DNA-(apurinic or apyrimidinic site) endonuclease activity;double-stranded DNA 3'-5' exodeoxyribonuclease activity;phosphodiesterase I activity	GO:0006281;GO:0006284	base-excision repair;DNA repair	1.45373	2.63225	2.02995	3.54748	2.06603
Tb927.5.4500:mRNA-p1;Tb05.5K5.150:mRNA-p1	Tb927.5.4500:mRNA-p1;Tb05.5K5.150:mRNA-p1	Tb05.5K5.150;Tb927.5.4500	small GTP-binding protein, putative;ras-like small GTPase, putative		+		+	+	+										nucleoplasm	exclusively nucleoplasmic	11407000	0	3360000	0	0	0	33703000	25557000	31661000	44994000	39286000	36115000	GO:0005794	Golgi apparatus	GO:0005525	GTP binding	GO:0006886	intracellular protein transport	GO:0005783;GO:0030127;GO:0070971	COPII vesicle coat;endoplasmic reticulum;endoplasmic reticulum exit site	GO:0003924	GTPase activity	GO:0003400;GO:0006886;GO:0006888;GO:0016050;GO:0061024;GO:0070863	endoplasmic reticulum to Golgi vesicle-mediated transport;intracellular protein transport;membrane organization;positive regulation of protein exit from endoplasmic reticulum;regulation of COPII vesicle coating;vesicle organization	2.59308	3.05913	2.51996	2.69621	2.83538
Tb927.11.4700:mRNA-p1	Tb927.11.4700:mRNA-p1	Tb927.11.4700	prostaglandin f synthase					+	+							nucleoplasm, cytoplasm, flagellar cytoplasm GO:0005737 GO:0097014 GO:0031981 GO:0005654	cytoplasm, flagellar cytoplasm, nuclear lumen GO:0005737 GO:0097014 GO:0031981 GO:0005654		cytoplasm, nucleoplasm, others	cytoplasmic and nuclear	0	0	122840000	0	0	0	27239000	12781000	0	23572000	24869000	14498000	N/A	N/A	GO:0016491	oxidoreductase activity	GO:0055114	obsolete oxidation-reduction process	GO:0005654;GO:0005737;GO:0031981;GO:0097014	ciliary plasm;cytoplasm;nuclear lumen;nucleoplasm	GO:0004033;GO:0045290	aldo-keto reductase (NADP) activity;D-arabinose 1-dehydrogenase [NAD(P)+] activity	GO:0019571	D-arabinose catabolic process	0.446097	1.30381	2.01053	2.56781	2.36884
Tb927.10.15330:mRNA-p1;Tb11.v5.0348.1-p1	Tb927.10.15330:mRNA-p1;Tb11.v5.0348.1-p1	Tb11.v5.0348;Tb927.10.15330	hypothetical protein, conserved;CYTH domain containing protein, putative				+									nucleoplasm GO:0005654			nucleoplasm	exclusively nucleoplasmic	21286000	0	3649500	0	0	0	98305000	48178000	8357400	24582000	15204000	5124900	N/A	N/A	N/A	N/A	N/A	N/A	GO:0005654;N/A	N/A;nucleoplasm	N/A	N/A	N/A	N/A	1.08324	1.60182	2.48927	3.86527	0.60885
Tb927.11.6790:mRNA-p1	Tb927.11.6790:mRNA-p1	Tb927.11.6790	Nucleolar protein 89					+	+							nucleolus GO:0005730	nucleolus(25%) GO:0005730	NOP89	nucleolus	exclusively nucleolar	48901000	0	628050	0	0	0	39462000	0	9974600	56234000	42845000	26625000	GO:0005654	nucleoplasm	GO:0005515	protein binding	GO:0000466;GO:0006364;GO:0042254	maturation of 5.8S rRNA from tricistronic rRNA transcript (SSU-rRNA, 5.8S rRNA, LSU-rRNA);ribosome biogenesis;rRNA processing	GO:0005634;GO:0005730;GO:0005819;GO:0030687;GO:0070545	nucleolus;nucleus;PeBoW complex;preribosome, large subunit precursor;spindle	GO:0043021	ribonucleoprotein complex binding	GO:0000463	maturation of LSU-rRNA from tricistronic rRNA transcript (SSU-rRNA, 5.8S rRNA, LSU-rRNA)	0.949711	2.14703	0.307907	1.07203	2.28799
Tb927.7.970:mRNA-p1	Tb927.7.970:mRNA-p1	Tb927.7.970	60S ribosomal export protein NMD3													paraflagellar rod, cytoplasm(reticulated, patchy), nucleoplasm GO:0097740 GO:0005737 GO:0005654					217180000	0	322280	0	0	0	1624100	0	0	1864500	1494200	2044700	N/A	N/A	GO:0043023	ribosomal large subunit binding	N/A	N/A	GO:0005634;GO:0005654;GO:0005737;GO:0097740	cytoplasm;nucleoplasm;nucleus;paraflagellar rod	GO:0043023	ribosomal large subunit binding	GO:0000055;GO:0006364;GO:0006406	mRNA export from nucleus;ribosomal large subunit export from nucleus;rRNA processing	0.216039	-0.450504	0.380359	-0.727428	0.461756
Tb927.7.7430:mRNA-p1;Tb927.7.7420:mRNA-p1	Tb927.7.7430:mRNA-p1;Tb927.7.7420:mRNA-p1	Tb927.7.7420;Tb927.7.7430	ATP synthase F1, alpha subunit;ATP synthase F1, alpha subunit													mitochondrion, kinetoplast(region, strong, 50%) GO:0005739 GO:0020023	cytoplasm, flagellar cytoplasm, nuclear lumen GO:0005737 GO:0097014 GO:0031981				34627000	4013000	112950000	0	14639000	0	13647000	0	10117000	12373000	9456600	11590000	GO:0045261	proton-transporting ATP synthase complex, catalytic core F(1)	GO:0005524;GO:0032559;GO:0046933	adenyl ribonucleotide binding;ATP binding;proton-transporting ATP synthase activity, rotational mechanism	GO:0015986	ATP synthesis coupled proton transport	GO:0000275;GO:0005737;GO:0005739;GO:0005743;GO:0005886;GO:0020023;GO:0031981;GO:0045261;GO:0097014	ciliary plasm;cytoplasm;kinetoplast;mitochondrial inner membrane;mitochondrial proton-transporting ATP synthase complex, catalytic sector F(1);mitochondrion;nuclear lumen;plasma membrane;proton-transporting ATP synthase complex, catalytic core F(1)	GO:0005524;GO:0043531;GO:0046933	ADP binding;ATP binding;proton-transporting ATP synthase activity, rotational mechanism	GO:0015986	ATP synthesis coupled proton transport	0.37178	0.782452	0.0418913	-0.155935	0.320514
Tb927.11.11690:mRNA-p1	Tb927.11.11690:mRNA-p1	Tb927.11.11690	Vacuolar proton pump subunit B, putative						+							acidocalcisome GO:0020022	acidocalcisome GO:0020022				9347200	0	2432400	0	0	0	60280000	12831000	27216000	56914000	20467000	30400000	GO:0033180	proton-transporting V-type ATPase, V1 domain	GO:0005524;GO:0016787	ATP binding;hydrolase activity	GO:0046034;GO:1902600	ATP metabolic process;proton transmembrane transport	GO:0000331;GO:0005764;GO:0020022;GO:0046611;GO:0055037	acidocalcisome;contractile vacuole;lysosomal proton-transporting V-type ATPase complex;lysosome;recycling endosome	GO:0008553	P-type proton-exporting transporter activity	GO:0006897;GO:0042493;GO:1902600	endocytosis;proton transmembrane transport;response to drug	1.50111	3.62884	1.09858	3.12788	1.3538
Tb927.5.4410:mRNA-p1;Tb05.5K5.60:mRNA-p1	Tb927.5.4410:mRNA-p1;Tb05.5K5.60:mRNA-p1	Tb05.5K5.60;Tb927.5.4410	hypothetical protein, conserved;hypothetical protein, conserved		+			+	+							nucleolus GO:0005730			nucleolus	exclusively nucleolar	11688000	0	0	0	0	0	33414000	0	43978000	45324000	40611000	44278000	N/A	N/A	N/A	N/A	GO:0006364	rRNA processing	GO:0005730;GO:0030687	nucleolus;preribosome, large subunit precursor	N/A	N/A	GO:0000460;GO:0000470	maturation of 5.8S rRNA;maturation of LSU-rRNA	2.3321	3.7349	0.509281	1.63863	2.30203
Tb927.9.4680:mRNA-p1	Tb927.9.4680:mRNA-p1	Tb927.9.4680	Eukaryotic initiation factor 4A-1		+			+	+							cytoplasm(patchy), nucleolus(50%) GO:0005737 GO:0005730					42719000	4746600	96604000	0	4911700	0	13509000	0	12481000	15628000	14131000	12449000	N/A	N/A	GO:0003676;GO:0004386;GO:0005524	ATP binding;helicase activity;nucleic acid binding	N/A	N/A	GO:0005730;GO:0005737;GO:0005829;GO:0005844;GO:0010494;GO:0016281	cytoplasm;cytoplasmic stress granule;cytosol;eukaryotic translation initiation factor 4F complex;nucleolus;polysome	GO:0003676;GO:0003724;GO:0003729;GO:0003743;GO:0004386;GO:0005524;GO:0008186	ATP binding;ATP-dependent activity, acting on RNA;helicase activity;mRNA binding;nucleic acid binding;RNA helicase activity;translation initiation factor activity	GO:0002183;GO:0006139;GO:0006412	cytoplasmic translational initiation;nucleobase-containing compound metabolic process;translation	2.66702	1.60848	0.284135	0.55197	2.91436
Tb927.1.220:mRNA-p1;Tb927.2.370:mRNA-p1	Tb927.1.220:mRNA-p1;Tb927.2.370:mRNA-p1	Tb927.1.220;Tb927.2.370	retrotransposon hot spot protein 1 (RHS1), putative;retrotransposon hot spot protein 1 (RHS1), putative	+	+	+	+	+	+							nucleoplasm(50%) GO:0005654	cytoplasm(weak, reticulated, points) GO:0005654;nucleoplasm(points) GO:0005654		cytoplasm, nucleoplasm	cytoplasmic and nuclear	21027000	0	47636000	0	0	0	24844000	24291000	20053000	17450000	29610000	30611000	N/A	N/A	N/A	N/A	N/A	N/A	GO:0005634;GO:0005654	nucleoplasm;nucleus	N/A	N/A	N/A	N/A	3.48588	2.31133	3.98037	2.70447	4.1026
Tb927.3.5340:mRNA-p1	Tb927.3.5340:mRNA-p1	Tb927.3.5340	Hsc70-interacting protein (Hip), putative			+	+		+							cytoplasm GO:0005737			cytoplasm	exclusively cytoplasmic	0	0	5410600	0	0	0	62700000	110210000	0	14056000	11953000	10767000	N/A	N/A	GO:0005515	protein binding	N/A	N/A	GO:0005737	cytoplasm	GO:0031072	heat shock protein binding	GO:0051085;GO:0061077;GO:0065003	chaperone cofactor-dependent protein refolding;chaperone-mediated protein folding;protein-containing complex assembly	0.200172	0.520482	2.83836	4.3558	2.0709
Tb927.10.8530:mRNA-p1;Tb927.10.8520:mRNA-p1;Tb927.10.8510:mRNA-p1;Tb927.10.8500:mRNA-p1;Tb927.10.8490:mRNA-p1;Tb11.v5.0332.1-p1;Tb11.v5.0331.1-p1;Tb11.v5.0333.1-p1	Tb927.10.8530:mRNA-p1;Tb927.10.8520:mRNA-p1;Tb927.10.8510:mRNA-p1;Tb927.10.8500:mRNA-p1;Tb927.10.8490:mRNA-p1;Tb11.v5.0332.1-p1;Tb11.v5.0331.1-p1;Tb11.v5.0333.1-p1	Tb11.v5.0331;Tb11.v5.0332;Tb11.v5.0333;Tb927.10.8490;Tb927.10.8500;Tb927.10.8510;Tb927.10.8520;Tb927.10.8530	THT1 - hexose transporter, putative;THT2A - glucose transporter, putative;THT1 - hexose transporter, putative, fragment;glucose transporter, putative;glucose transporter, putative;glucose transporter, putative;glucose transporter, putative;glucose transporter 2A													pellicular membrane(50%, strong), pellicular membrane(50%), cell tip(posterior, 25%), nuclear envelope(25%) GO:0051286 GO:0120267	cell tip(posterior, strong), pellicular membrane GO:0051286 GO:0120267;pellicular membrane(50%), nuclear envelope(weak, 50%), cell tip(posterior, 50%) GO:0120267 GO:0051286;pellicular membrane, cell tip(posterior) GO:0120267 GO:0051286;pellicular membrane(50%), nuclear envelope(weak, 50%), cell tip(posterior, 50%) GO:0120267 GO:0051286;pellicular membrane GO:0120267				0	0	114900000	0	0	0	17889000	0	19398000	25463000	22301000	13653000	GO:0016020;GO:0016021	integral component of membrane;membrane	GO:0022857	transmembrane transporter activity	GO:0008643;GO:0055085	carbohydrate transport;transmembrane transport	GO:0005886;GO:0016021;GO:0051286;GO:0120267;N/A	cell tip;integral component of membrane;N/A;pellicular membrane;plasma membrane	GO:0015149;N/A	hexose transmembrane transporter activity;N/A	GO:0008645;N/A	hexose transmembrane transport;N/A	1.40823	1.94899	0.168427	0.467404	1.12568
Tb927.5.2060:mRNA-p1	Tb927.5.2060:mRNA-p1	Tb927.5.2060	Cell division cycle 5-like protein					+	+							nucleoplasm GO:0005654	nucleoplasm GO:0005654		nucleoplasm	exclusively nucleoplasmic	0	0	0	0	0	0	43083000	17832000	7067700	14658000	64712000	65725000	N/A	N/A	N/A	N/A	GO:0051301	cell division	GO:0000974;GO:0005634;GO:0005654	nucleoplasm;nucleus;Prp19 complex	N/A	N/A	GO:0000398	mRNA splicing, via spliceosome	1.19129	1.89786	1.7344	3.34315	2.47611
Tb927.11.13190:mRNA-p1;Tb927.11.13090:mRNA-p1	Tb927.11.13190:mRNA-p1;Tb927.11.13090:mRNA-p1	Tb927.11.13090;Tb927.11.13190	elongation factor 1 gamma, putative;elongation factor 1 gamma, putative						+							cytoplasm(patchy) GO:0005737 GO:0097014;cytoplasm(patchy) GO:0005737	cytoplasm(50%, patchy), flagellar cytoplasm(50%), cytoplasm(weak, 50%) GO:0005737 GO:0097014		cytoplasm, others	exclusively cytoplasmic	8364400	0	85605000	0	0	0	22911000	15774000	12527000	27086000	21514000	18014000	N/A	N/A	GO:0003746;GO:0005515	protein binding;translation elongation factor activity	GO:0006414;GO:0006749	glutathione metabolic process;translational elongation	GO:0005634;GO:0005737;GO:0005853;GO:0097014	ciliary plasm;cytoplasm;eukaryotic translation elongation factor 1 complex;nucleus	GO:0003746	translation elongation factor activity	GO:0006414	translational elongation	1.49396	2.01377	1.88774	2.05927	2.05891
Tb927.8.900:mRNA-p1	Tb927.8.900:mRNA-p1	Tb927.8.900	splicing factor TSR1													nuclear lumen GO:0005654 GO:0031981	nucleoplasm GO:0005654 GO:0031981				20410000	0	9779500	0	43679000	51959000	23932000	0	0	23720000	21625000	16392000	N/A	N/A	GO:0003676	nucleic acid binding	N/A	N/A	GO:0005634;GO:0005654;GO:0005730;GO:0016607;GO:0031981	nuclear lumen;nuclear speck;nucleolus;nucleoplasm;nucleus	GO:0003723;GO:0003729	mRNA binding;RNA binding	GO:0000365;GO:0000381;GO:0006364;GO:0006396;GO:0045292	mRNA cis splicing, via spliceosome;mRNA trans splicing, via spliceosome;regulation of alternative mRNA splicing, via spliceosome;RNA processing;rRNA processing	0.35736	-1.58612	0.368014	-1.67496	0.0823213
Tb927.3.3150:mRNA-p1;Tb11.v5.0796.1-p1	Tb927.3.3150:mRNA-p1;Tb11.v5.0796.1-p1	Tb11.v5.0796;Tb927.3.3150	hypothetical protein, conserved;hypothetical protein, conserved						+							nuclear pore GO:0005643 GO:0005737	nuclear pore, cytoplasm(reticulated) GO:0005643 GO:0005737				22824000	0	0	0	0	0	52915000	0	35814000	28163000	34880000	36283000	N/A	N/A	N/A	N/A	N/A	N/A	GO:0005634;GO:0005643;GO:0005737;N/A	cytoplasm;N/A;nuclear pore;nucleus	N/A	N/A	N/A	N/A	1.81051	3.04986	0.382519	1.62399	1.89974
Tb927.9.1340:mRNA-p1	Tb927.9.1340:mRNA-p1	Tb927.9.1340	Myosin-like protein 2						+							nucleus(points, cell cycle dependent), spindle pole GO:0005634 GO:0000922	nucleus(points, cell cycle dependent), cytoplasm(weak), spindle pole GO:0005634 GO:0000922				125440000	0	0	0	0	0	27056000	0	0	0	28725000	29439000	N/A	N/A	N/A	N/A	N/A	N/A	GO:0000922;GO:0005634;GO:0005643;GO:0005816;GO:0044615	nuclear pore;nuclear pore nuclear basket;nucleus;spindle pole;spindle pole body	N/A	N/A	N/A	N/A	0.838837	-1.50308	0.336859	1.03467	1.77552
Tb927.10.2310:mRNA-p1	Tb927.10.2310:mRNA-p1	Tb927.10.2310	hypothetical protein, conserved		+			+	+							nucleolus(strong), nucleoplasm(weak) GO:0005730 GO:0005654	nucleolus(peripheral), nucleoplasm GO:0005730 GO:0005654		nucleolus, nucleoplasm, nuclear lumen	nuclear	26903000	0	0	0	0	0	44814000	0	22433000	31582000	35681000	45859000	N/A	N/A	N/A	N/A	N/A	N/A	GO:0005634;GO:0005654;GO:0005730	nucleolus;nucleoplasm;nucleus	N/A	N/A	N/A	N/A	1.88985	2.90754	0.334521	1.44852	2.15305
Tb927.8.6240:mRNA-p1	Tb927.8.6240:mRNA-p1	Tb927.8.6240	STOP axonemal protein													axoneme GO:0005930	axoneme GO:0005930				37852000	0	9693200	0	0	0	27190000	0	34773000	38689000	0	57851000	N/A	N/A	N/A	N/A	N/A	N/A	GO:0005856;GO:0005930	axoneme;cytoskeleton	GO:0008017	microtubule binding	GO:0034453	microtubule anchoring	1.52525	3.41792	0.474135	1.56841	0.402033
Tb927.9.5880.2:mRNA-p1;Tb927.9.5880.1:mRNA-p1	Tb927.9.5880.2:mRNA-p1;Tb927.9.5880.1:mRNA-p1	Tb927.9.5880;Tb927.9.5880	pre-mRNA splicing factor, putative;pre-mRNA splicing factor, putative					+	+							nucleoplasm GO:0005654;nucleoplasm GO:0005654	nucleoplasm GO:0005654;nucleoplasm GO:0005654		nucleoplasm	exclusively nucleoplasmic	13087000	0	0	0	0	0	23778000	8033200	4181500	18143000	67010000	71729000	GO:0005681	spliceosomal complex	N/A	N/A	GO:0000398	mRNA splicing, via spliceosome	GO:0000974;GO:0005634;GO:0005654	nucleoplasm;nucleus;Prp19 complex	N/A	N/A	GO:0000398	mRNA splicing, via spliceosome	0.574076	1.12163	1.18228	1.78772	3.36458
Tb927.10.2890:mRNA-p1;Tb11.v5.0650.1-p1	Tb927.10.2890:mRNA-p1;Tb11.v5.0650.1-p1	Tb11.v5.0650;Tb927.10.2890	enolase, putative;enolase													nucleoplasm, cytoplasm, flagellar cytoplasm GO:0005737 GO:0097014 GO:0005654	cytoplasm, flagellar cytoplasm GO:0005737 GO:0097014 GO:0005654				4699200	3392500	73269000	0	7066200	3341800	34052000	8018100	9387400	39085000	8149500	13708000	GO:0000015	phosphopyruvate hydratase complex	GO:0000287;GO:0004634	magnesium ion binding;phosphopyruvate hydratase activity	GO:0006096	glycolytic process	GO:0000015;GO:0005654;GO:0005737;GO:0005829;GO:0097014	ciliary plasm;cytoplasm;cytosol;nucleoplasm;phosphopyruvate hydratase complex	GO:0000287;GO:0004634	magnesium ion binding;phosphopyruvate hydratase activity	GO:0006096;GO:0032889	glycolytic process;regulation of vacuole fusion, non-autophagic	0.976703	1.98765	0.867054	1.77448	0.980607
Tb927.10.10010:mRNA-p1	Tb927.10.10010:mRNA-p1	Tb927.10.10010	mRNA turnover protein 4 homolog, putative		+		+	+	+							nucleolus GO:0005730	nucleolus, cytoplasm(weak), nucleoplasm(weak) GO:0005730		cytoplasm, nucleolus, nucleoplasm	cytoplasmic and nuclear	6266000	0	5330200	0	0	0	31519000	19895000	23169000	37219000	40802000	39350000	GO:0005737	cytoplasm	N/A	N/A	GO:0000027;GO:0042254	ribosomal large subunit assembly;ribosome biogenesis	GO:0005634;GO:0005730;GO:0005840;GO:0030687	nucleolus;nucleus;preribosome, large subunit precursor;ribosome	GO:0003735	structural constituent of ribosome	GO:0000956;GO:0006364;GO:0006412;GO:0042273	nuclear-transcribed mRNA catabolic process;ribosomal large subunit biogenesis;rRNA processing;translation	2.22851	2.53367	2.12892	2.30387	2.86956
Tb927.7.4450:mRNA-p1	Tb927.7.4450:mRNA-p1	Tb927.7.4450	SUMO-interacting motif-containing protein		+			+	+							nucleoplasm GO:0031981 GO:0005654	nuclear lumen GO:0031981 GO:0005654		nucleoplasm, nuclear lumen	nuclear	0	0	0	0	0	0	81442000	26546000	17897000	30402000	19536000	27131000	N/A	N/A	N/A	N/A	N/A	N/A	GO:0005634;GO:0005654;GO:0005737;GO:0005819;GO:0031981	cytoplasm;nuclear lumen;nucleoplasm;nucleus;spindle	N/A	N/A	N/A	N/A	2.04503	2.92645	1.91891	3.92164	2.18563
Tb927.11.11460:mRNA-p1	Tb927.11.11460:mRNA-p1	Tb927.11.11460	Mitochondrial import receptor subunit ATOM69	+	+											mitochondrion(50%), cytoplasm(weak, reticulated, 50%) GO:0005739			mitochondrion, cytoplasm	exclusively cytoplasmic	7218400	0	10831000	0	0	0	7985600	5568800	61448000	93401000	5424200	10561000	N/A	N/A	GO:0005515	protein binding	N/A	N/A	GO:0005739;GO:0005741;GO:0005742	mitochondrial outer membrane;mitochondrial outer membrane translocase complex;mitochondrion	N/A	N/A	GO:0006626;GO:0030150	protein import into mitochondrial matrix;protein targeting to mitochondrion	3.28351	4.21541	1.24417	0.70946	0.992173
Tb927.10.14520:mRNA-p1	Tb927.10.14520:mRNA-p1	Tb927.10.14520	Basal body protein			+	+	+	+							basal body(strong), pro-basal body GO:0036064 GO:0120280			others	others	68101000	0	0	0	0	0	23582000	19754000	40566000	6887700	15240000	26152000	N/A	N/A	N/A	N/A	N/A	N/A	GO:0036064;GO:0120280	ciliary basal body;ciliary pro-basal body	N/A	N/A	N/A	N/A	0.989577	2.26523	2.91028	2.63396	2.25608
Tb927.10.3950:mRNA-p1	Tb927.10.3950:mRNA-p1	Tb927.10.3950	hypothetical protein, conserved						+							nucleoplasm, cytoplasm(reticulated) GO:0005737 GO:0005654	cytoplasm(reticulated) GO:0005737 GO:0005654		cytoplasm, nucleoplasm	cytoplasmic and nuclear	9988200	0	0	0	0	0	37455000	33000000	7530400	17647000	45454000	47675000	N/A	N/A	N/A	N/A	N/A	N/A	GO:0005654;GO:0005737	cytoplasm;nucleoplasm	N/A	N/A	GO:0010608	posttranscriptional regulation of gene expression	0.926045	1.62853	1.90604	3.23723	2.05611
Tb927.8.1980:mRNA-p1	Tb927.8.1980:mRNA-p1	Tb927.8.1980	Beta propeller protein 1						+							nucleolus GO:0120267 GO:0020016 GO:0005730	pellicular membrane, flagellar pocket(50%) GO:0120267 GO:0020016 GO:0005730				22212000	0	2755200	0	0	0	28108000	3250000	25509000	40384000	35864000	38279000	GO:0005730	nucleolus	GO:0005515	protein binding	GO:0006364	rRNA processing	GO:0005634;GO:0005730;GO:0005739;GO:0020016;GO:0120267	ciliary pocket;mitochondrion;nucleolus;nucleus;pellicular membrane	N/A	N/A	GO:0006364;GO:0045943	positive regulation of transcription by RNA polymerase I;rRNA processing	1.78122	3.10343	0.427452	1.35578	1.95414
Tb927.3.3970:mRNA-p1	Tb927.3.3970:mRNA-p1	Tb927.3.3970	Cell growth-regulating nucleolar protein, putative						+				+			nucleolus, nucleoplasm(weak, points) GO:0005730					0	0	0	0	0	0	44145000	27520000	27407000	33069000	24136000	39940000	N/A	N/A	GO:0003677;GO:0046872	DNA binding;metal ion binding	N/A	N/A	GO:0005634;GO:0005730	nucleolus;nucleus	GO:0003677	DNA binding	GO:0000122;GO:0006364	negative regulation of transcription by RNA polymerase II;rRNA processing	1.55344	3.39311	1.58077	3.60446	1.52051
Tb927.8.5460:mRNA-p1;Tb927.8.5465:mRNA-p1;Tb927.8.5440:mRNA-p1;Tb11.v5.0798.1-p1;Tb11.v5.0797.1-p1;Tb927.8.5470:mRNA-p1	Tb927.8.5460:mRNA-p1;Tb927.8.5465:mRNA-p1;Tb927.8.5440:mRNA-p1;Tb11.v5.0798.1-p1;Tb11.v5.0797.1-p1	Tb11.v5.0797;Tb11.v5.0798;Tb927.8.5440;Tb927.8.5460;Tb927.8.5465	flagellar calcium-binding protein;flagellar calcium-binding protein;flagellar calcium-binding 24 kDa protein;Flagellar calcium-binding 44 kDa protein;flagellar calcium-binding 24 kDa protein					+	+								cytoplasm, flagellar cytoplasm, nuclear lumen GO:0005737 GO:0097014 GO:0031981;cytoplasm(50%), flagellar cytoplasm(50%), nuclear lumen(50%) GO:0005737 GO:0097014 GO:0031981;cytoplasm, flagellar cytoplasm, nuclear lumen GO:0005737 GO:0097014 GO:0031981		cytoplasm, nuclear lumen, others	cytoplasmic and nuclear	31149000	0	21114000	0	0	0	0	0	0	0	70696000	72043000	GO:0031514;N/A	motile cilium;N/A	GO:0005509	calcium ion binding	N/A	N/A	GO:0005737;GO:0005929;GO:0031514;GO:0031981;GO:0097014;N/A	ciliary plasm;cilium;cytoplasm;motile cilium;N/A;nuclear lumen	GO:0005509;N/A	calcium ion binding;N/A	GO:0006816;GO:0060285;N/A	calcium ion transport;cilium-dependent cell motility;N/A	0.0848849	0.164028	0.0632941	-0.0763992	2.92904
Tb11.v5.0189.1-p1;Tb927.7.5090:mRNA-p1	Tb11.v5.0189.1-p1;Tb927.7.5090:mRNA-p1	Tb11.v5.0189;Tb927.7.5090	condensin complex subunit 2, putative;condensin complex subunit 2, putative			+	+	+	+							cytoplasm GO:0005654 GO:0005737	nucleoplasm, cytoplasm(points) GO:0005654 GO:0005737		cytoplasm, nucleoplasm	cytoplasmic and nuclear	0	0	0	0	0	0	36254000	41525000	9942300	22432000	35857000	48655000	GO:0000796	condensin complex	N/A	N/A	GO:0007076;GO:0051301	cell division;mitotic chromosome condensation	GO:0005634;GO:0005654;GO:0005737;N/A	cytoplasm;N/A;nucleoplasm;nucleus	GO:0003682;GO:0044547;GO:0072587;N/A	chromatin binding;DNA topoisomerase binding;DNA topoisomerase type II (double strand cut, ATP-hydrolyzing) activator activity;N/A	GO:0007076;N/A	mitotic chromosome condensation;N/A	1.52834	1.75708	3.86771	3.13453	3.34227
Tb927.11.7350:mRNA-p1	Tb927.11.7350:mRNA-p1	Tb927.11.7350	Histone H2B variant V					+	+							nucleoplasm GO:0005654		histone	nucleoplasm	exclusively nucleoplasmic	19560000	0	14294000	0	0	0	51244000	0	0	17918000	38062000	53220000	GO:0000786	nucleosome	GO:0003677;GO:0046982	DNA binding;protein heterodimerization activity	N/A	N/A	GO:0005634;GO:0005654	nucleoplasm;nucleus	GO:0003677	DNA binding	GO:0006260;GO:0006334	DNA replication;nucleosome assembly	0.312773	0.738796	0.391016	1.45696	2.66341
Tb927.8.3950:mRNA-p1	Tb927.8.3950:mRNA-p1	Tb927.8.3950	hypothetical protein, conserved						+							nuclear pore GO:0005643					29843000	0	0	0	0	0	26045000	0	0	14689000	57890000	64980000	N/A	N/A	N/A	N/A	N/A	N/A	GO:0005634;GO:0005643	nuclear pore;nucleus	N/A	N/A	N/A	N/A	0.275283	0.800066	0.379431	1.25758	1.79372
Tb927.3.2470:mRNA-p1	Tb927.3.2470:mRNA-p1	Tb927.3.2470	Pumilio homology domain family member 8	+	+			+	+							nucleolus GO:0005730		PUF8	nucleolus	exclusively nucleolar	3299800	0	298350	0	0	0	33513000	3546600	47754000	56077000	26461000	21725000	N/A	N/A	GO:0003723	RNA binding	N/A	N/A	GO:0005730	nucleolus	GO:0003729	mRNA binding	GO:0006417	regulation of translation	3.33584	3.9783	0.596491	1.7314	2.87306
Tb927.11.14960:mRNA-p1	Tb927.11.14960:mRNA-p1	Tb927.11.14960	pumilio/PUF RNA binding protein 7, putative		+				+							nucleolus GO:0005737 GO:0097014 GO:0005654 GO:0005730	cytoplasm, flagellar cytoplasm, nucleoplasm GO:0005737 GO:0097014 GO:0005654 GO:0005730	PUF7	cytoplasm, nucleolus, nucleoplasm, others	cytoplasmic and nuclear	7677000	0	3056200	0	0	0	25639000	3606000	49687000	66142000	19638000	16598000	N/A	N/A	GO:0003723	RNA binding	N/A	N/A	GO:0005634;GO:0005654;GO:0005730;GO:0005737;GO:0097014	ciliary plasm;cytoplasm;nucleolus;nucleoplasm;nucleus	GO:0003723;GO:0003729;GO:0005515	mRNA binding;protein binding;RNA binding	GO:0006364;GO:0010608;GO:0016071	mRNA metabolic process;posttranscriptional regulation of gene expression;rRNA processing	2.61791	4.2102	0.611656	1.63439	2.04022
Tb927.11.5150:mRNA-p1	Tb927.11.5150:mRNA-p1	Tb927.11.5150	hypothetical protein, conserved						+							nucleoplasm(points), nucleoplasm GO:0005654					81395000	0	0	0	0	0	20356000	0	5927700	17263000	39467000	26098000	N/A	N/A	N/A	N/A	N/A	N/A	GO:0005634;GO:0005654	nucleoplasm;nucleus	GO:0003729	mRNA binding	N/A	N/A	0.557312	1.40022	0.505347	1.40583	1.35674
Tb927.7.1750:mRNA-p1;Tb927.7.1740:mRNA-p1;Tb927.7.1730:mRNA-p1	Tb927.7.1750:mRNA-p1;Tb927.7.1740:mRNA-p1;Tb927.7.1730:mRNA-p1	Tb927.7.1730;Tb927.7.1740;Tb927.7.1750	60S ribosomal protein L7, putative;60S ribosomal protein L7, putative;60S ribosomal protein L7, putative													nucleolus, cytoplasm GO:0005737 GO:0005730	cytoplasm(patchy), nucleolus(weak) GO:0005737 GO:0005730;cytoplasm(patchy), nucleolus(50%) GO:0005737 GO:0005730				30475000	0	122460000	0	4257900	0	4960000	0	0	10517000	9239400	8240800	GO:0022625	cytosolic large ribosomal subunit	GO:0003735	structural constituent of ribosome	GO:0000463	maturation of LSU-rRNA from tricistronic rRNA transcript (SSU-rRNA, 5.8S rRNA, LSU-rRNA)	GO:0005730;GO:0005737;GO:0005840;GO:0022625	cytoplasm;cytosolic large ribosomal subunit;nucleolus;ribosome	GO:0003723;GO:0003729;GO:0003735	mRNA binding;RNA binding;structural constituent of ribosome	GO:0000463;GO:0042254	maturation of LSU-rRNA from tricistronic rRNA transcript (SSU-rRNA, 5.8S rRNA, LSU-rRNA);ribosome biogenesis	0.237342	0.504184	0.155672	-0.266955	1.12715
Tb927.1.120:mRNA-p1	Tb927.1.120:mRNA-p1	Tb927.1.120	retrotransposon hot spot protein 4 (RHS4), putative													nucleolus, nucleus(weak) GO:0005737 GO:0005730	cytoplasm(points) GO:0005737 GO:0005730				97724000	2159300	61276000	0	0	0	8993400	0	0	15155000	0	3967800	N/A	N/A	N/A	N/A	N/A	N/A	GO:0005634;GO:0005730;GO:0005737	cytoplasm;nucleolus;nucleus	GO:0003729	mRNA binding	GO:0006406;GO:0042789;GO:0071850	mitotic cell cycle arrest;mRNA export from nucleus;mRNA transcription by RNA polymerase II	0.340088	1.12381	0.402953	0.974381	0.225965
Tb927.10.1400:mRNA-p1;Tb927.10.1470:mRNA-p1	Tb927.10.1400:mRNA-p1;Tb927.10.1470:mRNA-p1	Tb927.10.1400;Tb927.10.1470	hypoxanthine-guanine phosphoribosyltransferase;hypoxanthine-guanine phosphoribosyltransferase						+							nucleoplasm, flagellar cytoplasm, cytoplasm GO:0005737 GO:0097014 GO:0031981 GO:0005654;nucleoplasm, cytoplasm, flagellar cytoplasm GO:0005737 GO:0020015 GO:0097014 GO:0031981 GO:0005654	cytoplasm(points, 50%), cytoplasm(50%), flagellar cytoplasm(50%), nuclear lumen(50%) GO:0005737 GO:0097014 GO:0031981 GO:0005654;cytoplasm(50%), glycosome(50%), flagellar cytoplasm(50%), nuclear lumen(50%) GO:0005737 GO:0020015 GO:0097014 GO:0031981 GO:0005654				0	0	0	0	0	0	30260000	0	17635000	29026000	46449000	65723000	GO:0005737	cytoplasm	GO:0000166;GO:0004422;GO:0052657	guanine phosphoribosyltransferase activity;hypoxanthine phosphoribosyltransferase activity;nucleotide binding	GO:0006166;GO:0009116	nucleoside metabolic process;purine ribonucleoside salvage	GO:0005654;GO:0005737;GO:0005829;GO:0020015;GO:0031981;GO:0097014	ciliary plasm;cytoplasm;cytosol;glycosome;nuclear lumen;nucleoplasm	GO:0000287;GO:0004422	hypoxanthine phosphoribosyltransferase activity;magnesium ion binding	GO:0006166;GO:0006168;GO:0006178;GO:0032263;GO:0032264;GO:0046100	adenine salvage;GMP salvage;guanine salvage;hypoxanthine metabolic process;IMP salvage;purine ribonucleoside salvage	1.4481	3.09231	0.619884	2.01302	1.8824
Tb11.v5.0713.1-p1	Tb11.v5.0713.1-p1	Tb11.v5.0713	Retrotransposon hot spot protein 6 (RHS6), putative						+												43575000	0	37298000	0	0	0	30536000	9573900	11913000	30899000	13728000	10797000	N/A	N/A	N/A	N/A	N/A	N/A	GO:0005634	nucleus	N/A	N/A	GO:0006406;GO:0042789;GO:0071850;GO:1902969	mitotic cell cycle arrest;mitotic DNA replication;mRNA export from nucleus;mRNA transcription by RNA polymerase II	1.3586	1.81692	1.07604	1.65072	1.89708
Tb927.10.7410:mRNA-p1	Tb927.10.7410:mRNA-p1	Tb927.10.7410	succinyl-CoA ligase [GDP-forming] beta-chain, putative																		23885000	8558300	131520000	0	0	0	3859400	0	0	6782500	6834000	5988900	N/A	N/A	GO:0003824;GO:0005524	ATP binding;catalytic activity	GO:0006099	tricarboxylic acid cycle	GO:0005739	mitochondrion	N/A	N/A	N/A	N/A	0.000481413	-0.00103855	0.0255805	-0.0390043	0.469104
Tb927.10.12370:mRNA-p1	Tb927.10.12370:mRNA-p1	Tb927.10.12370	gamma-glutamylcysteine synthetase						+								nucleoplasm GO:0005654				15971000	0	0	0	0	0	31563000	21699000	12405000	15185000	45616000	42188000	N/A	N/A	GO:0003824;GO:0004357	catalytic activity;glutamate-cysteine ligase activity	GO:0006750	glutathione biosynthetic process	GO:0005654	nucleoplasm	GO:0004357	glutamate-cysteine ligase activity	GO:0000302;GO:0006750;GO:0019342	glutathione biosynthetic process;response to reactive oxygen species;trypanothione biosynthetic process	0.914908	1.3649	1.39789	2.29605	1.77229
Tb927.7.5940:mRNA-p1	Tb927.7.5940:mRNA-p1	Tb927.7.5940	Protein Associated with Differentiation													pellicular membrane(75%) GO:0030133 GO:0120267	endocytic, pellicular membrane(50%) GO:0030133 GO:0120267				43166000	0	45277000	0	0	0	0	15753000	28253000	23792000	13156000	13985000	GO:0016021	integral component of membrane	GO:0022857	transmembrane transporter activity	GO:0055085	transmembrane transport	GO:0005886;GO:0016020;GO:0020016;GO:0030133;GO:0120267	ciliary pocket;membrane;pellicular membrane;plasma membrane;transport vesicle	N/A	N/A	GO:0009266;GO:0015746;GO:0050793	citrate transport;regulation of developmental process;response to temperature stimulus	1.4826	3.2399	0.432583	1.31108	1.12762
Tb927.11.10750:mRNA-p1	Tb927.11.10750:mRNA-p1	Tb927.11.10750	pre-mRNA-splicing factor CWC22, putative		+											nuclear lumen GO:0031981	nuclear lumen(75%) GO:0031981	CWC22	nuclear lumen	exclusively nuclear lumen	0	0	0	0	0	0	0	0	84220000	97581000	0	0	N/A	N/A	GO:0003723;GO:0005515	protein binding;RNA binding	N/A	N/A	GO:0031981;GO:0071013	catalytic step 2 spliceosome;nuclear lumen	GO:0003723	RNA binding	GO:0000398;GO:0006412	mRNA splicing, via spliceosome;translation	2.89433	4.33203	0.213424	-0.375185	0.591757
Tb927.9.7250:mRNA-p1	Tb927.9.7250:mRNA-p1	Tb927.9.7250	hypothetical protein, conserved				+	+	+				+			cytoplasm(reticulated) GO:0005730 GO:0005737	nucleolus, nucleus(weak) GO:0005730 GO:0005737		cytoplasm, nucleolus	cytoplasmic and nuclear	0	0	0	0	0	0	24085000	23539000	0	34750000	44419000	54130000	N/A	N/A	N/A	N/A	N/A	N/A	GO:0005730;GO:0005737	cytoplasm;nucleolus	N/A	N/A	N/A	N/A	0.311002	1.14239	2.11906	2.47461	2.51285
Tb927.9.6250:mRNA-p1	Tb927.9.6250:mRNA-p1	Tb927.9.6250	arginine kinase																		37651000	0	85958000	0	3285300	0	7931400	8923400	5588300	6817100	16648000	7850600	N/A	N/A	GO:0003824;GO:0004111;GO:0016301;GO:0016772	catalytic activity;creatine kinase activity;kinase activity;transferase activity, transferring phosphorus-containing groups	GO:0046314	phosphocreatine biosynthetic process	GO:0005737;GO:0020015	cytoplasm;glycosome	GO:0004054;GO:0005524;GO:0016301;GO:0016772	arginine kinase activity;ATP binding;kinase activity;transferase activity, transferring phosphorus-containing groups	N/A	N/A	0.740018	0.620159	1.26213	1.06696	1.18664
Tb927.1.2260:mRNA-p1	Tb927.1.2260:mRNA-p1	Tb927.1.2260	small myristoylated protein 1-2													flagellar pocket, pellicular membrane, flagellar membrane(weak), cell tip(distal) GO:0020016 GO:0120267 GO:0051286					53864000	0	82576000	0	0	0	18642000	0	0	23795000	0	0	N/A	N/A	N/A	N/A	N/A	N/A	GO:0005886;GO:0020016;GO:0051286;GO:0060170;GO:0120267	cell tip;ciliary membrane;ciliary pocket;pellicular membrane;plasma membrane	N/A	N/A	GO:0044409;GO:0060271	cilium assembly;entry into host	0.409113	1.36313	0.689	1.56841	0.150595
Tb927.8.3060:mRNA-p1	Tb927.8.3060:mRNA-p1	Tb927.8.3060	metallo-peptidase, Clan MF, Family M17						+								flagellum(distal, 25%), cortical cytoskeleton(middle, strong) GO:0030863				0	0	2991100	0	0	0	55477000	0	20086000	17642000	43816000	38487000	GO:0005737	cytoplasm	GO:0030145;GO:0070006	manganese ion binding;metalloaminopeptidase activity	GO:0006508;GO:0019538	protein metabolic process;proteolysis	GO:0005622;GO:0030863	cortical cytoskeleton;intracellular anatomical structure	GO:0004177	aminopeptidase activity	GO:0006508	proteolysis	1.45818	2.12047	0.339783	1.47864	1.9551
Tb927.11.550:mRNA-p1	Tb927.11.550:mRNA-p1	Tb927.11.550	Suppressor of clathrin deficiency 6, putative					+	+							cytoplasm(points, strong) GO:0005737	cytoplasm(points, strong) GO:0005737		cytoplasm	exclusively cytoplasmic	24440000	0	15439000	0	0	0	16036000	0	16831000	29730000	38601000	36805000	N/A	N/A	N/A	N/A	N/A	N/A	GO:0000932;GO:0005737;GO:0035770;GO:1990124	cytoplasm;messenger ribonucleoprotein complex;P-body;ribonucleoprotein granule	GO:0003729	mRNA binding	GO:0017148;GO:0033962;GO:0034063	negative regulation of translation;P-body assembly;stress granule assembly	1.85422	2.89936	0.430897	1.12586	2.35362
Tb927.11.3240:mRNA-p1	Tb927.11.3240:mRNA-p1	Tb927.11.3240	T-complex protein 1, zeta subunit, putative		+				+								cytoplasm GO:0005737		cytoplasm	exclusively cytoplasmic	14702000	7668000	69699000	0	0	0	21010000	7578600	13280000	22115000	10046000	10356000	N/A	N/A	GO:0005524;GO:0051082	ATP binding;unfolded protein binding	GO:0006457	protein folding	GO:0005737;GO:0005832	chaperonin-containing T-complex;cytoplasm	GO:0051082	unfolded protein binding	GO:0006457;GO:0051726	protein folding;regulation of cell cycle	2.16524	2.26705	1.28292	1.82545	2.32131
Tb927.3.5460:mRNA-p1	Tb927.3.5460:mRNA-p1	Tb927.3.5460	RNA-binding protein, putative						+							nucleoplasm, cytoplasm(weak) GO:0005654	nucleoplasm GO:0005654				24667000	0	0	0	0	0	31984000	36879000	11793000	12673000	28756000	29272000	N/A	N/A	GO:0003676;GO:0046872	metal ion binding;nucleic acid binding	N/A	N/A	GO:0005634;GO:0005654	nucleoplasm;nucleus	N/A	N/A	N/A	N/A	1.09032	1.62073	1.79832	3.11096	1.71084
Tb927.11.9710:mRNA-p1;Tb927.10.13500:mRNA-p1	Tb927.11.9710:mRNA-p1;Tb927.10.13500:mRNA-p1	Tb927.10.13500;Tb927.11.9710	60S ribosomal protein L10a;60S ribosomal protein L10a, putative													cytoplasm(patchy), nucleolus GO:0005737 GO:0005730	cytoplasm(patchy), nucleolus GO:0005737 GO:0005730				2813100	0	124440000	0	8426100	0	6321600	7791200	5772300	9283600	7396400	3683800	GO:0015934	large ribosomal subunit	GO:0003723;GO:0003735	RNA binding;structural constituent of ribosome	GO:0006412	translation	GO:0005730;GO:0005737;GO:0005840;GO:0015934;GO:0022625	cytoplasm;cytosolic large ribosomal subunit;large ribosomal subunit;nucleolus;ribosome	GO:0003723;GO:0003735;GO:0042301	phosphate ion binding;RNA binding;structural constituent of ribosome	GO:0000470;GO:0006412	maturation of LSU-rRNA;translation	0.342852	0.47205	0.326695	0.411202	0.00831067
Tb927.11.15990:mRNA-p1	Tb927.11.15990:mRNA-p1	Tb927.11.15990	Nucleoporin NUP109													nuclear pore GO:0005643	nuclear pore GO:0005643				163670000	0	0	0	0	0	2877400	0	0	2815600	2434300	4092400	N/A	N/A	N/A	N/A	N/A	N/A	GO:0005634;GO:0005643;GO:0031080	nuclear pore;nuclear pore outer ring;nucleus	N/A	N/A	N/A	N/A	0.491728	-0.919139	0.201177	-0.432809	0.297874
Tb927.11.8090:mRNA-p1	Tb927.11.8090:mRNA-p1	Tb927.11.8090	protein phosphatase 1, putative	+	+	+	+	+	+							nuclear lumen, nucleoplasm(points), cytoplasm(weak), basal body(region) GO:0036064 GO:0031981 GO:0005654	basal body, nuclear lumen(points), cytoplasm(weak) GO:0036064 GO:0031981 GO:0005654		cytoplasm, nuclear lumen, nucleoplasm, others	cytoplasmic and nuclear	0	0	0	0	0	0	30673000	28871000	19097000	20449000	39759000	36524000	GO:0000164	protein phosphatase type 1 complex	GO:0004722;GO:0016787;GO:0106306;GO:0106307	hydrolase activity;protein serine phosphatase activity;protein serine/threonine phosphatase activity;protein threonine phosphatase activity	N/A	N/A	GO:0005634;GO:0005654;GO:0005737;GO:0031981;GO:0036064	ciliary basal body;cytoplasm;nuclear lumen;nucleoplasm;nucleus	GO:0004722;GO:0016787	hydrolase activity;protein serine/threonine phosphatase activity	GO:0009987	cellular process	3.89593	2.73921	4.16673	3.32982	4.24098
Tb927.11.5730:mRNA-p1	Tb927.11.5730:mRNA-p1	Tb927.11.5730	pre-mRNA-splicing factor ATP-dependent RNA helicase, putative		+			+	+								cytoplasm, nucleoplasm(<10%), flagellar cytoplasm, nuclear lumen GO:0005737 GO:0097014 GO:0031981		cytoplasm, nucleoplasm, others	cytoplasmic and nuclear	13909000	0	0	0	0	0	33009000	8580100	28216000	37263000	24914000	27775000	N/A	N/A	GO:0003676;GO:0004386;GO:0005524	ATP binding;helicase activity;nucleic acid binding	N/A	N/A	GO:0005634;GO:0005681;GO:0005737;GO:0031981;GO:0097014	ciliary plasm;cytoplasm;nuclear lumen;nucleus;spliceosomal complex	GO:0003676;GO:0003723;GO:0003724	nucleic acid binding;RNA binding;RNA helicase activity	GO:0000375;GO:0000398;GO:0008380	mRNA splicing, via spliceosome;RNA splicing;RNA splicing, via transesterification reactions	2.3857	2.91132	1.04342	1.96515	2.34459
Tb927.10.12840:mRNA-p1	Tb927.10.12840:mRNA-p1	Tb927.10.12840	mitochondrial carrier protein						+							mitochondrion, kinetoplast(region, strong, 75%) GO:0005737 GO:0097014 GO:0005654 GO:0005739 GO:0020023	cytoplasm, flagellar cytoplasm, nucleoplasm GO:0005737 GO:0097014 GO:0005654 GO:0005739 GO:0020023				41835000	0	52224000	0	0	0	18501000	0	17445000	11252000	14142000	16143000	GO:0016021	integral component of membrane	N/A	N/A	N/A	N/A	GO:0005654;GO:0005737;GO:0005739;GO:0005743;GO:0016020;GO:0020023;GO:0097014	ciliary plasm;cytoplasm;kinetoplast;membrane;mitochondrial inner membrane;mitochondrion;nucleoplasm	GO:0015116;GO:0015117;GO:0015131;GO:0015140;GO:0015141;GO:0015297;GO:0015556	antiporter activity;C4-dicarboxylate transmembrane transporter activity;malate transmembrane transporter activity;oxaloacetate transmembrane transporter activity;succinate transmembrane transporter activity;sulfate transmembrane transporter activity;thiosulfate transmembrane transporter activity	GO:0006810;GO:0006979;GO:0008272;GO:0015709;GO:0015729;GO:0015740;GO:0035435;GO:0071422;GO:0071423	C4-dicarboxylate transport;malate transmembrane transport;oxaloacetate transport;phosphate ion transmembrane transport;response to oxidative stress;succinate transmembrane transport;sulfate transport;thiosulfate transport;transport	1.73809	1.69867	0.437301	0.9543	2.10717
Tb927.3.4360:mRNA-p1;Tb927.11.6140:mRNA-p1	Tb927.3.4360:mRNA-p1;Tb927.11.6140:mRNA-p1	Tb927.11.6140;Tb927.3.4360	40S ribosomal protein S15A, putative;40S ribosomal protein S15A, putative													nucleolus(50%), cytoplasm(50%, patchy), cytoplasm(weak, reticulated, 50%) GO:0030133 GO:0005730 GO:0005737;cytoplasm(patchy) GO:0005737	endocytic GO:0030133 GO:0005730 GO:0005737;cytoplasm(weak, points) GO:0005737				58893000	0	72977000	0	0	0	39370000	0	0	0	0	0	GO:0005840	ribosome	GO:0003735	structural constituent of ribosome	GO:0006412	translation	GO:0000314;GO:0005730;GO:0005737;GO:0022627;GO:0030133	cytoplasm;cytosolic small ribosomal subunit;nucleolus;organellar small ribosomal subunit;transport vesicle	GO:0003735	structural constituent of ribosome	GO:0006412	translation	0.0657393	0.106742	0.32656	1.2433	0.815657
Tb927.6.600:mRNA-p1	Tb927.6.600:mRNA-p1	Tb927.6.600	CCR4-associated factor 1		+			+	+			+	+			cytoplasm(points, 50%, strong) GO:0005654 GO:0005737	paraflagellar rod(<10%), nucleoplasm GO:0005654 GO:0005737		cytoplasm, nucleoplasm, others	cytoplasmic and nuclear	0	0	0	0	0	0	24475000	0	27505000	57323000	30963000	30182000	GO:0030014	CCR4-NOT complex	GO:0003676;GO:0004535	nucleic acid binding;poly(A)-specific ribonuclease activity	N/A	N/A	GO:0000932;GO:0005654;GO:0005737;GO:0010494;GO:0030015	CCR4-NOT core complex;cytoplasm;cytoplasmic stress granule;nucleoplasm;P-body	GO:0004535;GO:0008143	poly(A) binding;poly(A)-specific ribonuclease activity	GO:0006402;GO:0010608;GO:0017148;GO:0043928	exonucleolytic catabolism of deadenylated mRNA;mRNA catabolic process;negative regulation of translation;posttranscriptional regulation of gene expression	2.03419	3.43785	0.762246	1.63822	2.28917
Tb927.10.1550:mRNA-p1	Tb927.10.1550:mRNA-p1	Tb927.10.1550	proteasome regulatory non-ATP-ase subunit 5						+				+			nucleoplasm(strong), cytoplasm GO:0005654 GO:0005737	nucleoplasm(points), cytoplasm(patchy) GO:0005654 GO:0005737				1728100	0	3087600	0	0	0	47281000	16773000	20312000	17733000	40246000	23185000	N/A	N/A	N/A	N/A	N/A	N/A	GO:0005654;GO:0005737;GO:0005838;GO:0008541;GO:0031595	cytoplasm;nuclear proteasome complex;nucleoplasm;proteasome regulatory particle;proteasome regulatory particle, lid subcomplex	GO:0004175	endopeptidase activity	GO:0006511;GO:0043161	proteasome-mediated ubiquitin-dependent protein catabolic process;ubiquitin-dependent protein catabolic process	1.20846	2.23156	1.22696	2.80088	1.4241
Tb927.10.8190:mRNA-p1	Tb927.10.8190:mRNA-p1	Tb927.10.8190	T-complex protein 1, theta subunit, putative						+							cytoplasm(strong, 25%), cytoplasm(reticulated, 75%) GO:0005737	cytoplasm(patchy) GO:0005737				10352000	2560800	26183000	0	0	0	44485000	4942800	7414100	31192000	17268000	25893000	N/A	N/A	GO:0005524;GO:0051082	ATP binding;unfolded protein binding	GO:0006457	protein folding	GO:0005737;GO:0005832	chaperonin-containing T-complex;cytoplasm	GO:0051082	unfolded protein binding	GO:0006457;GO:0051726	protein folding;regulation of cell cycle	0.794324	1.91842	0.581243	1.88202	1.34636
Tb927.9.2120:mRNA-p1	Tb927.9.2120:mRNA-p1	Tb927.9.2120	hypothetical protein, conserved														nucleolus GO:0005730				10339000	0	0	0	26397000	34349000	15961000	15092000	17587000	10306000	22161000	17962000	N/A	N/A	N/A	N/A	N/A	N/A	GO:0005634;GO:0005730	nucleolus;nucleus	N/A	N/A	N/A	N/A	0.21678	-0.513066	0.130183	-0.307897	0.0207607
Tb927.5.1820:mRNA-p1	Tb927.5.1820:mRNA-p1	Tb927.5.1820	60S acidic ribosomal protein, putative					+	+							cytoplasm(patchy), nucleolus GO:0005737 GO:0005730		ribosomal	cytoplasm, nucleolus	cytoplasmic and nuclear	0	0	10550000	0	0	0	42395000	0	42338000	0	46266000	27798000	GO:0005840	ribosome	GO:0003735	structural constituent of ribosome	GO:0006412;GO:0006414	translation;translational elongation	GO:0005730;GO:0005737;GO:0022625	cytoplasm;cytosolic large ribosomal subunit;nucleolus	GO:0003735;GO:0030295;GO:0043021	protein kinase activator activity;ribonucleoprotein complex binding;structural constituent of ribosome	GO:0002181	cytoplasmic translation	0.433065	1.63991	0.227455	1.14704	2.61644
Tb927.4.3590:mRNA-p1;Tb927.4.3570:mRNA-p1	Tb927.4.3590:mRNA-p1;Tb927.4.3570:mRNA-p1	Tb927.4.3570;Tb927.4.3590	translation elongation factor 1-beta, putative;translation elongation factor 1-beta, putative					+	+							cytoplasm GO:0005737	cytoplasm(75%, patchy) GO:0005737		cytoplasm	exclusively cytoplasmic	0	0	50900000	0	0	0	16255000	0	0	21788000	39080000	40128000	GO:0005853	eukaryotic translation elongation factor 1 complex	GO:0003746	translation elongation factor activity	GO:0006414	translational elongation	GO:0005737	cytoplasm	N/A	N/A	N/A	N/A	0.413685	1.12079	0.625921	1.16695	2.45154
Tb927.10.5280:mRNA-p1;Tb11.v5.0248.1-p1	Tb927.10.5280:mRNA-p1;Tb11.v5.0248.1-p1	Tb11.v5.0248;Tb927.10.5280	pre-mRNA splicing factor ATP-dependent RNA helicase, putative;pre-mRNA splicing factor ATP-dependent RNA helicase, putative					+	+								nucleoplasm GO:0005654		nucleoplasm	exclusively nucleoplasmic	0	0	0	0	0	0	45341000	0	12182000	41422000	29564000	38036000	N/A	N/A	GO:0003676;GO:0004386;GO:0005524	ATP binding;helicase activity;nucleic acid binding	N/A	N/A	GO:0005634;GO:0005654;GO:0005681	nucleoplasm;nucleus;spliceosomal complex	GO:0003723;GO:0003724	RNA binding;RNA helicase activity	GO:0000375;GO:0008380	RNA splicing;RNA splicing, via transesterification reactions	1.45001	2.79815	0.469011	1.77571	2.40829
Tb927.5.930:mRNA-p1;Tb11.v5.0613.1-p1;Tb927.11.6730.1-p1	Tb927.5.930:mRNA-p1;Tb11.v5.0613.1-p1	Tb11.v5.0613;Tb927.5.930	NADH-dependent fumarate reductase, putative;NADH-dependent fumarate reductase													cytoplasm(patchy), flagellar cytoplasm, basal body(region) GO:0020015 GO:0005737 GO:0097014 GO:0036064	glycosome GO:0020015 GO:0005737 GO:0097014 GO:0036064				28385000	4954200	88604000	0	0	0	15971000	6553500	6583300	5444400	6671900	3226900	N/A	N/A	GO:0000104;GO:0016491;GO:0016740;GO:0046872	metal ion binding;oxidoreductase activity;succinate dehydrogenase activity;transferase activity	GO:0017013;GO:0055114	obsolete oxidation-reduction process;protein flavinylation	GO:0005737;GO:0020015;GO:0036064;GO:0097014;N/A	ciliary basal body;ciliary plasm;cytoplasm;glycosome;N/A	GO:0016156;N/A	fumarate reductase (NADH) activity;N/A	GO:0008152;N/A	metabolic process;N/A	1.03405	0.797273	1.15092	1.57031	0.344439
Tb927.9.12510:mRNA-p1;REV__Tb927.4.470:mRNA-p1	Tb927.9.12510:mRNA-p1	Tb927.9.12510	ATP-dependent DEAD/H RNA helicase, putative					+	+												11382000	0	26628000	0	0	0	15827000	8371400	14816000	24088000	32566000	30815000	N/A	N/A	GO:0003676;GO:0004386;GO:0005524	ATP binding;helicase activity;nucleic acid binding	N/A	N/A	GO:0005634;GO:0043186	nucleus;P granule	GO:0003723;GO:0003724;GO:0003729;GO:0004386;GO:0005524	ATP binding;helicase activity;mRNA binding;RNA binding;RNA helicase activity	GO:0006139	nucleobase-containing compound metabolic process	1.8792	1.89472	1.16878	1.17995	2.75621
Tb927.9.4300:mRNA-p1	Tb927.9.4300:mRNA-p1	Tb927.9.4300	PRP3, putative						+							nucleoplasm GO:0005654 GO:0005737	nucleoplasm, cytoplasm(points) GO:0005654 GO:0005737				45085000	0	0	0	0	0	46985000	11803000	0	5739000	26509000	27392000	GO:0046540	U4/U6 x U5 tri-snRNP complex	N/A	N/A	GO:0000398	mRNA splicing, via spliceosome	GO:0005634;GO:0005654;GO:0005737;GO:0046540	cytoplasm;nucleoplasm;nucleus;U4/U6 x U5 tri-snRNP complex	N/A	N/A	GO:0000398	mRNA splicing, via spliceosome	0.0854095	0.221178	1.00113	2.65647	1.35937
Tb927.3.4840:mRNA-p1	Tb927.3.4840:mRNA-p1	Tb927.3.4840	ubiquitin carboxyl-terminal hydrolase, putative					+	+							nucleoplasm(strong), cytoplasm GO:0005654 GO:0005737	nucleoplasm(50%), cytoplasm(weak, 50%) GO:0005654 GO:0005737		cytoplasm, nucleoplasm	cytoplasmic and nuclear	6189900	0	0	0	0	0	39193000	11570000	0	20830000	43124000	41778000	N/A	N/A	GO:0004843;GO:0008234;GO:0008270	cysteine-type peptidase activity;thiol-dependent deubiquitinase;zinc ion binding	GO:0006511;GO:0016579	protein deubiquitination;ubiquitin-dependent protein catabolic process	GO:0005654;GO:0005737	cytoplasm;nucleoplasm	N/A	N/A	N/A	N/A	0.707741	1.67881	1.47132	2.93573	2.53284
Tb927.11.17000:mRNA-p1;Tb11.v5.0404.1-p1	Tb927.11.17000:mRNA-p1;Tb11.v5.0404.1-p1	Tb11.v5.0404;Tb927.11.17000	hypothetical protein, conserved;AIR9-like protein													cortical cytoskeleton GO:0030863	cortical cytoskeleton(50%) GO:0030863				8626200	0	148980000	0	0	0	0	0	0	4693600	0	0	N/A	N/A	GO:0005515;N/A	N/A;protein binding	N/A	N/A	GO:0005856;GO:0030863;N/A	cortical cytoskeleton;cytoskeleton;N/A	N/A	N/A	GO:0000910;N/A	cytokinesis;N/A	0.0147785	0.0184606	0.292999	-0.314331	0.00913033
Tb927.11.2600:mRNA-p1	Tb927.11.2600:mRNA-p1	Tb927.11.2600	hypothetical protein, conserved						+							nuclear pore, cytoplasm(weak, reticulated, points) GO:0005654 GO:0005643	nucleoplasm GO:0005654 GO:0005643		cytoplasm, nuclear pore, nucleoplasm	cytoplasmic and nuclear	33988000	0	0	0	0	0	14635000	19032000	0	22434000	34714000	36837000	N/A	N/A	N/A	N/A	N/A	N/A	GO:0005634;GO:0005643;GO:0005654	nuclear pore;nucleoplasm;nucleus	N/A	N/A	N/A	N/A	0.484928	1.2048	1.4716	1.97965	2.03139
Tb927.11.11830:mRNA-p1;Tb927.11.11820:mRNA-p1	Tb927.11.11830:mRNA-p1;Tb927.11.11820:mRNA-p1	Tb927.11.11820;Tb927.11.11830	40S ribosomal protein S17, putative;40S ribosomal protein S17, putative													cytoplasm(patchy) GO:0005737	cytoplasm(patchy, 50%) GO:0005737				0	7753500	137560000	0	7697600	0	0	0	0	5267500	3308300	0	GO:0005840	ribosome	GO:0003735	structural constituent of ribosome	GO:0006412	translation	GO:0005737;GO:0005840	cytoplasm;ribosome	GO:0003735	structural constituent of ribosome	GO:0006412	translation	0.252858	-0.324498	0.35441	-0.463498	0.867767
Tb927.11.3830:mRNA-p1	Tb927.11.3830:mRNA-p1	Tb927.11.3830	hypothetical protein, conserved													nucleolus GO:0005730	nucleolus GO:0005730				138020000	0	527730	0	709610	964450	4496800	0	4871800	4937700	3319300	2317100	N/A	N/A	N/A	N/A	N/A	N/A	GO:0005634;GO:0005730	nucleolus;nucleus	N/A	N/A	N/A	N/A	0.582178	1.64986	0.29447	0.952772	0.264559
Tb927.5.1270:mRNA-p1	Tb927.5.1270:mRNA-p1	Tb927.5.1270	Acidic leucine-rich nuclear phosphoprotein 32 family member			+	+	+	+								nuclear lumen(50%), cytoplasm(weak) GO:0031981		cytoplasm, nuclear lumen	cytoplasmic and nuclear	0	0	0	0	0	0	39244000	29069000	0	14518000	36036000	40941000	N/A	N/A	N/A	N/A	N/A	N/A	GO:0031981	nuclear lumen	GO:0042393	histone binding	N/A	N/A	0.854326	1.43266	3.52097	3.6056	4.20475
Tb927.3.1090:mRNA-p1	Tb927.3.1090:mRNA-p1	Tb927.3.1090	U1 small nuclear ribonucleoprotein 24 kDa					+	+							nucleoplasm(strong), cytoplasm, flagellar cytoplasm GO:0005654 GO:0005737 GO:0097014	nucleoplasm(75%), cytoplasm(weak) GO:0005654 GO:0005737 GO:0097014	U1-24K (cis-splicing)	cytoplasm, nucleoplasm, others	cytoplasmic and nuclear	0	0	0	0	0	0	50127000	0	0	22156000	47575000	39722000	N/A	N/A	N/A	N/A	N/A	N/A	GO:0005634;GO:0005654;GO:0005685;GO:0005737;GO:0097014	ciliary plasm;cytoplasm;nucleoplasm;nucleus;U1 snRNP	N/A	N/A	GO:0045292	mRNA cis splicing, via spliceosome	1.13528	2.12176	0.421438	1.82711	2.34705
Tb927.2.4850:mRNA-p1	Tb927.2.4850:mRNA-p1	Tb927.2.4850	Phosducin, putative						+							cytoplasm, flagellar cytoplasm GO:0005737 GO:0097014	cytoplasm(75%) GO:0005737 GO:0097014				28826000	0	0	0	0	0	23281000	0	18699000	20731000	33793000	34167000	N/A	N/A	N/A	N/A	N/A	N/A	GO:0005737;GO:0097014	ciliary plasm;cytoplasm	N/A	N/A	N/A	N/A	1.63156	2.88758	1.14303	2.38205	1.92075
Tb927.9.7770:mRNA-p1	Tb927.9.7770:mRNA-p1	Tb927.9.7770	spermidine synthase						+								cytoplasm, flagellar cytoplasm, nuclear lumen GO:0005737 GO:0097014 GO:0031981				3857100	0	0	0	0	0	107090000	18202000	0	11541000	8145000	10548000	N/A	N/A	GO:0003824	catalytic activity	N/A	N/A	GO:0005737;GO:0031981;GO:0097014	ciliary plasm;cytoplasm;nuclear lumen	GO:0004766	spermidine synthase activity	GO:0006596	polyamine biosynthetic process	0.885648	0.844001	1.39611	3.31958	2.21768
Tb927.1.1640:mRNA-p1;Tb11.v5.0426.1-p1	Tb927.1.1640:mRNA-p1;Tb11.v5.0426.1-p1	Tb11.v5.0426;Tb927.1.1640	hypothetical protein, conserved;hypothetical protein, conserved						+							nucleoplasm(75%), cytoplasm(weak) GO:0005654	nucleoplasm GO:0005654				18882000	0	0	0	0	0	53341000	30038000	0	13464000	24255000	18345000	N/A	N/A	N/A	N/A	N/A	N/A	GO:0005654;GO:0005737	cytoplasm;nucleoplasm	N/A	N/A	N/A	N/A	0.311402	0.72604	1.88913	3.30219	1.62579
Tb927.1.880:mRNA-p1;Tb11.v5.0418.1-p1;Tb11.v5.0419.1-p1	Tb927.1.880:mRNA-p1	Tb927.1.880	Midasin, putative		+			+	+							nucleoplasm, nucleolus(peripheral, points) GO:0005634 GO:0005730 GO:0005654	nucleus, nucleolus(peripheral) GO:0005634 GO:0005730 GO:0005654		nucleoplasm, nucleolus	nuclear	0	0	0	0	0	0	42331000	9329900	26277000	32510000	22371000	23553000	GO:0005634	nucleus	GO:0005524;GO:0016887	ATP binding;ATP hydrolysis activity	GO:0000027	ribosomal large subunit assembly	GO:0005634;GO:0005654;GO:0005730	nucleolus;nucleoplasm;nucleus	N/A	N/A	N/A	N/A	2.48068	3.14693	1.21445	2.59042	2.39366
Tb927.9.8880:mRNA-p1;Tb927.9.8850:mRNA-p1	Tb927.9.8880:mRNA-p1;Tb927.9.8850:mRNA-p1	Tb927.9.8850;Tb927.9.8880	actin A;actin B														cytoplasm, flagellar cytoplasm GO:0005737 GO:0097014;cytoplasm, flagellar cytoplasm GO:0005737 GO:0097014				32168000	4633200	91520000	0	0	0	0	0	0	22452000	0	3563000	N/A	N/A	N/A	N/A	N/A	N/A	GO:0005737;GO:0015629;GO:0097014	actin cytoskeleton;ciliary plasm;cytoplasm	GO:0005200	structural constituent of cytoskeleton	GO:0007010	cytoskeleton organization	0.222469	0.706848	0.181947	-0.293873	0.24361
Tb927.4.4680:mRNA-p1	Tb927.4.4680:mRNA-p1	Tb927.4.4680	DNA replication complex GINS protein PSF3				+	+	+							cytoplasm(reticulated, weak) GO:0005654 GO:0030133	nucleoplasm, endocytic, cytoplasm(weak) GO:0005654 GO:0030133		cytoplasm, nucleoplasm	cytoplasmic and nuclear	13136000	0	0	0	0	0	27440000	24172000	0	13161000	31702000	44339000	N/A	N/A	N/A	N/A	N/A	N/A	GO:0000811;GO:0005634;GO:0005654;GO:0005739;GO:0030133;GO:0071162	CMG complex;GINS complex;mitochondrion;nucleoplasm;nucleus;transport vesicle	N/A	N/A	GO:0006260;GO:0006270;GO:0007059;GO:0044786;GO:0071163	cell cycle DNA replication;chromosome segregation;DNA replication;DNA replication initiation;DNA replication preinitiation complex assembly	0.388642	0.888746	2.17415	2.95705	2.29947
Tb927.10.15380:mRNA-p1;Tb11.v5.0481.1-p1	Tb927.10.15380:mRNA-p1;Tb11.v5.0481.1-p1	Tb11.v5.0481;Tb927.10.15380	U3 snoRNA-associated protein UTP11, putative;U3 snoRNA-associated protein UTP11, putative		+			+	+								nucleolus GO:0005730		nucleolus	exclusively nucleolar	0	0	0	0	0	0	16188000	0	49000000	39830000	22230000	26287000	GO:0032040	small-subunit processome	N/A	N/A	GO:0006364	rRNA processing	GO:0005730;GO:0032040;GO:1990904	nucleolus;ribonucleoprotein complex;small-subunit processome	N/A	N/A	GO:0006364	rRNA processing	2.77541	3.46984	0.306881	0.765008	2.43635
Tb927.2.3160:mRNA-p1	Tb927.2.3160:mRNA-p1	Tb927.2.3160	Gar1/Naf1 RNA binding region, putative					+	+							nucleolus(peripheral, points) GO:0005737 GO:0005730	cytoplasm(points) GO:0005737 GO:0005730		cytoplasm, nucleolus	cytoplasmic and nuclear	8464600	0	0	0	0	0	39753000	13292000	3782400	15539000	29100000	41040000	GO:0005732	sno(s)RNA-containing ribonucleoprotein complex	GO:0003723	RNA binding	GO:0000493;GO:0001522;GO:0042254	box H/ACA snoRNP assembly;pseudouridine synthesis;ribosome biogenesis	GO:0005634;GO:0005730;GO:0005732;GO:0005737	cytoplasm;nucleolus;nucleus;sno(s)RNA-containing ribonucleoprotein complex	GO:0003723	RNA binding	GO:0000493;GO:0010608;GO:0042254	box H/ACA snoRNP assembly;posttranscriptional regulation of gene expression;ribosome biogenesis	0.470475	1.001	1.40303	2.58518	2.14413
Tb927.11.5250:mRNA-p1	Tb927.11.5250:mRNA-p1	Tb927.11.5250	hypothetical protein, conserved		+	+	+	+	+								nucleolus GO:0005730		nucleoplasm	exclusively nucleoplasmic	0	0	0	0	0	0	23374000	19773000	31184000	45932000	16973000	13365000	N/A	N/A	N/A	N/A	N/A	N/A	GO:0005634;GO:0005730	nucleolus;nucleus	N/A	N/A	N/A	N/A	3.03481	3.2984	3.21449	2.48247	2.73977
Tb927.9.12900:mRNA-p1	Tb927.9.12900:mRNA-p1	Tb927.9.12900	RNA polymerase-associated protein LEO1, putative				+	+	+							nucleoplasm GO:0005654 GO:0005737	nucleoplasm(50%, strong), cytoplasm GO:0005654 GO:0005737		cytoplasm, nucleoplasm	cytoplasmic and nuclear	3927600	0	0	0	0	0	58949000	26345000	14306000	9763100	18522000	17858000	GO:0016593	Cdc73/Paf1 complex	N/A	N/A	GO:0006368;GO:0016570	histone modification;transcription elongation from RNA polymerase II promoter	GO:0005634;GO:0005654;GO:0005737;GO:0016593	Cdc73/Paf1 complex;cytoplasm;nucleoplasm;nucleus	GO:0003723;GO:1990269	RNA binding;RNA polymerase II C-terminal domain phosphoserine binding	GO:0032968	positive regulation of transcription elongation from RNA polymerase II promoter	1.84541	1.20899	2.14575	2.94647	3.25371
Tb927.1.710:mRNA-p1	Tb927.1.710:mRNA-p1	Tb927.1.710	phosphoglycerate kinase													cytoplasm, flagellar cytoplasm, nucleoplasm GO:0005737 GO:0097014 GO:0005654	cytoplasm, flagellar cytoplasm GO:0005737 GO:0097014 GO:0005654				25527000	0	46443000	0	0	0	13041000	13967000	10849000	15846000	11549000	10828000	N/A	N/A	GO:0004618	phosphoglycerate kinase activity	GO:0006096	glycolytic process	GO:0005654;GO:0005737;GO:0005829;GO:0097014	ciliary plasm;cytoplasm;cytosol;nucleoplasm	GO:0004618;GO:0005524;GO:0043531	ADP binding;ATP binding;phosphoglycerate kinase activity	GO:0006094;GO:0006096;GO:1903862	gluconeogenesis;glycolytic process;positive regulation of oxidative phosphorylation	1.07002	1.41796	1.16624	1.45966	0.969019
Tb927.3.5470:mRNA-p1	Tb927.3.5470:mRNA-p1	Tb927.3.5470	hypothetical protein, conserved						+			+	+			nucleoplasm(strong), cytoplasm, flagellar cytoplasm GO:0031981 GO:0005737 GO:0005654 GO:0097014	nuclear lumen, cytoplasm GO:0031981 GO:0005737 GO:0005654 GO:0097014				0	0	0	0	0	0	40927000	0	0	16492000	44028000	46299000	N/A	N/A	GO:0004864	protein phosphatase inhibitor activity	GO:0009966;GO:0043666	regulation of phosphoprotein phosphatase activity;regulation of signal transduction	GO:0005654;GO:0005737;GO:0031981;GO:0097014	ciliary plasm;cytoplasm;nuclear lumen;nucleoplasm	GO:0004864	protein phosphatase inhibitor activity	GO:0043666	regulation of phosphoprotein phosphatase activity	0.394826	1.36502	0.805224	2.65761	1.40037
Tb927.11.7510:mRNA-p1;Tb927.11.7460:mRNA-p1	Tb927.11.7510:mRNA-p1;Tb927.11.7460:mRNA-p1	Tb927.11.7460;Tb927.11.7510	luminal binding protein 1 (BiP), putative;luminal binding protein 1 (BiP), putative													endoplasmic reticulum GO:0005737 GO:0005783	cytoplasm(75%) GO:0005737 GO:0005783				48412000	0	98331000	0	0	0	0	0	0	0	0	0	N/A	N/A	N/A	N/A	N/A	N/A	GO:0005634;GO:0005737;GO:0005783;GO:0005788;GO:0016020;GO:0034663	cytoplasm;endoplasmic reticulum;endoplasmic reticulum chaperone complex;endoplasmic reticulum lumen;membrane;nucleus	GO:0005524;GO:0016887;GO:0031072;GO:0044183;GO:0051082;GO:0051787	ATP binding;ATP hydrolysis activity;heat shock protein binding;misfolded protein binding;protein folding chaperone;unfolded protein binding	GO:0006457;GO:0006614;GO:0006986;GO:0030433;GO:0030968;GO:0034620;GO:0042026;GO:0051085	cellular response to unfolded protein;chaperone cofactor-dependent protein refolding;endoplasmic reticulum unfolded protein response;protein folding;protein refolding;response to unfolded protein;SRP-dependent cotranslational protein targeting to membrane;ubiquitin-dependent ERAD pathway	0.536869	-0.80485	0.703044	-0.776212	1.25585
Tb927.10.1060:mRNA-p1	Tb927.10.1060:mRNA-p1	Tb927.10.1060	T-complex protein 1, delta subunit, putative														cytoplasm GO:0005737				24395000	0	60181000	0	0	0	13530000	0	9211000	14539000	13442000	9055200	N/A	N/A	GO:0005524;GO:0051082	ATP binding;unfolded protein binding	GO:0006457	protein folding	GO:0005737;GO:0005832	chaperonin-containing T-complex;cytoplasm	GO:0051082	unfolded protein binding	GO:0006457;GO:0051726	protein folding;regulation of cell cycle	1.06925	1.60073	0.172658	0.528088	1.04559
Tb927.11.11680:mRNA-p1	Tb927.11.11680:mRNA-p1	Tb927.11.11680	2-oxoglutarate dehydrogenase E2 component, putative													cytoplasm(reticulated), mitochondrion(<10%) GO:0036064 GO:0005737	basal body(50%), cytoplasm(points, weak) GO:0036064 GO:0005737				7748700	0	84660000	0	7113200	44759000	0	0	0	0	0	0	N/A	N/A	GO:0016746	acyltransferase activity	N/A	N/A	GO:0005737;GO:0005739;GO:0036064	ciliary basal body;cytoplasm;mitochondrion	N/A	N/A	N/A	N/A	0.59775	-1.66254	1.01985	-2.72908	0.839254
Tb927.10.5370:mRNA-p1;Tb927.10.5360:mRNA-p1	Tb927.10.5370:mRNA-p1;Tb927.10.5360:mRNA-p1	Tb927.10.5360;Tb927.10.5370	40S ribosomal protein S10, putative;40S ribosomal protein S10, putative													cytoplasm(patchy) GO:0005737;cytoplasm(points) GO:0005737					30732000	0	63186000	0	30794000	0	7912500	0	0	11587000	0	0	N/A	N/A	N/A	N/A	N/A	N/A	GO:0005737;GO:0022627	cytoplasm;cytosolic small ribosomal subunit	GO:0003723;GO:0003729;GO:0003735;GO:0042301	mRNA binding;phosphate ion binding;RNA binding;structural constituent of ribosome	GO:0000028;GO:0006412;GO:0010608	posttranscriptional regulation of gene expression;ribosomal small subunit assembly;translation	0.112262	-0.512424	0.220501	-0.908539	0.380089
Tb927.11.470:mRNA-p1	Tb927.11.470:mRNA-p1	Tb927.11.470	TFIIB-related factor BRF1				+		+							nucleoplasm, cytoplasm(points, weak) GO:0005654			cytoplasm, nucleoplasm	cytoplasmic and nuclear	5869600	0	0	0	0	0	36930000	28628000	7243900	13094000	26959000	25230000	N/A	N/A	GO:0017025	TBP-class protein binding	GO:0006352;GO:0070897	DNA-templated transcription, initiation;transcription preinitiation complex assembly	GO:0005634;GO:0005654;GO:0005667	nucleoplasm;nucleus;transcription regulator complex	GO:0008134	transcription factor binding	GO:0006351;GO:0006352;GO:0042791;GO:0042796;GO:0042797	5S class rRNA transcription by RNA polymerase III;DNA-templated transcription, initiation;snRNA transcription by RNA polymerase III;transcription, DNA-templated;tRNA transcription by RNA polymerase III	1.01816	1.43567	2.04298	3.17491	1.95429
Tb927.11.7685:mRNA-p1;Tb927.11.7675:mRNA-p1	Tb927.11.7685:mRNA-p1;Tb927.11.7675:mRNA-p1	Tb927.11.7675;Tb927.11.7685	ribosomal protein S10p/S20;ribosomal protein S10p/S20													cytoplasm(patchy) GO:0005737	cytoplasm(patchy) GO:0005737				30758000	0	73196000	0	7349300	0	11983000	0	0	6621700	13307000	0	GO:0005840;GO:0015935	ribosome;small ribosomal subunit	GO:0003735	structural constituent of ribosome	GO:0006412	translation	GO:0005737;N/A	cytoplasm;N/A	N/A	N/A	N/A	N/A	0.431522	-0.609551	0.0557029	0.108651	0.0461877
Tb927.11.13820:mRNA-p1	Tb927.11.13820:mRNA-p1	Tb927.11.13820	hypothetical protein, conserved						+							nucleoplasm GO:0005634 GO:0005737 GO:0097014 GO:0031981 GO:0005654	nucleus(points, 50%), cytoplasm(50%), flagellar cytoplasm(50%), nuclear lumen(50%) GO:0005634 GO:0005737 GO:0097014 GO:0031981 GO:0005654				8395900	0	0	0	0	0	27584000	20314000	6348400	10307000	36897000	32708000	N/A	N/A	N/A	N/A	N/A	N/A	GO:0005634;GO:0005654;GO:0005737;GO:0031981;GO:0097014	ciliary plasm;cytoplasm;nuclear lumen;nucleoplasm;nucleus	N/A	N/A	N/A	N/A	0.673896	0.944119	1.67247	2.49323	1.9557
Tb927.11.10330:mRNA-p1	Tb927.11.10330:mRNA-p1	Tb927.11.10330	regulator of chromosome condensation 1-like protein						+							nucleoplasm GO:0005730 GO:0005654	nucleolus(peripheral, point, points) GO:0005730 GO:0005654				5093800	0	0	0	0	0	37584000	7166600	0	17265000	36515000	37766000	N/A	N/A	N/A	N/A	N/A	N/A	GO:0005634;GO:0005654;GO:0005730;GO:0031010	ISWI-type complex;nucleolus;nucleoplasm;nucleus	GO:0000976	transcription cis-regulatory region binding	N/A	N/A	0.263698	0.868141	0.890552	2.27885	1.91406
Tb927.1.1370:mRNA-p1;Tb11.v5.0391.1-p1	Tb927.1.1370:mRNA-p1;Tb11.v5.0391.1-p1	Tb11.v5.0391;Tb927.1.1370	rRNA biogenesis protein, putative;rRNA biogenesis protein, putative		+			+	+							nucleolus GO:0005730	cytoplasm(weak) GO:0005730	RRP5	cytoplasm, nucleolus	cytoplasmic and nuclear	4277300	0	0	0	0	0	6831100	0	33464000	76389000	9724300	10635000	N/A	N/A	GO:0005515	protein binding	N/A	N/A	GO:0005634;GO:0005730;GO:0032040	nucleolus;nucleus;small-subunit processome	GO:0003723	RNA binding	GO:0006364;N/A	N/A;rRNA processing	2.36222	3.61936	0.364504	0.308696	2.59527
Tb927.11.8060:mRNA-p1	Tb927.11.8060:mRNA-p1	Tb927.11.8060	SNARE associated Golgi protein, putative						+							nuclear envelope, endoplasmic reticulum(weak) GO:0005635	nuclear envelope GO:0005635				0	0	0	0	0	0	29231000	23858000	20074000	23820000	22891000	21125000	GO:0016021	integral component of membrane	GO:0005509	calcium ion binding	N/A	N/A	GO:0005634;GO:0005635;GO:0012505;GO:0016020;GO:0016021	endomembrane system;integral component of membrane;membrane;nuclear envelope;nucleus	N/A	N/A	N/A	N/A	1.74294	2.66938	1.8519	2.94161	1.75878
Tb927.3.2350:mRNA-p1	Tb927.3.2350:mRNA-p1	Tb927.3.2350	hypothetical protein, conserved						+							nucleoplasm(point), nucleoplasm GO:0005654	nucleoplasm(points) GO:0005654		nucleoplasm	exclusively nucleoplasmic	33812000	0	0	0	0	0	28727000	0	0	14724000	28344000	35081000	N/A	N/A	N/A	N/A	N/A	N/A	GO:0005654	nucleoplasm	N/A	N/A	N/A	N/A	0.252083	0.638841	0.521458	1.392	2.01115
Tb927.10.12710:mRNA-p1	Tb927.10.12710:mRNA-p1	Tb927.10.12710	heat shock protein 110, putative		+		+		+							cytoplasm GO:0005737			cytoplasm	exclusively cytoplasmic	8334100	0	34847000	0	0	0	21567000	14652000	13464000	16780000	10966000	16055000	N/A	N/A	GO:0005524	ATP binding	N/A	N/A	GO:0005634;GO:0005737;GO:0005829	cytoplasm;cytosol;nucleus	N/A	N/A	GO:0009408	response to heat	2.25297	2.56022	2.23706	2.80226	2.04039
Tb927.9.4080:mRNA-p1	Tb927.9.4080:mRNA-p1	Tb927.9.4080	Stumpy formation signalling pathway protein, putative						+							cytoplasm(points) GO:0005737	cytoplasm(points) GO:0005737				0	0	0	0	5861900	0	5517100	0	21041000	31985000	39476000	32469000	N/A	N/A	GO:0008270	zinc ion binding	N/A	N/A	GO:0005737	cytoplasm	GO:0003729;GO:0004484	mRNA binding;mRNA guanylyltransferase activity	GO:0006370;GO:0009372;GO:0010608;GO:0044145	7-methylguanosine mRNA capping;modulation of formation of structure involved in a symbiotic process;posttranscriptional regulation of gene expression;quorum sensing	1.27727	2.60631	0.0389594	0.0974623	1.48733
Tb927.7.240:mRNA-p1;Tb927.7.230:mRNA-p1	Tb927.7.240:mRNA-p1;Tb927.7.230:mRNA-p1	Tb927.7.230;Tb927.7.240	40S ribosomal protein S33, putative;40S ribosomal protein S33, putative													cytoplasm GO:0005737	cytoplasm GO:0005737				48843000	0	74777000	0	0	0	0	0	0	8775800	0	3834700	GO:0005840	ribosome	GO:0003735	structural constituent of ribosome	GO:0006412	translation	GO:0005737;GO:0022627	cytoplasm;cytosolic small ribosomal subunit	GO:0003735	structural constituent of ribosome	GO:0000028;GO:0006412;GO:0030490	maturation of SSU-rRNA;ribosomal small subunit assembly;translation	0.335238	0.804313	0.0356502	0.0919965	0.0394475
Tb927.11.1080:mRNA-p1	Tb927.11.1080:mRNA-p1	Tb927.11.1080	Nucleolar protein 60						+							nucleolus GO:0005730	nucleolus GO:0005730				8915300	0	0	0	0	0	37143000	0	18577000	26348000	24484000	18865000	N/A	N/A	N/A	N/A	N/A	N/A	GO:0005634;GO:0005730;GO:0005819	nucleolus;nucleus;spindle	N/A	N/A	N/A	N/A	1.37863	2.33326	0.551037	1.64523	1.37757
Tb927.11.5520:mRNA-p1	Tb927.11.5520:mRNA-p1	Tb927.11.5520	triosephosphate isomerase													glycosome GO:0020015					0	0	121350000	0	2883500	0	1230600	0	0	3198100	0	4236100	N/A	N/A	GO:0003824;GO:0004807	catalytic activity;triose-phosphate isomerase activity	GO:0006096	glycolytic process	GO:0005737;GO:0005829;GO:0020015	cytoplasm;cytosol;glycosome	GO:0004807	triose-phosphate isomerase activity	GO:0006094;GO:0006096;GO:0019563;GO:0046166	gluconeogenesis;glyceraldehyde-3-phosphate biosynthetic process;glycerol catabolic process;glycolytic process	0.318951	0.100836	0.358655	-0.550978	0.275792
Tb927.5.3120:mRNA-p1	Tb927.5.3120:mRNA-p1	Tb927.5.3120	eukaryotic translation initiation factor 2 beta subunit, putative						+							cytoplasm(patchy), nucleolus GO:0005737 GO:0005730	cytoplasm GO:0005737 GO:0005730				29563000	0	13140000	0	0	0	12303000	0	18336000	19016000	21786000	18601000	N/A	N/A	GO:0003743	translation initiation factor activity	GO:0006413	translational initiation	GO:0005730;GO:0005737;GO:0005850	cytoplasm;eukaryotic translation initiation factor 2 complex;nucleolus	GO:0003729;GO:0003743;GO:0031369	mRNA binding;translation initiation factor activity;translation initiation factor binding	GO:0001731;GO:0001732	formation of cytoplasmic translation initiation complex;formation of translation preinitiation complex	1.87034	2.05538	0.00272012	-0.00984192	1.90595
Tb927.6.2780:mRNA-p1	Tb927.6.2780:mRNA-p1	Tb927.6.2780	U3 small nuclear ribonucleoprotein (snRNP), putative		+			+	+												0	0	0	0	0	0	25633000	0	35411000	29579000	22862000	19082000	N/A	N/A	N/A	N/A	N/A	N/A	GO:0005634;GO:0005730;GO:0032040;GO:0034457	Mpp10 complex;nucleolus;nucleus;small-subunit processome	GO:0030515	snoRNA binding	GO:0006364	rRNA processing	2.47807	3.22489	0.556052	1.47406	2.20468
Tb927.1.640:mRNA-p1	Tb927.1.640:mRNA-p1	Tb927.1.640	BRCA2													nucleoplasm GO:0005654	cytoplasm(weak), nucleoplasm(<10%), flagellar cytoplasm(weak), nuclear lumen(weak) GO:0005654				83084000	0	0	0	0	0	25378000	0	0	9261900	7743800	6807200	N/A	N/A	N/A	N/A	GO:0000724;GO:0006281	DNA repair;double-strand break repair via homologous recombination	GO:0005634;GO:0005654	nucleoplasm;nucleus	GO:0003684	damaged DNA binding	GO:0000278;GO:0000724;GO:0006281;GO:0006355;GO:0020033;GO:0036297	antigenic variation;DNA repair;double-strand break repair via homologous recombination;interstrand cross-link repair;mitotic cell cycle;regulation of transcription, DNA-templated	0.23997	0.537319	0.650466	1.63536	0.764129
Tb927.10.4890:mRNA-p1	Tb927.10.4890:mRNA-p1	Tb927.10.4890	zinc-finger of a C2HC-type, putative														cytoplasm, flagellum, basal body(region) GO:0005737 GO:0005929 GO:0036064				0	0	0	0	50606000	78788000	0	0	0	0	0	0	N/A	N/A	N/A	N/A	N/A	N/A	GO:0005737;GO:0005929;GO:0036064	ciliary basal body;cilium;cytoplasm	N/A	N/A	N/A	N/A	0.969428	-3.14378	1.07648	-3.63158	1.03878
Tb927.6.160:mRNA-p1	Tb927.6.160:mRNA-p1	Tb927.6.160	retrotransposon hot spot protein 1 (RHS1), putative						+							nucleus(peripheral, points) GO:0005737 GO:0005634	cytoplasm(points) GO:0005737 GO:0005634				0	0	0	0	0	0	31811000	0	0	23207000	40562000	31815000	N/A	N/A	N/A	N/A	N/A	N/A	GO:0005634;GO:0005737	cytoplasm;nucleus	N/A	N/A	N/A	N/A	0.426059	1.37419	0.40192	1.49875	1.52234
Tb927.7.4220:mRNA-p1	Tb927.7.4220:mRNA-p1	Tb927.7.4220	WD domain, G-beta repeat/Dip2/Utp12 Family, putative		+			+	+							nucleolus, nucleoplasm(weak) GO:0005739 GO:0005730	mitochondrion GO:0005739 GO:0005730	U3 snRAP12	cytoplasm, nucleolus, nucleoplasm	cytoplasmic and nuclear	10926000	0	0	0	0	0	19478000	0	28809000	41279000	13851000	12492000	N/A	N/A	GO:0005515	protein binding	N/A	N/A	GO:0005634;GO:0005730;GO:0005739	mitochondrion;nucleolus;nucleus	N/A	N/A	N/A	N/A	2.97913	3.00305	0.266775	0.742286	2.7943
Tb927.5.1580:mRNA-p1	Tb927.5.1580:mRNA-p1	Tb927.5.1580	zinc finger CCCH domain containing protein 13					+	+									ZC3H13			10342000	0	0	0	0	0	16907000	0	7071200	31494000	27715000	33214000	N/A	N/A	GO:0046872	metal ion binding	N/A	N/A	GO:0005829	cytosol	GO:0003723;GO:0003729	mRNA binding;RNA binding	GO:0010608	posttranscriptional regulation of gene expression	0.943291	1.95805	0.813135	1.3369	2.34827
Tb927.9.1850:mRNA-p1;Tb927.9.1810:mRNA-p1	Tb927.9.1850:mRNA-p1;Tb927.9.1810:mRNA-p1	Tb927.9.1810;Tb927.9.1850	60S ribosomal protein L35, putative;60S ribosomal protein L35, putative													cytoplasm(patchy) GO:0005730 GO:0005737	nucleolus, cytoplasm(patchy), cytoplasm(<10%), flagellar cytoplasm(<10%), nuclear lumen(<10%) GO:0005730 GO:0005737;nucleolus, cytoplasm(patchy) GO:0005730 GO:0005737				0	52819000	0	0	73722000	0	0	0	0	0	0	0	GO:0005840	ribosome	GO:0003735	structural constituent of ribosome	GO:0006412	translation	GO:0005730;GO:0005737;GO:0005840;GO:0022625	cytoplasm;cytosolic large ribosomal subunit;nucleolus;ribosome	GO:0003729;GO:0003735	mRNA binding;structural constituent of ribosome	GO:0000463;GO:0006412	maturation of LSU-rRNA from tricistronic rRNA transcript (SSU-rRNA, 5.8S rRNA, LSU-rRNA);translation	0.48028	-2.15869	0.389277	-1.80082	0.539348
Tb927.7.6450:mRNA-p1	Tb927.7.6450:mRNA-p1	Tb927.7.6450	tRNA-dihydrouridine synthase 3, putative		+			+	+								nuclear lumen GO:0031981		nuclear lumen	exclusively nuclear lumen	0	0	0	0	0	0	27638000	9906000	12367000	17797000	25381000	33204000	N/A	N/A	GO:0003824;GO:0017150;GO:0050660	catalytic activity;flavin adenine dinucleotide binding;tRNA dihydrouridine synthase activity	GO:0008033;GO:0055114	obsolete oxidation-reduction process;tRNA processing	GO:0031981	nuclear lumen	GO:0017150	tRNA dihydrouridine synthase activity	N/A	N/A	2.18303	2.20079	1.51515	2.35824	2.75648
Tb927.7.3550:mRNA-p1	Tb927.7.3550:mRNA-p1	Tb927.7.3550	cytoskeleton associated protein, putative													cortical cytoskeleton(anterior, middle, 50%) GO:0030863	cortical cytoskeleton(middle, anterior) GO:0030863				7652500	8701500	58380000	0	13949000	5118900	6007800	0	0	8575200	10949000	6879600	N/A	N/A	N/A	N/A	N/A	N/A	GO:0005856;GO:0030863	cortical cytoskeleton;cytoskeleton	GO:0044877	protein-containing complex binding	GO:0000902;GO:0000910;GO:0010608	cell morphogenesis;cytokinesis;posttranscriptional regulation of gene expression	0.328351	-0.865521	0.35219	-0.592356	0.153017
Tb927.4.200:mRNA-p1	Tb927.4.200:mRNA-p1	Tb927.4.200	retrotransposon hot spot protein 1 (RHS1), putative						+							nucleoplasm(50%) GO:0005654					6845100	0	0	0	0	0	40737000	0	10994000	16241000	23497000	27251000	N/A	N/A	N/A	N/A	N/A	N/A	GO:0005654	nucleoplasm	N/A	N/A	N/A	N/A	1.21497	1.03889	0.178785	0.709972	2.15144
Tb927.10.2560:mRNA-p1	Tb927.10.2560:mRNA-p1	Tb927.10.2560	mitochondrial malate dehydrogenase						+							mitochondrion(75%), kinetoplast(region, strong, 75%) GO:0005739 GO:0020023					22275000	0	47469000	0	0	0	15962000	0	0	13062000	11770000	14499000	N/A	N/A	GO:0003824;GO:0016491;GO:0016615;GO:0016616;GO:0030060	catalytic activity;L-malate dehydrogenase activity;malate dehydrogenase activity;oxidoreductase activity;oxidoreductase activity, acting on the CH-OH group of donors, NAD or NADP as acceptor	GO:0005975;GO:0006099;GO:0006108;GO:0019752;GO:0055114	carbohydrate metabolic process;carboxylic acid metabolic process;malate metabolic process;obsolete oxidation-reduction process;tricarboxylic acid cycle	GO:0005737;GO:0005739;GO:0005743;GO:0020023	cytoplasm;kinetoplast;mitochondrial inner membrane;mitochondrion	GO:0016491;GO:0016615;GO:0030060	L-malate dehydrogenase activity;malate dehydrogenase activity;oxidoreductase activity	GO:0006099	tricarboxylic acid cycle	0.0835793	0.339699	0.532816	1.24275	1.87333
Tb927.5.3600.2:mRNA-p1;Tb927.5.3600.1:mRNA-p1	Tb927.5.3600.2:mRNA-p1;Tb927.5.3600.1:mRNA-p1	Tb927.5.3600;Tb927.5.3600	ATP-dependent DEAD/H RNA helicase, putative;ATP-dependent DEAD/H RNA helicase, putative						+							cytoplasm(points) GO:0005654 GO:0005737;cytoplasm(points) GO:0005654 GO:0005737	nucleoplasm, cytoplasm(points) GO:0005654 GO:0005737;nucleoplasm, cytoplasm(points) GO:0005654 GO:0005737		cytoplasm, nucleoplasm	cytoplasmic and nuclear	758060	0	0	0	0	0	49689000	4353000	3227400	8198800	37017000	21339000	N/A	N/A	GO:0003676;GO:0004386;GO:0005524	ATP binding;helicase activity;nucleic acid binding	N/A	N/A	GO:0005634;GO:0005654;GO:0005737;GO:1990904	cytoplasm;nucleoplasm;nucleus;ribonucleoprotein complex	GO:0003723;GO:0003724;GO:0004386;GO:0005524;N/A	ATP binding;helicase activity;N/A;RNA binding;RNA helicase activity	GO:0006139;N/A	N/A;nucleobase-containing compound metabolic process	0.474279	0.755654	0.703646	2.27119	2.06113
Tb927.11.2610:mRNA-p1	Tb927.11.2610:mRNA-p1	Tb927.11.2610	hypothetical protein, conserved														cortical cytoskeleton GO:0030863				16157000	5122900	95859000	0	0	0	0	0	0	0	6869900	0	N/A	N/A	N/A	N/A	N/A	N/A	GO:0005856;GO:0030863	cortical cytoskeleton;cytoskeleton	N/A	N/A	GO:0010608	posttranscriptional regulation of gene expression	0.409693	-0.622494	0.455479	-0.621684	0.109362
Tb927.9.15360:mRNA-p1	Tb927.9.15360:mRNA-p1	Tb927.9.15360	40S ribosomal protein S6, putative													cytoplasm GO:0005730 GO:0005737	nucleolus(strong), cytoplasm(patchy) GO:0005730 GO:0005737				20950000	40816000	46014000	0	0	16194000	0	0	0	0	0	0	GO:0005840	ribosome	GO:0003735	structural constituent of ribosome	GO:0006412	translation	GO:0005730;GO:0005737;GO:0005840;GO:0070565	cytoplasm;nucleolus;ribosome;telomere-telomerase complex	GO:0003729	mRNA binding	GO:0001558;GO:0006412;GO:0042127	regulation of cell growth;regulation of cell population proliferation;translation	0.197611	-0.61466	0.166474	-0.555486	0.63358
Tb927.11.7310:mRNA-p1;Tb11.v5.0252.1-p1	Tb927.11.7310:mRNA-p1;Tb11.v5.0252.1-p1	Tb11.v5.0252;Tb927.11.7310	RNA binding protein, putative;RNA binding protein, putative						+							nucleolus GO:0005730	nucleolus GO:0005730				10412000	0	0	0	0	0	16146000	0	19919000	25021000	26583000	25353000	N/A	N/A	GO:0003676	nucleic acid binding	N/A	N/A	GO:0005634;GO:0005730	nucleolus;nucleus	GO:0003723	RNA binding	N/A	N/A	1.70348	2.57718	0.429115	1.02455	1.82653
Tb927.6.2250:mRNA-p1	Tb927.6.2250:mRNA-p1	Tb927.6.2250	rac serine-threonine kinase, putative						+				+			cytoplasm, flagellar cytoplasm GO:0005737 GO:0097014	cytoplasm GO:0005737 GO:0097014				0	0	0	0	0	0	45978000	29990000	0	7955400	18499000	20557000	N/A	N/A	GO:0004672;GO:0004674;GO:0005524	ATP binding;protein kinase activity;protein serine/threonine kinase activity	GO:0006468	protein phosphorylation	GO:0005634;GO:0005737;GO:0097014	ciliary plasm;cytoplasm;nucleus	GO:0004674;GO:0005524	ATP binding;protein serine/threonine kinase activity	GO:0006468;GO:0035556	intracellular signal transduction;protein phosphorylation	0.0137137	0.0410929	1.67787	3.19602	1.3487
Tb927.1.420:mRNA-p1	Tb927.1.420:mRNA-p1	Tb927.1.420	retrotransposon hot spot protein 5 (RHS5), putative																		24354000	0	9753600	0	0	0	18205000	11079000	18959000	19563000	12343000	8438000	N/A	N/A	N/A	N/A	N/A	N/A	GO:0005634	nucleus	N/A	N/A	N/A	N/A	1.79758	2.54277	1.44286	2.10335	1.21697
Tb927.10.170:mRNA-p1	Tb927.10.170:mRNA-p1	Tb927.10.170	pseudouridine synthase, Cbf5p						+							nucleolus(50%), nucleolus(peripheral, points, 50%) GO:0005730					18713000	0	7179300	0	0	0	23949000	0	9297200	14276000	21457000	27762000	N/A	N/A	GO:0003723;GO:0009982	pseudouridine synthase activity;RNA binding	GO:0001522;GO:0006396;GO:0009451	pseudouridine synthesis;RNA modification;RNA processing	GO:0005634;GO:0005730;GO:0031429	box H/ACA snoRNP complex;nucleolus;nucleus	GO:0003723;GO:0004730;GO:0009982	pseudouridine synthase activity;pseudouridylate synthase activity;RNA binding	GO:0000154;GO:0000495;GO:0006400;GO:0031118;GO:0031120;GO:1990481	box H/ACA RNA 3'-end processing;mRNA pseudouridine synthesis;rRNA modification;rRNA pseudouridine synthesis;snRNA pseudouridine synthesis;tRNA modification	1.12229	1.80361	0.555015	1.54224	1.675
Tb927.4.890:mRNA-p1	Tb927.4.890:mRNA-p1	Tb927.4.890	small nuclear ribonucleoprotein sm d3					+	+							nucleolus(peripheral) GO:0005730	nucleolus(peripheral) GO:0005730		nucleolus	exclusively nucleolar	6657500	0	0	0	0	0	22142000	0	0	13494000	24210000	54348000	N/A	N/A	N/A	N/A	GO:0006396	RNA processing	GO:0000243;GO:0005634;GO:0005682;GO:0005685;GO:0005686;GO:0005687;GO:0005689;GO:0005730;GO:0030532;GO:0034715;GO:0034719;GO:0071011;GO:0071013;GO:0071024;GO:0097525;GO:0097526	catalytic step 2 spliceosome;commitment complex;nucleolus;nucleus;pICln-Sm protein complex;precatalytic spliceosome;SL snRNP;small nuclear ribonucleoprotein complex;SMN-Sm protein complex;spliceosomal snRNP complex;spliceosomal tri-sn;U1 snRNP;U12-type spliceosomal complex;U2 snRNP;U4 snRNP;U5 snRNP	GO:0003723	RNA binding	GO:0000365;GO:0000375;GO:0000387;GO:0006397;GO:0008380	mRNA processing;mRNA trans splicing, via spliceosome;RNA splicing;RNA splicing, via transesterification reactions;spliceosomal snRNP assembly	0.270638	0.53945	0.175306	0.598264	2.19232
Tb927.9.10920:mRNA-p1	Tb927.9.10920:mRNA-p1	Tb927.9.10920	kinetoplastid kinetochore protein 3						+							kinetochore(50%) GO:0000776			others	others	7994000	0	0	0	0	0	23563000	11709000	9165000	15625000	28560000	24166000	N/A	N/A	GO:0004672;GO:0005524	ATP binding;protein kinase activity	GO:0006468	protein phosphorylation	GO:0000776;GO:0005634	kinetochore;nucleus	GO:0004674;GO:0005524	ATP binding;protein serine/threonine kinase activity	GO:0006468;GO:0007059;GO:0008283;GO:0018105;GO:0035556	cell population proliferation;chromosome segregation;intracellular signal transduction;peptidyl-serine phosphorylation;protein phosphorylation	1.28165	1.71071	1.44848	2.18375	2.03095
Tb927.8.4450:mRNA-p1	Tb927.8.4450:mRNA-p1	Tb927.8.4450	RNA-binding protein, putative													nucleolus GO:0005730	nucleolus GO:0005730				23411000	0	0	0	13700000	11433000	16827000	0	11227000	20695000	10772000	11963000	N/A	N/A	GO:0003676	nucleic acid binding	N/A	N/A	GO:0005634;GO:0005730	nucleolus;nucleus	GO:0003723	RNA binding	GO:0000463;GO:0006396	maturation of LSU-rRNA from tricistronic rRNA transcript (SSU-rRNA, 5.8S rRNA, LSU-rRNA);RNA processing	0.439461	0.799024	0.10818	-0.361499	0.209226
Tb927.11.6610:mRNA-p1	Tb927.11.6610:mRNA-p1	Tb927.11.6610	hypothetical protein, conserved						+												29360000	0	3947300	0	0	0	23152000	0	15561000	16894000	14658000	15147000	N/A	N/A	GO:0003676	nucleic acid binding	N/A	N/A	N/A	N/A	N/A	N/A	N/A	N/A	1.6854	2.28816	1.07809	2.00189	1.62557
Tb927.10.5620:mRNA-p1;Tb11.v5.0531.1-p1	Tb927.10.5620:mRNA-p1;Tb11.v5.0531.1-p1	Tb11.v5.0531;Tb927.10.5620	fructose-bisphosphate aldolase, glycosomal, putative;fructose-bisphosphate aldolase, glycosomal													glycosome GO:0020015	glycosome(75%) GO:0020015				0	0	103660000	0	4173600	9222200	0	0	0	1247400	0	0	N/A	N/A	GO:0003824;GO:0004332	catalytic activity;fructose-bisphosphate aldolase activity	GO:0006096	glycolytic process	GO:0005829;GO:0020015	cytosol;glycosome	GO:0004332	fructose-bisphosphate aldolase activity	GO:0006096;GO:0030388	fructose 1,6-bisphosphate metabolic process;glycolytic process	0.835287	-1.52	1.38506	-1.58869	1.25219
Tb927.5.3240:mRNA-p1	Tb927.5.3240:mRNA-p1	Tb927.5.3240	hypothetical protein, conserved				+	+	+							nucleoplasm GO:0005654	nucleoplasm GO:0005654		nucleoplasm	exclusively nucleoplasmic	7203500	0	0	0	0	0	21219000	22519000	11262000	9346100	20124000	26245000	N/A	N/A	N/A	N/A	N/A	N/A	GO:0005634;GO:0005654	nucleoplasm;nucleus	N/A	N/A	N/A	N/A	1.70192	1.88212	2.29028	2.97342	2.24978
Tb927.8.7490:mRNA-p1	Tb927.8.7490:mRNA-p1	Tb927.8.7490	symplekin						+								nucleoplasm(50%) GO:0005654				0	0	0	0	0	0	32857000	18027000	7064300	13742000	19223000	26838000	N/A	N/A	N/A	N/A	N/A	N/A	GO:0005634;GO:0005654;GO:0005847	mRNA cleavage and polyadenylation specificity factor complex;nucleoplasm;nucleus	N/A	N/A	GO:0000365;GO:0006378	mRNA polyadenylation;mRNA trans splicing, via spliceosome	1.14821	1.7213	1.80722	3.02588	1.89677
Tb927.5.1880:mRNA-p1	Tb927.5.1880:mRNA-p1	Tb927.5.1880	inhibitor of serine peptidase (ISP), putative						+							paraflagellar rod GO:0097740	paraflagellar rod(cell cycle dependent), cytoplasm(weak) GO:0097740				0	0	0	0	0	0	27767000	19578000	0	14534000	27033000	28219000	N/A	N/A	GO:0004867	serine-type endopeptidase inhibitor activity	N/A	N/A	GO:0097740	paraflagellar rod	N/A	N/A	GO:0042784;GO:0052190	evasion of host immune response via regulation of host complement system;obsolete modulation by symbiont of host phagocytosis	0.142893	0.363907	1.5481	2.09385	1.75396
Tb927.6.1900:mRNA-p1	Tb927.6.1900:mRNA-p1	Tb927.6.1900	essential nuclear protein 1, putative	+	+			+	+							nucleolus, nucleoplasm(weak) GO:0005737 GO:0097014 GO:0031981 GO:0005730	cytoplasm, nucleolus(<10%), flagellar cytoplasm, nuclear lumen GO:0005737 GO:0097014 GO:0031981 GO:0005730		cytoplasm, nucleolus, nucleoplasm, nuclear lumen, others	cytoplasmic and nuclear	15540000	0	0	0	0	0	16498000	0	29120000	24813000	15336000	15503000	N/A	N/A	N/A	N/A	N/A	N/A	GO:0005634;GO:0005730;GO:0005737;GO:0030688;GO:0031981;GO:0097014	ciliary plasm;cytoplasm;nuclear lumen;nucleolus;nucleus;preribosome, small subunit precursor	GO:0030515	snoRNA binding	GO:0000462;GO:0006364	maturation of SSU-rRNA from tricistronic rRNA transcript (SSU-rRNA, 5.8S rRNA, LSU-rRNA);rRNA processing	3.78751	2.84645	0.435324	0.947684	3.82658
Tb927.10.540:mRNA-p1;Tb11.v5.0414.1-p1	Tb927.10.540:mRNA-p1;Tb11.v5.0414.1-p1	Tb11.v5.0414;Tb927.10.540	ATP-dependent DEAD/H RNA helicase, putative;ATP-dependent RNA helicase SUB2, putative													nucleoplasm GO:0005654					10675000	0	16408000	0	0	0	12244000	0	14294000	14524000	28975000	18114000	N/A	N/A	GO:0003676;GO:0004386;GO:0005524	ATP binding;helicase activity;nucleic acid binding	N/A	N/A	GO:0005634;GO:0005654	nucleoplasm;nucleus	GO:0000993;GO:0001042;GO:0003723;GO:0003724;GO:0003729;GO:0004386;GO:0005524	ATP binding;helicase activity;mRNA binding;RNA binding;RNA helicase activity;RNA polymerase I core binding;RNA polymerase II complex binding	GO:0016071	mRNA metabolic process	1.03979	2.25961	0.239834	0.808692	1.26276
Tb927.11.3840:mRNA-p1	Tb927.11.3840:mRNA-p1	Tb927.11.3840	hypothetical protein, conserved													nucleolus GO:0005730					15747000	0	0	0	14751000	12914000	9919200	0	16331000	17039000	14766000	12704000	N/A	N/A	N/A	N/A	N/A	N/A	GO:0005634;GO:0005730	nucleolus;nucleus	N/A	N/A	N/A	N/A	0.482867	0.809171	0.25667	-0.552845	0.294152
Tb927.10.15410:mRNA-p1	Tb927.10.15410:mRNA-p1	Tb927.10.15410	glycosomal malate dehydrogenase													cytoplasm, flagellar cytoplasm GO:0005737 GO:0097014					1946200	0	109570000	0	0	0	0	0	0	1025100	0	741570	N/A	N/A	GO:0003824;GO:0016491;GO:0016616;GO:0030060	catalytic activity;L-malate dehydrogenase activity;oxidoreductase activity;oxidoreductase activity, acting on the CH-OH group of donors, NAD or NADP as acceptor	GO:0005975;GO:0006099;GO:0019752;GO:0055114	carbohydrate metabolic process;carboxylic acid metabolic process;obsolete oxidation-reduction process;tricarboxylic acid cycle	GO:0005737;GO:0020015;GO:0097014	ciliary plasm;cytoplasm;glycosome	GO:0005515;GO:0016491;GO:0016615;GO:0030060	L-malate dehydrogenase activity;malate dehydrogenase activity;oxidoreductase activity;protein binding	GO:0006099	tricarboxylic acid cycle	0.259927	-0.73597	0.0344982	-0.101048	0.335651
Tb927.10.9430:mRNA-p1	Tb927.10.9430:mRNA-p1	Tb927.10.9430	phosphoribosylpyrophosphate synthetase, putative						+							cytoplasm(75%), nucleolus(<10%) GO:0005737	cytoplasm GO:0005737				0	0	7423400	0	0	0	24731000	0	14543000	14633000	24889000	25471000	N/A	N/A	GO:0000287;GO:0004749	magnesium ion binding;ribose phosphate diphosphokinase activity	GO:0009116;GO:0009165	nucleoside metabolic process;nucleotide biosynthetic process	GO:0002189;GO:0005737	cytoplasm;ribose phosphate diphosphokinase complex	GO:0004749;GO:0005524	ATP binding;ribose phosphate diphosphokinase activity	GO:0006015;GO:0006164;GO:0009116;GO:0009152;GO:0009165	5-phosphoribose 1-diphosphate biosynthetic process;nucleoside metabolic process;nucleotide biosynthetic process;purine nucleotide biosynthetic process;purine ribonucleotide biosynthetic process	1.46632	2.25302	0.345172	1.2502	1.81225
Tb927.7.2170:mRNA-p1	Tb927.7.2170:mRNA-p1	Tb927.7.2170	Nucleolar protein 168													nucleolus, nucleoplasm(weak), nucleoplasm(point, strong, 25%) GO:0005730	nucleolus, nucleoplasm(weak) GO:0005730				2214900	0	0	0	11213000	4052900	18300000	6196700	21275000	31990000	8321900	7677200	N/A	N/A	N/A	N/A	N/A	N/A	GO:0005634;GO:0005730;GO:0005819	nucleolus;nucleus;spindle	GO:0003729	mRNA binding	N/A	N/A	1.34575	2.17345	0.42533	0.880767	0.296448
Tb927.10.6700:mRNA-p1;Tb11.v5.0902.1-p1	Tb927.10.6700:mRNA-p1;Tb11.v5.0902.1-p1	Tb11.v5.0902;Tb927.10.6700	hypothetical protein, conserved;Kinetochore interacting protein 3						+							nucleoplasm(points, strong), nucleoplasm GO:0005634 GO:0005654	nucleus(points) GO:0005634 GO:0005654				0	0	0	0	0	0	16831000	0	0	15112000	31933000	46905000	N/A	N/A	GO:0005515	protein binding	N/A	N/A	GO:0000776;GO:0005634;GO:0005654;N/A	kinetochore;N/A;nucleoplasm;nucleus	N/A	N/A	N/A	N/A	0.775037	1.64316	0.400082	1.21463	1.87466
Tb927.3.3450:mRNA-p1	Tb927.3.3450:mRNA-p1	Tb927.3.3450	ADP-ribosylation factor-like protein 3, putative						+							axoneme, basal body, cytoplasm, nucleus(patchy) GO:0005930 GO:0036064 GO:0005737 GO:0005634					10095000	0	7230800	0	0	0	17594000	12077000	9825600	16378000	18504000	18821000	N/A	N/A	GO:0005525	GTP binding	N/A	N/A	GO:0005634;GO:0005737;GO:0005886;GO:0005929;GO:0005930;GO:0015630;GO:0020018;GO:0036064;GO:0060170	axoneme;ciliary basal body;ciliary membrane;ciliary pocket membrane;cilium;cytoplasm;microtubule cytoskeleton;nucleus;plasma membrane	GO:0005515;GO:0005525	GTP binding;protein binding	GO:0008283;GO:0044008;GO:0044782;GO:0046903;GO:0060271	cell population proliferation;cilium assembly;cilium organization;obsolete dissemination or transmission of symbiont from host by vector;secretion	1.11547	1.05183	1.42837	1.25232	1.9561
Tb927.9.13320:mRNA-p1	Tb927.9.13320:mRNA-p1	Tb927.9.13320	hypothetical protein, conserved													nucleoplasm(points) GO:0005654	nucleoplasm(points, 75%), cytoplasm(25%), flagellar cytoplasm(25%), nuclear lumen(25%) GO:0005654				0	0	0	0	0	0	41632000	17329000	7113000	13982000	16041000	14423000	N/A	N/A	N/A	N/A	N/A	N/A	GO:0005634;GO:0005654	nucleoplasm;nucleus	N/A	N/A	GO:0010608	posttranscriptional regulation of gene expression	0.674613	1.17607	1.32409	2.60546	1.14832
Tb927.8.4170:mRNA-p1	Tb927.8.4170:mRNA-p1	Tb927.8.4170	RNA-binding protein, putative													nucleolus, cytoplasm(weak, points) GO:0005654 GO:0005730	nucleoplasm, nucleolus(strong) GO:0005654 GO:0005730				5321600	0	0	0	0	0	6482300	0	27988000	61268000	4260100	5127900	N/A	N/A	GO:0003676	nucleic acid binding	N/A	N/A	GO:0005634;GO:0005654;GO:0005730;GO:0005737;GO:0016607	cytoplasm;nuclear speck;nucleolus;nucleoplasm;nucleus	GO:0003723	RNA binding	GO:0000381;GO:0006396;GO:0045292	mRNA cis splicing, via spliceosome;regulation of alternative mRNA splicing, via spliceosome;RNA processing	1.74453	3.10984	0.0766402	-0.148474	0.0237614
Tb927.9.15420:mRNA-p1;Tb927.10.270:mRNA-p1	Tb927.9.15420:mRNA-p1;Tb927.10.270:mRNA-p1	Tb927.10.270;Tb927.9.15420	60S ribosomal protein L32, putative;60S ribosomal protein L32														cytoplasm, nucleolus GO:0005737 GO:0005730				23422000	14134000	54750000	0	17710000	0	0	0	0	0	0	0	GO:0005840	ribosome	GO:0003735	structural constituent of ribosome	GO:0006412	translation	GO:0005730;GO:0005737;GO:0005840;GO:0022625	cytoplasm;cytosolic large ribosomal subunit;nucleolus;ribosome	GO:0003735	structural constituent of ribosome	GO:0006412;N/A	N/A;translation	0.869288	-2.04159	0.410721	-0.966146	0.82491
Tb927.11.15460:mRNA-p1	Tb927.11.15460:mRNA-p1	Tb927.11.15460	ATP-dependent DEAD/H RNA helicase, putative													nucleolus(strong) GO:0005730	nucleolus, nucleus(weak) GO:0005730				5566900	0	0	0	0	0	22028000	0	7577600	32505000	18544000	22985000	N/A	N/A	GO:0003676;GO:0003723;GO:0004386;GO:0005524	ATP binding;helicase activity;nucleic acid binding;RNA binding	N/A	N/A	GO:0005634;GO:0005730	nucleolus;nucleus	GO:0004386;GO:0005524	ATP binding;helicase activity	GO:0000463;GO:0006139	maturation of LSU-rRNA from tricistronic rRNA transcript (SSU-rRNA, 5.8S rRNA, LSU-rRNA);nucleobase-containing compound metabolic process	0.775509	1.99098	0.671159	1.59712	1.26005
Tb927.11.5770:mRNA-p1	Tb927.11.5770:mRNA-p1	Tb927.11.5770	hypothetical protein, conserved													flagellum(proximal), cytoplasm(weak, points, reticulated) GO:0005929	flagellum(proximal) GO:0005929				739700	0	0	0	0	0	31686000	0	20324000	17751000	19165000	19048000	N/A	N/A	GO:0005515	protein binding	N/A	N/A	GO:0005929;GO:0097543	ciliary inversin compartment;cilium	N/A	N/A	N/A	N/A	1.1294	1.97473	0.348356	1.17958	1.13859
Tb11.v5.0660.1-p1;Tb927.2.2190:mRNA-p1	Tb11.v5.0660.1-p1;Tb927.2.2190:mRNA-p1	Tb11.v5.0660;Tb927.2.2190	histone deacetylase, putative;histone deacetylase 3													nucleoplasm GO:0005730 GO:0005654	nucleolus(peripheral, points), nucleoplasm(points) GO:0005730 GO:0005654				0	0	0	0	0	0	28215000	18991000	0	13210000	22367000	25455000	N/A	N/A	N/A	N/A	N/A	N/A	GO:0005634;GO:0005654;GO:0005730;N/A	N/A;nucleolus;nucleoplasm;nucleus	GO:0004407;GO:0008270;N/A	histone deacetylase activity;N/A;zinc ion binding	GO:0006355;GO:0031936;N/A	N/A;obsolete negative regulation of chromatin silencing;regulation of transcription, DNA-templated	0.0889198	0.303121	1.14626	2.28127	1.19581
Tb927.11.4360:mRNA-p1	Tb927.11.4360:mRNA-p1	Tb927.11.4360	Protein of unknown function (DUF1014), putative						+				+				cytoplasm(patchy), flagellar cytoplasm GO:0005737 GO:0097014				0	0	0	0	0	0	13398000	0	19261000	21307000	27559000	26703000	N/A	N/A	N/A	N/A	N/A	N/A	GO:0005737;GO:0097014	ciliary plasm;cytoplasm	N/A	N/A	N/A	N/A	1.65906	2.22405	0.0922083	0.294407	1.87013
Tb927.9.11110:mRNA-p1	Tb927.9.11110:mRNA-p1	Tb927.9.11110	U5 snRNA-associated splicing factor						+							nucleoplasm(<10%), cytoplasm(points, weak) GO:0005654	nucleoplasm GO:0005654				0	0	0	0	0	0	11364000	0	0	5070800	39212000	52312000	GO:0005681	spliceosomal complex	GO:0003723;GO:0005515;GO:0008237;GO:0017070;GO:0030623;GO:0070122	isopeptidase activity;metallopeptidase activity;protein binding;RNA binding;U5 snRNA binding;U6 snRNA binding	GO:0000398	mRNA splicing, via spliceosome	GO:0005634;GO:0005654;GO:0005682;GO:0071013	catalytic step 2 spliceosome;nucleoplasm;nucleus;U5 snRNP	GO:0017070;GO:0030619;GO:0030620;GO:0030623;GO:0097157	pre-mRNA intronic binding;U1 snRNA binding;U2 snRNA binding;U5 snRNA binding;U6 snRNA binding	GO:0000244	spliceosomal tri-snRNP complex assembly	0.0925835	0.271119	0.500605	1.29361	1.68514
Tb927.11.9530:mRNA-p1	Tb927.11.9530:mRNA-p1	Tb927.11.9530	14-3-3 protein 1													cytoplasm(75%), flagellar cytoplasm(75%), flagellar tip GO:0005737 GO:0097542 GO:0097014	cytoplasm(strong), flagellar cytoplasm(weak), flagellar tip GO:0005737 GO:0097542 GO:0097014				34447000	0	45821000	0	0	0	11709000	0	0	9746600	5642000	0	N/A	N/A	N/A	N/A	N/A	N/A	GO:0005737;GO:0005930;GO:0016281;GO:0097014;GO:0097542	axoneme;ciliary plasm;ciliary tip;cytoplasm;eukaryotic translation initiation factor 4F complex	GO:0003677	DNA binding	GO:0006897;GO:0007265;GO:0010608;GO:0045839	endocytosis;negative regulation of mitotic nuclear division;posttranscriptional regulation of gene expression;Ras protein signal transduction	1.40208	1.79356	0.696398	1.42009	0.968022
Tb927.1.750:mRNA-p1	Tb927.1.750:mRNA-p1	Tb927.1.750	Metal-binding domain-containing protein													paraflagellar rod, cytoplasm(points, weak) GO:0097740	paraflagellar rod, paraflagellar rod(distal, strong) GO:0097740				0	0	0	0	0	0	15063000	0	41698000	38256000	0	11593000	N/A	N/A	N/A	N/A	GO:0030154	cell differentiation	GO:0097740	paraflagellar rod	N/A	N/A	N/A	N/A	1.56031	3.71025	0.73837	1.74437	0.132012
Tb927.10.5920:mRNA-p1	Tb927.10.5920:mRNA-p1	Tb927.10.5920	hypothetical protein, conserved						+								nucleolus(strong), nucleoplasm(50%) GO:0005730 GO:0005654				6729600	0	0	0	0	0	21421000	6399500	12104000	22246000	18873000	18009000	N/A	N/A	N/A	N/A	N/A	N/A	GO:0005634;GO:0005654;GO:0005730	nucleolus;nucleoplasm;nucleus	N/A	N/A	N/A	N/A	1.62685	2.35137	1.00682	1.86439	1.96474
Tb927.7.660:mRNA-p1	Tb927.7.660:mRNA-p1	Tb927.7.660	Jumonji domain protein CLD1				+	+	+							cytoplasm, flagellar cytoplasm GO:0005737 GO:0097014			cytoplasm, others	exclusively cytoplasmic	0	0	0	0	0	0	22568000	13555000	0	9981800	26460000	33088000	N/A	N/A	N/A	N/A	N/A	N/A	GO:0005737;GO:0097014	ciliary plasm;cytoplasm	GO:0016706	2-oxoglutarate-dependent dioxygenase activity	N/A	N/A	0.641575	1.05688	2.48846	2.77806	3.36641
Tb927.4.3360:mRNA-p1	Tb927.4.3360:mRNA-p1	Tb927.4.3360	hypothetical protein, conserved			+	+	+	+							nucleoplasm, nucleoplasm(points) GO:0005654			nucleoplasm	exclusively nucleoplasmic	0	0	0	0	0	0	31589000	21759000	0	16493000	16141000	18948000	N/A	N/A	N/A	N/A	N/A	N/A	GO:0005654	nucleoplasm	N/A	N/A	N/A	N/A	0.20986	0.51307	2.90596	2.41879	3.61132
Tb927.11.11590:mRNA-p1	Tb927.11.11590:mRNA-p1	Tb927.11.11590	Eukaryotic translation initiation factor 3 subunit E													cytoplasm(patchy) GO:0005737	cytoplasm(patchy) GO:0005737				0	0	5781600	0	0	0	27920000	12873000	8217500	27912000	13673000	8274500	GO:0005737;GO:0005852;GO:0016282;GO:0033290;GO:0071540	cytoplasm;eukaryotic 43S preinitiation complex;eukaryotic 48S preinitiation complex;eukaryotic translation initiation factor 3 complex;eukaryotic translation initiation factor 3 complex, eIF3e	GO:0003743	translation initiation factor activity	GO:0001732	formation of cytoplasmic translation initiation complex	GO:0005634;GO:0005737;GO:0005852	cytoplasm;eukaryotic translation initiation factor 3 complex;nucleus	GO:0003743	translation initiation factor activity	GO:0006413	translational initiation	0.956635	1.60287	1.50826	1.92686	1.17419
Tb927.11.8280:mRNA-p1	Tb927.11.8280:mRNA-p1	Tb927.11.8280	hypothetical protein, conserved				+	+	+							nucleoplasm(points), cytoplasm(points) GO:0005634 GO:0005654 GO:0005737	nucleus(points) GO:0005634 GO:0005654 GO:0005737				14784000	0	0	0	0	0	20590000	16907000	0	7891200	19544000	24519000	N/A	N/A	N/A	N/A	N/A	N/A	GO:0005634;GO:0005654;GO:0005737	cytoplasm;nucleoplasm;nucleus	N/A	N/A	N/A	N/A	0.312385	-0.484148	2.56124	1.55964	2.6611
Tb927.7.3410:mRNA-p1	Tb927.7.3410:mRNA-p1	Tb927.7.3410	centrin-4					+	+							basal body, pro-basal body, hook complex, cytoplasm(weak), flagellum(weak) GO:0036064 GO:0120280 GO:0120120	basal body(strong), pro-basal body(strong), axoneme(weak), hook complex(strong) GO:0036064 GO:0120280 GO:0120120		cytoplasm, others	exclusively cytoplasmic	7534400	0	0	0	0	0	21796000	0	0	12935000	31778000	30175000	N/A	N/A	GO:0005509	calcium ion binding	N/A	N/A	GO:0005813;GO:0005814;GO:0036064;GO:0120120;GO:0120280	bilobe structure;centriole;centrosome;ciliary basal body;ciliary pro-basal body	GO:0005509	calcium ion binding	GO:0000278;GO:0007099;GO:0051783;GO:1902412	centriole replication;mitotic cell cycle;regulation of mitotic cytokinesis;regulation of nuclear division	0.451956	0.8466	0.419529	1.11828	2.22683
Tb927.11.12030:mRNA-p1	Tb927.11.12030:mRNA-p1	Tb927.11.12030	hypothetical protein, conserved						+								cytoplasm GO:0005737		cytoplasm	exclusively cytoplasmic	0	0	0	0	0	0	20063000	0	0	20141000	26970000	36539000	GO:0005730	nucleolus	GO:0005515	protein binding	GO:0042273	ribosomal large subunit biogenesis	GO:0005634;GO:0005737	cytoplasm;nucleus	N/A	N/A	N/A	N/A	0.584094	1.3473	0.650032	1.41556	2.09803
Tb927.10.3540:mRNA-p1	Tb927.10.3540:mRNA-p1	Tb927.10.3540	DNA-directed RNA polymerase I subunit RPA31						+								nucleolus, nucleoplasm(weak) GO:0005730				0	0	0	0	0	0	18622000	0	12283000	16013000	15727000	40810000	N/A	N/A	N/A	N/A	N/A	N/A	GO:0005634;GO:0005730;GO:0005736	nucleolus;nucleus;RNA polymerase I complex	N/A	N/A	GO:0006360	transcription by RNA polymerase I	1.22791	2.31129	0.246175	0.969383	1.38293
Tb927.9.9010:mRNA-p1	Tb927.9.9010:mRNA-p1	Tb927.9.9010	SAC3/GANP/Nin1/mts3/eIF-3 p25 family, putative						+								nucleoplasm GO:0005654				7284500	0	0	0	0	0	14514000	0	8853800	19802000	24792000	28109000	N/A	N/A	N/A	N/A	N/A	N/A	GO:0005634;GO:0005654	nucleoplasm;nucleus	N/A	N/A	N/A	N/A	1.01504	2.4022	0.538536	1.51721	1.47645
Tb927.11.3490:mRNA-p1	Tb927.11.3490:mRNA-p1	Tb927.11.3490	hypothetical protein, conserved					+	+							cytoplasm(points, strong), cell tip(posterior, 25%) GO:0005737	cytoplasm(points, strong), cell tip(posterior, 25%) GO:0005737		cytoplasm	exclusively cytoplasmic	1368600	0	563030	0	0	0	4385500	0	7388600	39057000	24836000	25588000	N/A	N/A	N/A	N/A	N/A	N/A	GO:0005737	cytoplasm	GO:0003729	mRNA binding	N/A	N/A	1.00465	2.30574	0.12211	0.142388	2.29959
Tb927.7.4030:mRNA-p1	Tb927.7.4030:mRNA-p1	Tb927.7.4030	hypothetical protein, conserved													nucleoplasm GO:0005654	nucleoplasm, cytoplasm(weak) GO:0005654				6866300	0	0	0	0	0	33510000	0	9128800	20165000	17838000	15597000	N/A	N/A	N/A	N/A	N/A	N/A	GO:0005634;GO:0005654	nucleoplasm;nucleus	N/A	N/A	N/A	N/A	0.976408	1.81792	0.223469	1.00714	1.28953
Tb927.7.6180:mRNA-p1	Tb927.7.6180:mRNA-p1	Tb927.7.6180	hypothetical protein, conserved						+							flagellar membrane(distal, end) GO:0060170	flagellar membrane(end, distal) GO:0060170				0	0	0	0	0	0	29933000	0	0	18121000	27741000	26779000	N/A	N/A	N/A	N/A	N/A	N/A	GO:0060170	ciliary membrane	N/A	N/A	N/A	N/A	0.224667	0.801271	0.230591	1.01196	1.36022
Tb927.10.14190:mRNA-p1	Tb927.10.14190:mRNA-p1	Tb927.10.14190	hypothetical protein, conserved						+							nucleoplasm(points) GO:0005737 GO:0005654	cytoplasm(reticulated), cytoplasm(strong, <10%), flagellar cytoplasm(strong, <10%), nuclear lumen(strong, <10%) GO:0005737 GO:0005654				33221000	0	0	0	0	0	17826000	0	0	7803500	21006000	22705000	N/A	N/A	N/A	N/A	N/A	N/A	GO:0005634;GO:0005654;GO:0005737	cytoplasm;nucleoplasm;nucleus	N/A	N/A	N/A	N/A	0.419318	0.915092	0.902415	1.98603	1.51002
Tb927.8.1510:mRNA-p1	Tb927.8.1510:mRNA-p1	Tb927.8.1510	ATP-dependent RNA helicase DBP2B, putative						+							nuclear lumen(points), nuclear lumen GO:0005730 GO:0005654 GO:0031981	nucleolus(strong), nucleoplasm, nucleoplasm(points) GO:0005730 GO:0005654 GO:0031981				8886100	0	7364800	0	0	0	13320000	0	13068000	23070000	17986000	18451000	N/A	N/A	GO:0003676;GO:0004386;GO:0005524	ATP binding;helicase activity;nucleic acid binding	N/A	N/A	GO:0005634;GO:0005654;GO:0005730;GO:0005737;GO:0031981;GO:1990904	cytoplasm;nuclear lumen;nucleolus;nucleoplasm;nucleus;ribonucleoprotein complex	GO:0003723;GO:0003724;GO:0003729;GO:0004386;GO:0005524	ATP binding;helicase activity;mRNA binding;RNA binding;RNA helicase activity	GO:0006139	nucleobase-containing compound metabolic process	1.41668	2.11604	1.03281	1.39457	1.62358
Tb927.5.1210:mRNA-p1	Tb927.5.1210:mRNA-p1	Tb927.5.1210	short-chain dehydrogenase, putative													endoplasmic reticulum, nuclear envelope GO:0005783 GO:0005635	endoplasmic reticulum GO:0005783 GO:0005635				17384000	0	33799000	0	0	0	6520200	13353000	10066000	7457400	6992400	6401700	N/A	N/A	N/A	N/A	GO:0055114	obsolete oxidation-reduction process	GO:0005635;GO:0005739;GO:0005743;GO:0005783;GO:0020015	endoplasmic reticulum;glycosome;mitochondrial inner membrane;mitochondrion;nuclear envelope	N/A	N/A	N/A	N/A	0.544721	0.906469	0.544468	1.01343	0.309077
Tb927.10.9410:mRNA-p1	Tb927.10.9410:mRNA-p1	Tb927.10.9410	Selenophosphate synthetase 2						+							nucleoplasm GO:0005654	nucleoplasm GO:0005654				0	0	0	0	0	0	27687000	0	0	16070000	26141000	31606000	N/A	N/A	GO:0005524;GO:0046872	ATP binding;metal ion binding	N/A	N/A	GO:0005654;GO:0005737	cytoplasm;nucleoplasm	GO:0004756;GO:0005515	protein binding;selenide, water dikinase activity	GO:0006418;GO:0016260;GO:0072721;GO:1904577	cellular response to dithiothreitol;cellular response to tunicamycin;selenocysteine biosynthetic process;tRNA aminoacylation for protein translation	0.695099	1.39034	0.626074	1.68972	1.85876
Tb927.10.2260:mRNA-p1	Tb927.10.2260:mRNA-p1	Tb927.10.2260	Ubiquitin family, putative						+							nucleoplasm GO:0005654	nucleoplasm(75%) GO:0005654				15041000	0	0	0	0	0	40655000	0	0	12581000	16424000	16418000	N/A	N/A	GO:0005515;GO:0008270;GO:0061630	protein binding;ubiquitin protein ligase activity;zinc ion binding	N/A	N/A	GO:0005654;GO:0005737	cytoplasm;nucleoplasm	N/A	N/A	N/A	N/A	0.407977	0.844678	0.508625	1.68141	1.41772
Tb927.7.5160:mRNA-p1	Tb927.7.5160:mRNA-p1	Tb927.7.5160	deoxyuridine triphosphatase													nucleoplasm(75%) GO:0005654					9996000	0	4900500	0	0	0	22273000	0	12038000	9438800	0	42212000	N/A	N/A	GO:0004170;GO:0046872	dUTP diphosphatase activity;metal ion binding	N/A	N/A	GO:0005654;GO:0005829	cytosol;nucleoplasm	N/A	N/A	N/A	N/A	0.727506	1.67672	0.321411	1.21439	0.399735
Tb927.6.1800:mRNA-p1	Tb927.6.1800:mRNA-p1	Tb927.6.1800	protein phosphatase 2C, putative						+							cytoplasm, flagellar cytoplasm, nuclear lumen GO:0005737 GO:0097014 GO:0031981	cytoplasm(75%), cytoplasm(reticulated, weak, 25%), flagellar cytoplasm(75%), nuclear lumen(75%) GO:0005737 GO:0097014 GO:0031981		cytoplasm, nuclear lumen, others	cytoplasmic and nuclear	36289000	0	0	0	0	0	14572000	0	0	10663000	19910000	19369000	N/A	N/A	GO:0016791;GO:0106306;GO:0106307	phosphatase activity;protein serine phosphatase activity;protein threonine phosphatase activity	N/A	N/A	GO:0005737;GO:0020015;GO:0031981;GO:0097014	ciliary plasm;cytoplasm;glycosome;nuclear lumen	GO:0016791	phosphatase activity	GO:0016311	dephosphorylation	0.420043	0.691181	0.811983	1.20452	2.05644
Tb927.5.3250.1:mRNA-p1	Tb927.5.3250.1:mRNA-p1	Tb927.5.3250;Tb927.5.3250	hypothetical protein, conserved;hypothetical protein, conserved						+							nucleoplasm GO:0005654;nucleoplasm GO:0005654	nucleoplasm(50%) GO:0005654;nucleoplasm(50%) GO:0005654				20290000	0	0	0	0	0	15281000	0	4630100	14025000	23013000	23236000	N/A	N/A	GO:0005515;N/A	N/A;protein binding	N/A	N/A	GO:0005634;GO:0005654	nucleoplasm;nucleus	N/A	N/A	N/A	N/A	0.623254	1.23319	0.445311	1.07862	1.7291
Tb927.11.2410:mRNA-p1	Tb927.11.2410:mRNA-p1	Tb927.11.2410	Flabarin, putative						+							flagellar membrane(75%, strong), flagellar pocket(75%, strong), pellicular membrane(75%) GO:0031981 GO:0030133 GO:0060170 GO:0020016 GO:0120267	nuclear lumen, endocytic GO:0031981 GO:0030133 GO:0060170 GO:0020016 GO:0120267				0	0	14740000	0	0	0	15681000	0	0	15099000	23180000	30796000	N/A	N/A	N/A	N/A	N/A	N/A	GO:0005737;GO:0005886;GO:0005929;GO:0020016;GO:0030133;GO:0031981;GO:0060170;GO:0120267	ciliary membrane;ciliary pocket;cilium;cytoplasm;nuclear lumen;pellicular membrane;plasma membrane;transport vesicle	N/A	N/A	N/A	N/A	0.311295	0.859108	0.723659	1.36777	1.93902
Tb927.2.340:mRNA-p1;Tb11.v5.0295.1-p1;Tb11.v5.1020.1-p1;Tb927.1.70:mRNA-p1	Tb927.2.340:mRNA-p1	Tb927.2.340	retrotransposon hot spot protein 4 (RHS4), putative													cytoplasm(75%) GO:0005737	nucleolus(<10%) GO:0005737				38033000	7595200	24613000	0	0	0	8088700	0	0	12431000	5096200	3473000	N/A	N/A	N/A	N/A	N/A	N/A	GO:0005634;GO:0005737	cytoplasm;nucleus	N/A	N/A	GO:0006406;GO:0042789;GO:0071850	mitotic cell cycle arrest;mRNA export from nucleus;mRNA transcription by RNA polymerase II	0.0978555	0.215405	0.100488	0.141448	0.418527
Tb927.6.2790:mRNA-p1;REV__Tb927.6.2790:mRNA-p1	Tb927.6.2790:mRNA-p1	Tb927.6.2790	L-threonine 3-dehydrogenase																		21525000	7935300	49139000	0	0	0	8427200	0	0	3442900	4092500	4675900	N/A	N/A	GO:0003824	catalytic activity	N/A	N/A	GO:0005739	mitochondrion	GO:0005515;GO:0008743	L-threonine 3-dehydrogenase activity;protein binding	GO:0006567	threonine catabolic process	0.0193545	-0.0201327	0.311908	0.561023	0.593914
Tb927.3.3840:mRNA-p1	Tb927.3.3840:mRNA-p1	Tb927.3.3840	Family of unknown function (DUF572), putative					+	+							nucleoplasm, cytoplasm(points) GO:0005654 GO:0005737	nucleolus(<10%), nucleus(points, <10%), cytoplasm(weak, points) GO:0005654 GO:0005737		cytoplasm, nucleoplasm, nucleolus	cytoplasmic and nuclear	8913000	0	0	0	0	0	20406000	0	0	6314300	30081000	32951000	N/A	N/A	N/A	N/A	N/A	N/A	GO:0005654;GO:0005737;GO:0071006	cytoplasm;nucleoplasm;U2-type catalytic step 1 spliceosome	N/A	N/A	GO:0008380	RNA splicing	0.203451	0.290084	0.524354	1.26533	2.58638
Tb927.11.13310:mRNA-p1	Tb927.11.13310:mRNA-p1	Tb927.11.13310	hypothetical protein, conserved		+											nucleolus GO:0005730	nucleolus GO:0005730	nucleolus?	nucleolus	exclusively nucleolar	0	0	0	0	0	0	0	0	38149000	60508000	0	0	N/A	N/A	N/A	N/A	N/A	N/A	GO:0005730	nucleolus	N/A	N/A	N/A	N/A	2.15859	4.27326	0.424613	0.702331	0.15629
Tb927.10.14870:mRNA-p1	Tb927.10.14870:mRNA-p1	Tb927.10.14870	hypothetical protein, conserved													cytoplasm, flagellar cytoplasm, nuclear lumen GO:0005737 GO:0097014 GO:0031981					0	0	0	0	30381000	37853000	6394800	0	0	10555000	7114900	6090200	N/A	N/A	N/A	N/A	N/A	N/A	GO:0005634;GO:0005737;GO:0031981;GO:0097014	ciliary plasm;cytoplasm;nuclear lumen;nucleus	N/A	N/A	N/A	N/A	0.147451	-0.607766	0.44747	-1.6587	0.319852
Tb927.11.10560:mRNA-p1	Tb927.11.10560:mRNA-p1	Tb927.11.10560	eukaryotic translation initiation factor 4 gamma 4		+				+							cytoplasm(75%) GO:0005737	cytoplasm GO:0005737				0	0	3786400	0	0	0	10342000	0	18627000	34796000	13608000	16891000	N/A	N/A	GO:0003723;GO:0005515	protein binding;RNA binding	N/A	N/A	GO:0005737;GO:0005829;GO:0005844;GO:0010494;GO:0016281	cytoplasm;cytoplasmic stress granule;cytosol;eukaryotic translation initiation factor 4F complex;polysome	GO:0003676;GO:0003723;GO:0003729;GO:0003743	mRNA binding;nucleic acid binding;RNA binding;translation initiation factor activity	GO:0006139;GO:0006412;GO:0010608;GO:0016070	nucleobase-containing compound metabolic process;posttranscriptional regulation of gene expression;RNA metabolic process;translation	1.97825	2.71636	0.277211	0.527715	1.94298
Tb927.2.4280:mRNA-p1	Tb927.2.4280:mRNA-p1	Tb927.2.4280	kinetoplastid-specific dual specificity phosphatase, putative													cortical cytoskeleton(middle) GO:0005737 GO:0030863	cytoplasm(reticulated) GO:0005737 GO:0030863				9871300	0	0	0	0	0	28017000	0	0	15743000	16890000	27458000	N/A	N/A	GO:0008138;GO:0016791	phosphatase activity;protein tyrosine/serine/threonine phosphatase activity	GO:0006470;GO:0016311	dephosphorylation;protein dephosphorylation	GO:0005737;GO:0030863	cortical cytoskeleton;cytoplasm	GO:0008138	protein tyrosine/serine/threonine phosphatase activity	GO:0006470	protein dephosphorylation	0.57669	1.10587	0.257682	0.933888	1.31871
Tb927.11.460:mRNA-p1;Tb11.v5.0726.1-p1	Tb927.11.460:mRNA-p1;Tb11.v5.0726.1-p1	Tb11.v5.0726;Tb927.11.460	WD domain, G-beta repeat/Utp13 specific WD40 associated domain containing protein, putative;predicted WD40 repeat protein						+							nucleolus, nucleoplasm(weak) GO:0005730	nucleolus, nucleoplasm(weak) GO:0005730				7527300	0	0	0	0	0	14135000	5408900	11713000	10597000	20767000	27825000	GO:0005840;GO:0032040	ribosome;small-subunit processome	GO:0005515	protein binding	GO:0006364	rRNA processing	GO:0005634;GO:0005730;GO:0030686;N/A	90S preribosome;N/A;nucleolus;nucleus	GO:0034511;N/A	N/A;U3 snoRNA binding	GO:0000472;GO:0000480;N/A	endonucleolytic cleavage in 5'-ETS of tricistronic rRNA transcript (SSU-rRNA, 5.8S rRNA, LSU-rRNA);endonucleolytic cleavage to generate mature 5'-end of SSU-rRNA from (SSU-rRNA, 5.8S rRNA, LSU-rRNA);N/A	1.01313	1.78109	0.673266	1.43154	1.4947
Tb927.5.2570:mRNA-p1	Tb927.5.2570:mRNA-p1	Tb927.5.2570	eukaryotic translation initiation factor 3 subunit b						+							cytoplasm(patchy) GO:0005737	cytoplasm GO:0005737				7253900	0	34774000	0	0	0	15496000	0	0	17797000	10728000	11518000	GO:0005852	eukaryotic translation initiation factor 3 complex	GO:0003723;GO:0003743;GO:0005515;GO:0031369	protein binding;RNA binding;translation initiation factor activity;translation initiation factor binding	GO:0006413	translational initiation	GO:0005737;GO:0005852	cytoplasm;eukaryotic translation initiation factor 3 complex	N/A	N/A	GO:0006413	translational initiation	0.189744	0.520706	0.447456	0.762203	2.17455
Tb927.10.4940:mRNA-p1;Tb11.v5.0596.1-p1	Tb927.10.4940:mRNA-p1;Tb11.v5.0596.1-p1	Tb11.v5.0596;Tb927.10.4940	serine/threonine protein kinase, putative;Nuclear Dbf2-related kinase						+												0	0	0	0	0	0	18424000	20434000	9145200	12454000	16959000	19838000	N/A	N/A	GO:0004672;GO:0005524	ATP binding;protein kinase activity	GO:0006468	protein phosphorylation	GO:0005737;GO:0005829;GO:0020023;N/A	cytoplasm;cytosol;kinetoplast;N/A	GO:0004672;GO:0005524;N/A	ATP binding;N/A;protein kinase activity	GO:0000281;GO:0006468;GO:0051726;GO:1902412;N/A	mitotic cytokinesis;N/A;protein phosphorylation;regulation of cell cycle;regulation of mitotic cytokinesis	1.05287	1.3199	1.63766	2.18233	1.58516
Tb927.5.1560:mRNA-p1	Tb927.5.1560:mRNA-p1	Tb927.5.1560	ATP-dependent DEAD/H RNA helicase, putative						+							nucleolus GO:0005730	nucleolus GO:0005730		nucleolus	exclusively nucleolar	0	0	0	0	0	0	22084000	0	0	30994000	21176000	22748000	N/A	N/A	GO:0003676;GO:0004386;GO:0005524	ATP binding;helicase activity;nucleic acid binding	N/A	N/A	GO:0005634;GO:0005730	nucleolus;nucleus	GO:0004386;GO:0005524	ATP binding;helicase activity	GO:0006139;GO:0006364	nucleobase-containing compound metabolic process;rRNA processing	0.550492	1.64316	0.407898	1.21345	2.05272
Tb927.9.9580:mRNA-p1	Tb927.9.9580:mRNA-p1	Tb927.9.9580	tubulin tyrosine ligase protein, putative					+	+							axoneme(distal, 75%), nuclear lumen(75%), cytoplasm(weak) GO:0005730 GO:0005654 GO:0005737 GO:0005930 GO:0031981	nucleolus(strong), nucleoplasm, cytoplasm, axoneme GO:0005730 GO:0005654 GO:0005737 GO:0005930 GO:0031981		cytoplasm, nucleolus, nuclear lumen, nucleoplasm, others	cytoplasmic and nuclear	0	0	0	0	0	0	19774000	5335800	10667000	19946000	19450000	20853000	N/A	N/A	GO:0005524	ATP binding	GO:0006464	cellular protein modification process	GO:0005654;GO:0005730;GO:0005737;GO:0005929;GO:0005930;GO:0031981	axoneme;cilium;cytoplasm;nuclear lumen;nucleolus;nucleoplasm	GO:0015631;GO:0070740	tubulin binding;tubulin-glutamic acid ligase activity	GO:0000226;GO:0006464;GO:0018095	cellular protein modification process;microtubule cytoskeleton organization;protein polyglutamylation	1.83985	2.04053	0.891306	1.53459	2.85278
Tb927.4.3890:mRNA-p1	Tb927.4.3890:mRNA-p1	Tb927.4.3890	ATP-dependent RNA helicase, putative					+	+							cytoplasm(points), nucleoplasm(point, points, 25%) GO:0005737	cytoplasm(points) GO:0005737		cytoplasm, nucleoplasm	cytoplasmic and nuclear	0	0	16741000	0	0	0	0	0	0	30827000	22494000	25882000	N/A	N/A	GO:0004386;GO:0005524	ATP binding;helicase activity	N/A	N/A	GO:0005737	cytoplasm	GO:0003723;GO:0003729	mRNA binding;RNA binding	N/A	N/A	0.35631	1.29823	0.444841	-0.286358	3.29275
Tb927.10.13180:mRNA-p1	Tb927.10.13180:mRNA-p1	Tb927.10.13180	Nrap protein, putative													nucleolus GO:0005730	nucleolus GO:0005730				22466000	0	2778300	0	7396000	0	11206000	0	8959700	27121000	8451700	7533400	N/A	N/A	GO:0003723	RNA binding	N/A	N/A	GO:0005634;GO:0005730;GO:0032040;GO:0032545;GO:0034456	CURI complex;nucleolus;nucleus;small-subunit processome;UTP-C complex	N/A	N/A	GO:0006364;GO:0006409	rRNA processing;tRNA export from nucleus	0.961861	1.53481	0.810721	0.754773	0.728135
Tb927.6.3130:mRNA-p1	Tb927.6.3130:mRNA-p1	Tb927.6.3130	queuine tRNA-ribosyltransferase, putative					+	+							nucleoplasm(75%), cytoplasm(points, weak) GO:0005654	cytoplasm(weak, reticulated, 75%), cytoplasm(25%), flagellar cytoplasm(25%), nuclear lumen(25%) GO:0005654		cytoplasm, nucleoplasm, nuclear lumen, others	cytoplasmic and nuclear	0	0	0	0	0	0	23866000	0	0	10161000	28773000	33026000	N/A	N/A	GO:0016763	pentosyltransferase activity	GO:0006400	tRNA modification	GO:0005654	nucleoplasm	N/A	N/A	N/A	N/A	0.120897	0.294904	0.587594	1.36327	2.26558
Tb927.9.4000:mRNA-p1;Tb927.9.3930:mRNA-p1	Tb927.9.4000:mRNA-p1;Tb927.9.3930:mRNA-p1	Tb927.9.3930;Tb927.9.4000	hypothetical protein, conserved;hypothetical protein, conserved						+							nuclear lumen(points, cell cycle dependent) GO:0005634 GO:0005737 GO:0031981	nucleus(75%, points), cytoplasm GO:0005634 GO:0005737 GO:0031981;nucleus(points), cytoplasm GO:0005634 GO:0005737		cytoplasm, nuclear lumen	cytoplasmic and nuclear	0	0	0	0	0	0	25294000	0	0	16346000	22789000	31302000	N/A	N/A	N/A	N/A	N/A	N/A	GO:0005634;GO:0005737;GO:0031981;GO:0070565	cytoplasm;nuclear lumen;nucleus;telomere-telomerase complex	GO:0042162	telomeric DNA binding	N/A	N/A	0.751342	1.40485	0.819552	1.80505	2.01095
Tb927.9.15190:mRNA-p1;Tb927.6.5040:mRNA-p1	Tb927.9.15190:mRNA-p1;Tb927.6.5040:mRNA-p1	Tb927.6.5040;Tb927.9.15190	ribosomal protein L15, putative;ribosomal protein L15, putative																		0	5473300	43509000	0	10624000	0	11288000	0	0	6928000	9143400	8141100	GO:0005840	ribosome	GO:0003735	structural constituent of ribosome	GO:0006412	translation	GO:0005840;GO:0022625	cytosolic large ribosomal subunit;ribosome	GO:0003723;GO:0003735	RNA binding;structural constituent of ribosome	GO:0002181;GO:0006412	cytoplasmic translation;translation	0.00846642	-0.0217339	0.350645	0.714566	0.450321
Tb927.11.210:mRNA-p1	Tb927.11.210:mRNA-p1	Tb927.11.210	hypothetical protein, conserved				+									cytoplasm(weak), endocytic(weak) GO:0005737 GO:0097014 GO:0031981	cytoplasm, flagellar cytoplasm, nuclear lumen GO:0005737 GO:0097014 GO:0031981		cytoplasm, nuclear lumen, others	cytoplasmic and nuclear	0	0	0	0	0	0	31706000	22009000	11138000	17293000	6765700	5807100	N/A	N/A	N/A	N/A	N/A	N/A	GO:0005737;GO:0031981;GO:0097014	ciliary plasm;cytoplasm;nuclear lumen	N/A	N/A	N/A	N/A	1.72708	1.68836	2.34804	2.61695	0.806997
Tb927.5.2290:mRNA-p1;Tb927.11.4380:mRNA-p1	Tb927.5.2290:mRNA-p1	Tb927.5.2290	U5 small nuclear ribonucleoprotein 200 kDa helicase, putative						+							nucleoplasm, nucleolus(peripheral) GO:0005654 GO:0005730	nucleoplasm, cytoplasm(weak) GO:0005654 GO:0005730				2075300	0	0	0	0	0	34523000	2338100	1882400	15808000	18200000	19761000	N/A	N/A	GO:0003676;GO:0004386;GO:0005524	ATP binding;helicase activity;nucleic acid binding	N/A	N/A	GO:0005634;GO:0005654;GO:0005682;GO:0005730;GO:0010494	cytoplasmic stress granule;nucleolus;nucleoplasm;nucleus;U5 snRNP	GO:0003729;GO:0030623	mRNA binding;U5 snRNA binding	GO:0000398;GO:0006417	mRNA splicing, via spliceosome;regulation of translation	0.242627	0.786772	0.40151	1.50661	1.87639
Tb927.10.12890:mRNA-p1	Tb927.10.12890:mRNA-p1	Tb927.10.12890	bifunctional aminoacyl-tRNA synthetase, putative														cytoplasm GO:0005737				5496800	0	30909000	0	0	0	23217000	0	8467700	12176000	6375400	7707200	GO:0005737	cytoplasm	GO:0000166;GO:0002161;GO:0004812;GO:0004827;GO:0005524	aminoacyl-tRNA editing activity;aminoacyl-tRNA ligase activity;ATP binding;nucleotide binding;proline-tRNA ligase activity	GO:0006418;GO:0006433	prolyl-tRNA aminoacylation;tRNA aminoacylation for protein translation	GO:0005737;GO:0005739	cytoplasm;mitochondrion	N/A	N/A	N/A	N/A	0.379897	1.31369	0.12784	0.690652	0.211812
Tb927.10.6650:mRNA-p1	Tb927.10.6650:mRNA-p1	Tb927.10.6650	G10 protein homologue, putative						+												5870800	0	0	0	0	0	15174000	0	0	10556000	30036000	32529000	GO:0005634	nucleus	N/A	N/A	N/A	N/A	GO:0005634;GO:0005681	nucleus;spliceosomal complex	N/A	N/A	GO:0000398	mRNA splicing, via spliceosome	0.104967	0.278509	0.398881	0.873841	1.9394
Tb927.8.4820:mRNA-p1;Tb11.v5.0659.1-p1	Tb927.8.4820:mRNA-p1	Tb927.8.4820	eukaryotic translation initiation factor 4 gamma 3		+				+							cytoplasm GO:0005737	cytoplasm(patchy) GO:0005737	eIF4G3	cytoplasm	exclusively cytoplasmic	0	0	1727200	0	0	0	0	0	22275000	56691000	6323700	6430500	N/A	N/A	GO:0003723;GO:0005515	protein binding;RNA binding	N/A	N/A	GO:0005737;GO:0005844;GO:0010494;GO:0016281	cytoplasm;cytoplasmic stress granule;eukaryotic translation initiation factor 4F complex;polysome	GO:0003729;GO:0003743	mRNA binding;translation initiation factor activity	GO:0006412;GO:0010608	posttranscriptional regulation of gene expression;translation	2.00748	2.9591	1.97623	-1.1771	3.01703
Tb927.11.370:mRNA-p1	Tb927.11.370:mRNA-p1	Tb927.11.370	repressor activator protein 1						+							nucleoplasm(points, 25%), nucleoplasm(25%) GO:0005654	nucleoplasm GO:0005654				0	0	0	0	0	0	17303000	0	3696300	11288000	29254000	31635000	N/A	N/A	N/A	N/A	N/A	N/A	GO:0005634;GO:0005654;GO:0070565	nucleoplasm;nucleus;telomere-telomerase complex	N/A	N/A	N/A	N/A	0.489793	0.955163	0.554833	1.28897	1.99888
Tb927.8.4390:mRNA-p1	Tb927.8.4390:mRNA-p1	Tb927.8.4390	translation initiation factor eIF-2B subunit beta, putative						+							cytoplasm GO:0005737	cytoplasm(patchy) GO:0005737				6291400	0	0	0	0	0	17984000	0	0	31083000	15000000	22617000	N/A	N/A	N/A	N/A	GO:0044237	cellular metabolic process	GO:0005737;GO:0005851	cytoplasm;eukaryotic translation initiation factor 2B complex	GO:0003743;GO:0005525	GTP binding;translation initiation factor activity	GO:0006413;GO:0006446	regulation of translational initiation;translational initiation	0.218126	0.981666	0.462063	1.17734	1.44464
Tb927.3.3190:mRNA-p1	Tb927.3.3190:mRNA-p1	Tb927.3.3190	Serine/threonine-protein kinase NEK7, putative						+							cytoplasm, flagellar cytoplasm GO:0005737 GO:0097014	cytoplasm GO:0005737 GO:0097014				0	0	0	0	0	0	12704000	0	11712000	22306000	20014000	25687000	N/A	N/A	GO:0004672;GO:0005524;GO:0106310;GO:0106311	ATP binding;protein kinase activity;protein serine kinase activity;protein threonine kinase activity	GO:0006468	protein phosphorylation	GO:0005737;GO:0097014	ciliary plasm;cytoplasm	GO:0004672;GO:0005524	ATP binding;protein kinase activity	GO:0006468	protein phosphorylation	1.40041	1.94325	0.0751322	0.240314	1.88927
Tb927.11.2640:mRNA-p1	Tb927.11.2640:mRNA-p1	Tb927.11.2640	Nucleolar protein 53						+								nucleolus(strong), nucleoplasm GO:0005730 GO:0005654				0	0	0	0	0	0	18597000	12483000	14039000	15612000	16613000	14902000	N/A	N/A	GO:0005525	GTP binding	N/A	N/A	GO:0005634;GO:0005654;GO:0005730;GO:0005819	nucleolus;nucleoplasm;nucleus;spindle	GO:0003924;GO:0005525	GTP binding;GTPase activity	N/A	N/A	1.53406	2.24919	1.48554	2.29066	1.57738
Tb927.5.1060:mRNA-p1	Tb927.5.1060:mRNA-p1	Tb927.5.1060	mitochondrial processing peptidase, beta subunit, putative													cytoplasm(reticulated, weak) GO:0005737	cytoplasm(50%), cytoplasm(50%, reticulated) GO:0005737				2277700	0	48904000	0	0	0	8417000	0	9157500	12362000	7020700	3838800	N/A	N/A	GO:0008121;GO:0046872	metal ion binding;ubiquinol-cytochrome-c reductase activity	N/A	N/A	GO:0005737;GO:0005739	cytoplasm;mitochondrion	GO:0004222	metalloendopeptidase activity	GO:0006508	proteolysis	1.6408	1.58051	0.44376	0.615666	0.491101
Tb927.3.2100:mRNA-p1	Tb927.3.2100:mRNA-p1	Tb927.3.2100	hypothetical protein, conserved						+							cytoplasm, flagellar cytoplasm, nucleoplasm GO:0005737 GO:0097014 GO:0005654					12950000	0	18006000	0	0	0	11952000	0	0	19433000	14860000	14291000	N/A	N/A	GO:0004127;GO:0005524	ATP binding;cytidylate kinase activity	GO:0006139	nucleobase-containing compound metabolic process	GO:0005654;GO:0005737;GO:0097014	ciliary plasm;cytoplasm;nucleoplasm	N/A	N/A	N/A	N/A	0.536353	1.47085	0.231711	0.717718	1.40664
Tb927.9.9100:mRNA-p1	Tb927.9.9100:mRNA-p1	Tb927.9.9100	hypothetical protein, conserved					+	+							endocytic(weak) GO:0005930 GO:0036064 GO:0120280	axoneme, basal body, pro-basal body GO:0005930 GO:0036064 GO:0120280		others	others	9540300	0	0	0	0	0	23513000	0	0	0	25672000	32754000	N/A	N/A	GO:0003713	transcription coactivator activity	GO:0006355	regulation of transcription, DNA-templated	GO:0005634;GO:0005930;GO:0036064;GO:0120280	axoneme;ciliary basal body;ciliary pro-basal body;nucleus	GO:0003713	transcription coactivator activity	GO:0006355	regulation of transcription, DNA-templated	1.22424	-0.762802	0.320875	0.98883	2.97417
Tb927.2.4510:mRNA-p1	Tb927.2.4510:mRNA-p1	Tb927.2.4510	cdc2-related kinase 9					+	+							nucleoplasm GO:0005654	nucleoplasm GO:0005654		nucleoplasm	exclusively nucleoplasmic	0	0	0	0	0	0	29259000	0	1557700	19244000	15886000	25034000	N/A	N/A	GO:0004672;GO:0005524	ATP binding;protein kinase activity	GO:0006468	protein phosphorylation	GO:0005634;GO:0005654;GO:0016592	mediator complex;nucleoplasm;nucleus	GO:0004672;GO:0004693;GO:0005524;GO:0008353;GO:0044877	ATP binding;cyclin-dependent protein serine/threonine kinase activity;protein kinase activity;protein-containing complex binding;RNA polymerase II CTD heptapeptide repeat kinase activity	GO:0000086;GO:0006397;GO:0006468;GO:0045291	G2/M transition of mitotic cell cycle;mRNA processing;mRNA trans splicing, SL addition;protein phosphorylation	0.161916	0.607461	0.47344	1.40832	2.21396
Tb11.v5.0267.1-p1;Tb927.7.4540:mRNA-p1	Tb11.v5.0267.1-p1;Tb927.7.4540:mRNA-p1	Tb11.v5.0267;Tb927.7.4540	Chromodomain protein 1;Chromodomain protein 1						+								nucleoplasm, cytoplasm(weak), cytoplasm(<10%), nucleoplasm(point), flagellar cytoplasm(<10%), nuclear lumen(<10%) GO:0005654				7582400	0	0	0	0	0	24704000	16422000	0	7824100	15033000	19103000	N/A	N/A	N/A	N/A	N/A	N/A	GO:0005634;GO:0005654	nucleoplasm;nucleus	N/A	N/A	N/A	N/A	0.259359	0.42917	1.48439	2.23092	1.40544
Tb927.3.1840:mRNA-p1	Tb927.3.1840:mRNA-p1	Tb927.3.1840	3-oxo-5-alpha-steroid 4-dehydrogenase, putative													endoplasmic reticulum GO:0005737 GO:0005783	cytoplasm(patchy) GO:0005737 GO:0005783				52639000	0	22424000	0	0	0	0	0	0	10444000	4995100	0	GO:0016021	integral component of membrane	GO:0016627	oxidoreductase activity, acting on the CH-CH group of donors	GO:0006629	lipid metabolic process	GO:0005737;GO:0005741;GO:0005743;GO:0005783;GO:0020015	cytoplasm;endoplasmic reticulum;glycosome;mitochondrial inner membrane;mitochondrial outer membrane	GO:0016491	oxidoreductase activity	GO:0019408;GO:0042761;GO:0070085	dolichol biosynthetic process;glycosylation;very long-chain fatty acid biosynthetic process	0.286107	0.504578	0.568539	-0.651793	0.281371
Tb927.9.10310:mRNA-p1	Tb927.9.10310:mRNA-p1	Tb927.9.10310	mitochondrial carrier protein 11		+				+							mitochondrion, kinetoplast(region, strong) GO:0005737 GO:0005739 GO:0020023	cytoplasm(patchy) GO:0005737 GO:0005739 GO:0020023				0	0	30081000	0	0	0	14411000	0	13716000	13593000	10052000	8541000	N/A	N/A	N/A	N/A	N/A	N/A	GO:0005737;GO:0005739;GO:0005743;GO:0020023;GO:0031305	cytoplasm;integral component of mitochondrial inner membrane;kinetoplast;mitochondrial inner membrane;mitochondrion	GO:0005315;GO:0015317;GO:0044877	inorganic phosphate transmembrane transporter activity;phosphate:proton symporter activity;protein-containing complex binding	GO:0000902;GO:0000910;GO:0006997;GO:0035435;GO:0042776;GO:0051881	cell morphogenesis;cytokinesis;mitochondrial ATP synthesis coupled proton transport;nucleus organization;phosphate ion transmembrane transport;regulation of mitochondrial membrane potential	1.96647	2.39628	0.666809	1.40827	1.62617
Tb927.9.15060:mRNA-p1	Tb927.9.15060:mRNA-p1	Tb927.9.15060	rRNA processing protein, putative					+	+							nucleolus GO:0005730			nucleolus	exclusively nucleolar	0	0	0	0	0	0	0	0	0	37228000	23238000	28893000	N/A	N/A	N/A	N/A	N/A	N/A	GO:0005634;GO:0005730;GO:0030687;GO:0034399	nuclear periphery;nucleolus;nucleus;preribosome, large subunit precursor	N/A	N/A	GO:0006364;GO:0042254;GO:0042273	ribosomal large subunit biogenesis;ribosome biogenesis;rRNA processing	0.722091	2.08382	0.283451	0.313138	2.89248
Tb927.3.4330:mRNA-p1;Tb927.3.4320:mRNA-p1;Tb927.3.4310:mRNA-p1;Tb927.3.4300:mRNA-p1;Tb927.3.4290:mRNA-p1;Tb11.v5.1055.1-p1	Tb927.3.4330:mRNA-p1;Tb927.3.4320:mRNA-p1;Tb927.3.4310:mRNA-p1;Tb927.3.4300:mRNA-p1;Tb927.3.4290:mRNA-p1;Tb11.v5.1055.1-p1	Tb11.v5.1055;Tb927.3.4290;Tb927.3.4300;Tb927.3.4310;Tb927.3.4320;Tb927.3.4330	73 kDa paraflagellar rod protein, putative;Paraflagellar rod protein 1-1;Paraflagellar rod protein 1-2;Paraflagellar rod protein 1-3;Paraflagellar rod protein 1-4;Paraflagellar rod protein 1-5														paraflagellar rod GO:0097740;paraflagellar rod(50%), cytoplasm(50%), flagellar cytoplasm(50%), nuclear lumen(50%) GO:0097740 GO:0005737 GO:0097014 GO:0031981;paraflagellar rod(75%) GO:0097740;paraflagellar rod GO:0097740;paraflagellar rod GO:0097740				872400	3523400	74255000	0	0	0	1064600	0	3394300	3672000	0	2161900	GO:0031514	motile cilium	GO:0005516	calmodulin binding	N/A	N/A	GO:0005737;GO:0005929;GO:0031981;GO:0097014;GO:0097740	ciliary plasm;cilium;cytoplasm;nuclear lumen;paraflagellar rod	N/A	N/A	GO:0010608;GO:0043056;GO:0044458;GO:0060285	cilium-dependent cell motility;forward locomotion;motile cilium assembly;posttranscriptional regulation of gene expression	0.0690893	0.0772963	0.534792	-0.880128	0.856615
Tb927.10.3990:mRNA-p1	Tb927.10.3990:mRNA-p1	Tb927.10.3990	DHH1														cytoplasm(points, strong), cytoplasm GO:0005737				11131000	0	19884000	0	0	0	10780000	0	5958800	19357000	9755800	12033000	N/A	N/A	GO:0003676;GO:0004386;GO:0005524	ATP binding;helicase activity;nucleic acid binding	N/A	N/A	GO:0000932;GO:0005737;GO:0010494	cytoplasm;cytoplasmic stress granule;P-body	GO:0003729;GO:0004386;GO:0005524	ATP binding;helicase activity;mRNA binding	GO:0006139;GO:0033962;GO:0034063	nucleobase-containing compound metabolic process;P-body assembly;stress granule assembly	0.628019	1.10802	0.275668	0.449906	1.13253
Tb927.11.15770:mRNA-p1	Tb927.11.15770:mRNA-p1	Tb927.11.15770	hypothetical protein, conserved						+							nucleolus GO:0005730 GO:0005737	nucleolus(strong), cytoplasm(points) GO:0005730 GO:0005737		cytoplasm, nucleolus	cytoplasmic and nuclear	19405000	0	0	0	0	0	13235000	0	0	25819000	11966000	18407000	N/A	N/A	GO:0005515	protein binding	N/A	N/A	GO:0005634;GO:0005730;GO:0005737	cytoplasm;nucleolus;nucleus	N/A	N/A	N/A	N/A	0.704247	1.83832	0.517789	1.14318	2.14147
Tb927.3.1380:mRNA-p1	Tb927.3.1380:mRNA-p1	Tb927.3.1380	ATP synthase subunit beta, mitochondrial													mitochondrion, kinetoplast(region, strong) GO:0005739 GO:0020023					6326700	4976200	68247000	0	0	0	0	0	0	4064800	4976800	0	GO:0045261	proton-transporting ATP synthase complex, catalytic core F(1)	GO:0005524;GO:0016787;GO:0046933;GO:0046961	ATP binding;hydrolase activity;proton-transporting ATP synthase activity, rotational mechanism;proton-transporting ATPase activity, rotational mechanism	GO:0015986;GO:0046034;GO:1902600	ATP metabolic process;ATP synthesis coupled proton transport;proton transmembrane transport	GO:0000275;GO:0005739;GO:0005743;GO:0005753;GO:0020023;GO:0045261	kinetoplast;mitochondrial inner membrane;mitochondrial proton-transporting ATP synthase complex;mitochondrial proton-transporting ATP synthase complex, catalytic sector F(1);mitochondrion;proton-transporting ATP synthase complex, catalytic core F(1)	GO:0005515;GO:0005524;GO:0005525;GO:0046933	ATP binding;GTP binding;protein binding;proton-transporting ATP synthase activity, rotational mechanism	GO:0042776;GO:1902600	mitochondrial ATP synthesis coupled proton transport;proton transmembrane transport	0.706334	-0.802883	1.05446	-0.86292	0.33598
Tb927.7.4040:mRNA-p1	Tb927.7.4040:mRNA-p1	Tb927.7.4040	hypothetical protein, conserved		+			+	+							nucleoplasm GO:0005654	nucleoplasm, cytoplasm(weak, reticulated) GO:0005654		cytoplasm, nucleoplasm	cytoplasmic and nuclear	0	0	0	0	0	0	25805000	9064700	9871600	14816000	12962000	16059000	N/A	N/A	N/A	N/A	N/A	N/A	GO:0005634;GO:0005654	nucleoplasm;nucleus	N/A	N/A	N/A	N/A	2.07347	1.87845	1.46288	2.21719	2.52536
Tb927.7.270:mRNA-p1	Tb927.7.270:mRNA-p1	Tb927.7.270	ribosome production factor 2														nucleolus GO:0005730				7279400	0	0	0	0	0	12871000	0	14545000	12141000	18839000	22856000	N/A	N/A	GO:0019843	rRNA binding	GO:0000027;GO:0000470	maturation of LSU-rRNA;ribosomal large subunit assembly	GO:0005634;GO:0005730;GO:1990904	nucleolus;nucleus;ribonucleoprotein complex	GO:0005515;GO:0008097;GO:0019843	5S rRNA binding;protein binding;rRNA binding	GO:0000027;GO:0000463;GO:0006364;GO:0042273	maturation of LSU-rRNA from tricistronic rRNA transcript (SSU-rRNA, 5.8S rRNA, LSU-rRNA);ribosomal large subunit assembly;ribosomal large subunit biogenesis;rRNA processing	0.775524	1.82601	0.421007	1.14196	1.03702
Tb927.8.4290:mRNA-p1	Tb927.8.4290:mRNA-p1	Tb927.8.4290	Ribosome biogenesis protein Nop16, putative													nucleolus GO:0005730	nucleolus GO:0005730				0	0	0	0	27309000	0	15229000	0	0	12769000	15228000	17701000	N/A	N/A	N/A	N/A	N/A	N/A	GO:0005634;GO:0005730	nucleolus;nucleus	N/A	N/A	GO:0042273	ribosomal large subunit biogenesis	0.127529	-0.623502	0.0290766	-0.145442	0.390049
Tb927.1.5000:mRNA-p1	Tb927.1.5000:mRNA-p1	Tb927.1.5000	hypothetical protein, conserved						+				+								0	0	0	0	0	0	10205000	0	15734000	19772000	19211000	22377000	N/A	N/A	N/A	N/A	N/A	N/A	GO:0005739	mitochondrion	N/A	N/A	GO:0010608	posttranscriptional regulation of gene expression	1.53361	2.9028	0.54016	1.25038	1.63087
Tb927.1.1030:mRNA-p1;Tb11.v5.0436.1-p1	Tb927.1.1030:mRNA-p1;Tb11.v5.0436.1-p1	Tb11.v5.0436;Tb927.1.1030	Leucine Rich Repeat, putative;Nucleolar protein 49						+								cytoplasm, nucleoplasm, flagellar cytoplasm GO:0005737 GO:0005654 GO:0097014				0	0	0	0	0	0	16206000	0	0	16035000	26569000	28318000	N/A	N/A	GO:0005515	protein binding	N/A	N/A	GO:0005634;GO:0005654;GO:0005730;GO:0005737;GO:0005819;GO:0097014	ciliary plasm;cytoplasm;nucleolus;nucleoplasm;nucleus;spindle	GO:0019901	protein kinase binding	N/A	N/A	0.096657	0.381262	0.407715	0.985366	1.97492
Tb927.10.12500:mRNA-p1	Tb927.10.12500:mRNA-p1	Tb927.10.12500	P-type H+-ATPase, putative													pellicular membrane GO:0120267					20349000	0	33930000	0	0	0	9993800	0	0	13136000	0	9363100	GO:0016021	integral component of membrane	GO:0000166;GO:0005524;GO:0008553	ATP binding;nucleotide binding;P-type proton-exporting transporter activity	GO:0120029	proton export across plasma membrane	GO:0005886;GO:0120267	pellicular membrane;plasma membrane	GO:0005524;GO:0008553;GO:0015662;GO:0016887	ATP binding;ATP hydrolysis activity;P-type ion transporter activity;P-type proton-exporting transporter activity	GO:0042493;GO:0051453;GO:1902600	proton transmembrane transport;regulation of intracellular pH;response to drug	0.120162	0.30216	0.594147	0.631793	0.0895844
Tb11.1220:mRNA-p1;Tb11.v5.0996.1-p1;Tb927.10.15250:mRNA-p1	Tb11.1220:mRNA-p1;Tb11.v5.0996.1-p1;Tb927.10.15250:mRNA-p1	Tb11.1220;Tb11.v5.0996;Tb927.10.15250	hypothetical protein;hypothetical protein, conserved;paraflagellar rod component, putative													paraflagellar rod GO:0097740	paraflagellar rod GO:0097740				0	0	4389800	0	0	0	27895000	0	17000000	29569000	3725900	4071000	N/A	N/A	GO:0005515	protein binding	N/A	N/A	GO:0005739;GO:0097740;N/A	mitochondrion;N/A;paraflagellar rod	N/A	N/A	N/A	N/A	1.40522	2.82828	0.26727	1.1476	0.146422
Tb927.5.2260:mRNA-p1;Tb927.5.2230:mRNA-p1;Tb927.5.2200:mRNA-p1;Tb927.5.2170:mRNA-p1	Tb927.5.2260:mRNA-p1;Tb927.5.2230:mRNA-p1;Tb927.5.2200:mRNA-p1;Tb927.5.2170:mRNA-p1	Tb927.5.2170;Tb927.5.2200;Tb927.5.2230;Tb927.5.2260	conserved protein;META domain containing protein, putative;conserved protein;conserved protein													cytoplasm, flagellar membrane(distal, end), flagellar cytoplasm, nuclear lumen GO:0005737 GO:0060170 GO:0097014 GO:0031981	cytoplasm, flagellar cytoplasm, nuclear lumen GO:0005737 GO:0097014 GO:0031981;cytoplasm, flagellar cytoplasm, nuclear lumen GO:0005737 GO:0097014 GO:0031981				15995000	7747800	20494000	0	0	0	10101000	0	0	10785000	0	21053000	N/A	N/A	N/A	N/A	N/A	N/A	GO:0005737;GO:0031981;GO:0060170;GO:0097014;N/A	ciliary membrane;ciliary plasm;cytoplasm;N/A;nuclear lumen	N/A	N/A	N/A	N/A	0.25276	0.544678	0.13537	0.339578	0.118769
Tb927.9.13970:mRNA-p1	Tb927.9.13970:mRNA-p1	Tb927.9.13970	KKT-interacting protein 9					+	+							nucleoplasm(point, strong), nucleoplasm GO:0005654	nucleoplasm(points) GO:0005654		nucleoplasm	exclusively nucleoplasmic	6463200	0	0	0	0	0	20508000	0	0	10831000	25292000	22937000	N/A	N/A	N/A	N/A	N/A	N/A	GO:0000776;GO:0005634;GO:0005654	kinetochore;nucleoplasm;nucleus	N/A	N/A	GO:0010608	posttranscriptional regulation of gene expression	0.140786	0.302213	0.69438	1.24184	3.01422
Tb927.10.1630:mRNA-p1	Tb927.10.1630:mRNA-p1	Tb927.10.1630	atp-binding cassette sub-family e member 1						+							cytoplasm(75%) GO:0005737 GO:0097014	cytoplasm, flagellar cytoplasm GO:0005737 GO:0097014				0	0	4073200	0	0	0	13517000	0	0	23514000	26349000	18178000	N/A	N/A	GO:0005524;GO:0016887	ATP binding;ATP hydrolysis activity	N/A	N/A	GO:0005737;GO:0097014	ciliary plasm;cytoplasm	GO:0004540;GO:0005506;GO:0005524;GO:0043024	ATP binding;iron ion binding;ribonuclease activity;ribosomal small subunit binding	GO:0000054;GO:0000291;GO:0006413;GO:0006415	nuclear-transcribed mRNA catabolic process, exonucleolytic;ribosomal subunit export from nucleus;translational initiation;translational termination	0.139972	0.520271	0.0942265	0.265014	1.47342
Tb927.5.3210:mRNA-p1	Tb927.5.3210:mRNA-p1	Tb927.5.3210	small ubiquitin-related modifier					+	+							cytoplasm, flagellar cytoplasm, nuclear lumen GO:0005730 GO:0005634 GO:0005737 GO:0097014 GO:0031981	nucleolus(peripheral), nucleus(points) GO:0005730 GO:0005634 GO:0005737 GO:0097014 GO:0031981		cytoplasm, nuclear lumen, nucleolus, others	cytoplasmic and nuclear	27367000	0	0	0	0	0	16975000	0	0	14586000	11040000	15552000	N/A	N/A	GO:0005515	protein binding	N/A	N/A	GO:0005634;GO:0005730;GO:0005737;GO:0031981;GO:0097014	ciliary plasm;cytoplasm;nuclear lumen;nucleolus;nucleus	GO:0031386;GO:0044389	protein tag;ubiquitin-like protein ligase binding	GO:0016925	protein sumoylation	0.693592	1.26234	0.569233	1.2636	2.46832
Tb927.10.9780:mRNA-p1	Tb927.10.9780:mRNA-p1	Tb927.10.9780	ATP-dependent DEAD/H RNA helicase, putative													nucleolus GO:0005730	nucleolus GO:0005730				0	0	0	0	14211000	15328000	9469700	0	0	16589000	13898000	15942000	N/A	N/A	GO:0003676;GO:0004386;GO:0005524	ATP binding;helicase activity;nucleic acid binding	N/A	N/A	GO:0005634;GO:0005730	nucleolus;nucleus	GO:0004386;GO:0005524	ATP binding;helicase activity	GO:0006139	nucleobase-containing compound metabolic process	0.0611146	-0.190848	0.413921	-1.16137	0.310373
Tb927.2.2230:mRNA-p1	Tb927.2.2230:mRNA-p1	Tb927.2.2230	hypothetical protein, conserved													endoplasmic reticulum GO:0005737 GO:0005783	cytoplasm(reticulated) GO:0005737 GO:0005783				16427000	0	6508600	0	0	0	11202000	0	0	10741000	20213000	19861000	N/A	N/A	N/A	N/A	N/A	N/A	GO:0005737;GO:0005783	cytoplasm;endoplasmic reticulum	N/A	N/A	N/A	N/A	0.181246	0.564068	0.111675	0.402704	1.28543
Tb927.5.2400:mRNA-p1	Tb927.5.2400:mRNA-p1	Tb927.5.2400	Peptidase C19, ubiquitin carboxyl-terminal hydrolase, putative													cytoplasm(points), nucleoplasm(points, 50%) GO:0005737 GO:0005654	cytoplasm(reticulated, weak), nucleus(25%) GO:0005737 GO:0005654				16945000	0	0	0	0	0	18944000	0	0	12450000	17990000	18622000	N/A	N/A	GO:0004843	thiol-dependent deubiquitinase	GO:0006511;GO:0016579	protein deubiquitination;ubiquitin-dependent protein catabolic process	GO:0005634;GO:0005654;GO:0005737;GO:0005829	cytoplasm;cytosol;nucleoplasm;nucleus	GO:0004197;GO:0004843	cysteine-type endopeptidase activity;thiol-dependent deubiquitinase	GO:0016579	protein deubiquitination	0.483772	1.07204	0.309216	0.98565	1.16959
Tb927.10.2120:mRNA-p1	Tb927.10.2120:mRNA-p1	Tb927.10.2120	U1 small nuclear ribonucleoprotein C, putative						+							nucleoplasm, cytoplasm(reticulated, weak) GO:0005654	nucleoplasm GO:0005654				0	0	0	0	0	0	12957000	19678000	0	4334800	24033000	23084000	N/A	N/A	N/A	N/A	N/A	N/A	GO:0005654;GO:0005685;GO:0005829	cytosol;nucleoplasm;U1 snRNP	GO:0003729;GO:0008270	mRNA binding;zinc ion binding	GO:0000395;GO:0000398	mRNA 5'-splice site recognition;mRNA splicing, via spliceosome	0.265767	-0.492337	1.08585	1.78404	1.42765
Tb927.10.8950:mRNA-p1;Tb927.10.8970:mRNA-p1	Tb927.10.8950:mRNA-p1;Tb927.10.8970:mRNA-p1	Tb927.10.8950;Tb927.10.8970	kinetoplast-associated protein 4 isoform 1;kinetoplast-associated protein 4 isoform 2													cytoplasm(reticulated, weak) GO:0005730 GO:0005654	nucleolus(strong), cytoplasm(weak), nucleoplasm GO:0005730 GO:0005654;nuclear lumen GO:0031981				0	0	4206800	34340000	44988000	0	0	0	0	0	0	0	N/A	N/A	N/A	N/A	N/A	N/A	GO:0005654;GO:0005730;GO:0005739;GO:0020023;GO:0031981	kinetoplast;mitochondrion;nuclear lumen;nucleolus;nucleoplasm	GO:0003677;GO:0042301	DNA binding;phosphate ion binding	GO:0006323	DNA packaging	0.583743	-2.32324	0.599811	-2.59507	0.799601
Tb927.11.9130:mRNA-p1	Tb927.11.9130:mRNA-p1	Tb927.11.9130	Replication factor A protein 1													nucleoplasm GO:0005654					19732000	0	6345800	0	0	0	17468000	0	0	9574800	15973000	13701000	GO:0005634	nucleus	GO:0003676;GO:0003677;GO:0046872	DNA binding;metal ion binding;nucleic acid binding	GO:0006260;GO:0006281;GO:0006310	DNA recombination;DNA repair;DNA replication	GO:0005654;GO:0005662;GO:0034399	DNA replication factor A complex;nuclear periphery;nucleoplasm	GO:0003684;GO:0003697;GO:0043047;GO:0043565	damaged DNA binding;sequence-specific DNA binding;single-stranded DNA binding;single-stranded telomeric DNA binding	GO:0000723;GO:0000724;GO:0006261;GO:0006268;GO:0006281;GO:0006289;GO:0006974;GO:0007004;GO:0051321	cellular response to DNA damage stimulus;DNA repair;DNA unwinding involved in DNA replication;DNA-dependent DNA replication;double-strand break repair via homologous recombination;meiotic cell cycle;nucleotide-excision repair;telomere maintenance;telomere maintenance via telomerase	0.115012	0.326565	0.23141	0.764634	1.16128
Tb927.10.13220:mRNA-p1	Tb927.10.13220:mRNA-p1	Tb927.10.13220	cyclophilin type peptidyl-prolyl cis-trans isomerase, putative													nucleoplasm(75%), cytoplasm(weak) GO:0005654	nucleoplasm GO:0005654				0	0	0	0	0	0	21691000	9795900	5333600	9933800	19023000	16432000	N/A	N/A	GO:0003755	peptidyl-prolyl cis-trans isomerase activity	GO:0000413;GO:0006457	protein folding;protein peptidyl-prolyl isomerization	GO:0005654	nucleoplasm	GO:0003755	peptidyl-prolyl cis-trans isomerase activity	GO:0000413;GO:0006457	protein folding;protein peptidyl-prolyl isomerization	0.296721	0.514353	0.886728	1.51623	1.23858
Tb927.11.2350:mRNA-p1	Tb927.11.2350:mRNA-p1	Tb927.11.2350	hypothetical protein, conserved		+			+	+							nuclear lumen, cytoplasm(weak, reticulated) GO:0031981	nuclear lumen GO:0031981		cytoplasm, nuclear lumen	cytoplasmic and nuclear	0	0	0	0	0	0	7563000	0	18427000	19003000	18784000	18262000	N/A	N/A	N/A	N/A	N/A	N/A	GO:0031981	nuclear lumen	N/A	N/A	N/A	N/A	2.64803	2.53351	0.444246	0.585669	2.64098
Tb927.1.4680:mRNA-p1	Tb927.1.4680:mRNA-p1	Tb927.1.4680	Kinetochore interacting protein 6						+							nucleoplasm(points) GO:0005654	nucleoplasm(points), nucleoplasm GO:0005654				3583500	0	0	0	0	0	23232000	0	0	7344700	21552000	26026000	N/A	N/A	N/A	N/A	N/A	N/A	GO:0000776;GO:0005634;GO:0005654	kinetochore;nucleoplasm;nucleus	N/A	N/A	N/A	N/A	0.203771	-0.518518	0.105837	0.432141	1.73334
Tb927.7.3780:mRNA-p1	Tb927.7.3780:mRNA-p1	Tb927.7.3780	Nuclear poly(A) polymerase 2						+							nucleoplasm GO:0005654	nucleoplasm GO:0005654				4440600	0	0	0	0	0	31816000	0	0	5759100	25950000	13618000	GO:0005634	nucleus	GO:0003723;GO:0004652;GO:0005524;GO:0016779;GO:0046872;GO:0050265	ATP binding;metal ion binding;nucleotidyltransferase activity;polynucleotide adenylyltransferase activity;RNA binding;RNA uridylyltransferase activity	GO:0031123;GO:0043631	RNA 3'-end processing;RNA polyadenylation	GO:0005634;GO:0005654	nucleoplasm;nucleus	GO:0004652	polynucleotide adenylyltransferase activity	GO:0006378;GO:0071050	mRNA polyadenylation;sno(s)RNA polyadenylation	0.129481	-0.177117	0.699484	1.5953	1.79849
Tb927.11.9210:mRNA-p1	Tb927.11.9210:mRNA-p1	Tb927.11.9210	NOL1/NOP2/sun family, putative						+							nucleolus GO:0005730 GO:0005654	nucleolus(strong), nucleoplasm(point) GO:0005730 GO:0005654				0	0	0	0	0	0	12844000	0	13188000	26409000	12001000	16891000	N/A	N/A	GO:0003723;GO:0008168	methyltransferase activity;RNA binding	GO:0001510	RNA methylation	GO:0005634;GO:0005654;GO:0005730	nucleolus;nucleoplasm;nucleus	N/A	N/A	GO:0001510;GO:0070475	RNA methylation;rRNA base methylation	1.7455	2.58518	0.864202	1.33781	1.80918
Tb927.11.4970:mRNA-p1	Tb927.11.4970:mRNA-p1	Tb927.11.4970	Chromatin assembly factor 1 subunit C					+	+							nucleoplasm(points), nucleoplasm GO:0005654			nucleoplasm	exclusively nucleoplasmic	1721200	0	0	0	0	0	36550000	5334100	0	8679100	11550000	17328000	N/A	N/A	GO:0005515	protein binding	N/A	N/A	GO:0005634;GO:0005654	nucleoplasm;nucleus	N/A	N/A	N/A	N/A	0.027641	-0.0968933	0.876865	2.13073	2.53564
Tb927.9.2730:mRNA-p1	Tb927.9.2730:mRNA-p1	Tb927.9.2730	hypothetical protein, conserved						+							cytoplasm(points), endocytic GO:0005737 GO:0030133	cytoplasm GO:0005737 GO:0030133				0	0	0	0	0	0	13467000	0	0	25908000	17072000	24651000	N/A	N/A	N/A	N/A	N/A	N/A	GO:0005737;GO:0030133	cytoplasm;transport vesicle	N/A	N/A	N/A	N/A	0.406078	1.12782	0.237996	0.550422	1.73119
Tb927.3.3740:mRNA-p1	Tb927.3.3740:mRNA-p1	Tb927.3.3740	Zinc-finger double-stranded RNA-binding, putative						+							nucleoplasm(point), nucleoplasm(points, weak) GO:0005654					0	0	0	0	0	0	19529000	0	0	19195000	24644000	17688000	N/A	N/A	N/A	N/A	N/A	N/A	GO:0005634;GO:0005654	nucleoplasm;nucleus	GO:0008270	zinc ion binding	GO:0000492	box C/D snoRNP assembly	0.644605	1.73378	0.758853	1.89637	1.49853
Tb927.11.11340:mRNA-p1;Tb11.v5.1036.1-p1	Tb927.11.11340:mRNA-p1	Tb927.11.11340	gamma-tubulin complex component 3										+			basal body(50%), pro-basal body(50%), cytoplasm, spindle pole(50%), nucleoplasm GO:0036064 GO:0120280 GO:0005737 GO:0000922 GO:0005654	cytoplasm(weak, reticulated, points) GO:0036064 GO:0120280 GO:0005737 GO:0000922 GO:0005654				0	0	0	0	0	0	12924000	18552000	14656000	11782000	9380100	13760000	GO:0000922;GO:0005815	microtubule organizing center;spindle pole	GO:0043015	gamma-tubulin binding	GO:0000226;GO:0007020	microtubule cytoskeleton organization;microtubule nucleation	GO:0000922;GO:0000930;GO:0005654;GO:0005737;GO:0008275;GO:0036064;GO:0120280	ciliary basal body;ciliary pro-basal body;cytoplasm;gamma-tubulin complex;gamma-tubulin small complex;nucleoplasm;spindle pole	N/A	N/A	GO:0007052;GO:0043622;GO:1904158	axonemal central apparatus assembly;cortical microtubule organization;mitotic spindle organization	1.15436	2.08818	1.24308	2.32495	1.02745
Tb11.02.5430b.1-p1;Tb11.02.5430:mRNA-p1	Tb11.02.5430b.1-p1;Tb11.02.5430:mRNA-p1	Tb11.02.5430;Tb11.02.5430b	hypothetical protein, conserved;hypothetical protein, conserved																		0	0	0	0	43199000	37760000	0	0	0	0	0	0	N/A	N/A	N/A	N/A	N/A	N/A	N/A	N/A	N/A	N/A	N/A	N/A	0.75074	-2.56373	0.713432	-2.37289	0.930739
Tb927.6.2360:mRNA-p1;Tb927.6.2300:mRNA-p1	Tb927.6.2360:mRNA-p1;Tb927.6.2300:mRNA-p1	Tb927.6.2300;Tb927.6.2360	adenosine kinase, putative;adenosine kinase, putative					+	+							cytoplasm, flagellar cytoplasm, nuclear lumen GO:0005737 GO:0097014 GO:0031981	cytoplasm(25%) GO:0005737 GO:0097014 GO:0031981;flagellar cytoplasm, cytoplasm, nucleoplasm GO:0097014 GO:0005737 GO:0005654		cytoplasm, nuclear lumen, nucleoplasm, others	cytoplasmic and nuclear	21877000	0	5257100	0	0	0	16053000	0	0	13013000	13033000	11408000	N/A	N/A	GO:0000166;GO:0004001	adenosine kinase activity;nucleotide binding	GO:0006166;GO:0044209	AMP salvage;purine ribonucleoside salvage	GO:0005634;GO:0005654;GO:0005737;GO:0005829;GO:0020015;GO:0031981;GO:0097014	ciliary plasm;cytoplasm;cytosol;glycosome;nuclear lumen;nucleoplasm;nucleus	GO:0004001	adenosine kinase activity	GO:0009152	purine ribonucleotide biosynthetic process	0.20281	0.623077	0.449464	1.11185	2.37732
Tb927.7.700:mRNA-p1	Tb927.7.700:mRNA-p1	Tb927.7.700	Nucleolar protein 74													nucleolus GO:0005730	nucleolus GO:0005730	NOP74			0	0	0	0	0	0	9585500	0	17008000	47779000	0	6069400	N/A	N/A	GO:0005515	protein binding	N/A	N/A	GO:0005634;GO:0005730;GO:0005819;GO:0032040	nucleolus;nucleus;small-subunit processome;spindle	N/A	N/A	GO:0000462	maturation of SSU-rRNA from tricistronic rRNA transcript (SSU-rRNA, 5.8S rRNA, LSU-rRNA)	1.514	2.61541	0.220168	0.36821	0.0563148
Tb927.8.7980:mRNA-p1;Tb927.4.4380:mRNA-p1	Tb927.8.7980:mRNA-p1;Tb927.4.4380:mRNA-p1	Tb927.4.4380;Tb927.8.7980	Pyrophosphate-energized vacuolar membrane proton pump 1;Pyrophosphate-energized vacuolar membrane proton pump 2, putative													cytoplasm(patchy, points) GO:0005737	acidocalcisome(25%) GO:0005737;acidocalcisome GO:0020022				0	0	47714000	0	0	0	6571200	0	7169800	8117700	6107300	4675300	GO:0016020;GO:0016021	integral component of membrane;membrane	GO:0004427;GO:0009678	inorganic diphosphatase activity;pyrophosphate hydrolysis-driven proton transmembrane transporter activity	GO:1902600	proton transmembrane transport	GO:0000139;GO:0000331;GO:0005737;GO:0016021;GO:0020022	acidocalcisome;contractile vacuole;cytoplasm;Golgi membrane;integral component of membrane	GO:0009678;N/A	N/A;pyrophosphate hydrolysis-driven proton transmembrane transporter activity	GO:0006874;GO:0051452;GO:1902600	cellular calcium ion homeostasis;intracellular pH reduction;proton transmembrane transport	0.400062	0.694779	0.130868	-0.339232	0.0876693
Tb927.7.5640:mRNA-p1	Tb927.7.5640:mRNA-p1	Tb927.7.5640	G-patch domain containing protein, putative													nucleolus, nucleolus(strong, points) GO:0005730	nucleolus(peripheral, points), nuclear lumen(weak) GO:0005730				18077000	0	0	0	0	0	19909000	0	0	24736000	0	17175000	N/A	N/A	GO:0003676	nucleic acid binding	N/A	N/A	GO:0005634;GO:0005730	nucleolus;nucleus	N/A	N/A	N/A	N/A	0.299128	0.909239	0.364388	0.889256	0.226152
Tb927.7.7050:mRNA-p1	Tb927.7.7050:mRNA-p1	Tb927.7.7050	hypothetical protein, conserved					+	+							nucleolus, nucleus(weak) GO:0005730			nucleolus	exclusively nucleolar	12132000	0	0	0	0	0	17694000	0	0	9009100	21116000	19731000	N/A	N/A	N/A	N/A	N/A	N/A	GO:0005730	nucleolus	N/A	N/A	N/A	N/A	0.0785136	-0.211152	0.755097	1.15119	2.54099
Tb927.4.5180:mRNA-p1	Tb927.4.5180:mRNA-p1	Tb927.4.5180	tousled-like kinase I						+							nucleoplasm GO:0005654	cytoplasm(weak) GO:0005654				10255000	0	0	0	0	0	18330000	7854700	0	9534100	16382000	17261000	N/A	N/A	GO:0004672;GO:0005524	ATP binding;protein kinase activity	GO:0006468	protein phosphorylation	GO:0000922;GO:0005634;GO:0005654	nucleoplasm;nucleus;spindle pole	GO:0004674;GO:0005515;GO:0005524	ATP binding;protein binding;protein serine/threonine kinase activity	GO:0001672;GO:0006260;GO:0006468;GO:0007059;GO:0018105;GO:0035556;GO:0043987;GO:0051225	chromosome segregation;DNA replication;histone H3-S10 phosphorylation;intracellular signal transduction;peptidyl-serine phosphorylation;protein phosphorylation;regulation of chromatin assembly or disassembly;spindle assembly	0.0191201	0.0796175	1.1162	2.03509	1.57874
Tb927.4.1930:mRNA-p1	Tb927.4.1930:mRNA-p1	Tb927.4.1930	eukaryotic translation initiation factor 3 subunit g														cytoplasm(patchy) GO:0005737				7996000	0	0	0	0	0	12181000	0	0	26449000	17429000	15382000	GO:0005737;GO:0005852	cytoplasm;eukaryotic translation initiation factor 3 complex	GO:0003676;GO:0003743	nucleic acid binding;translation initiation factor activity	N/A	N/A	GO:0005737;GO:0005852	cytoplasm;eukaryotic translation initiation factor 3 complex	GO:0003723;GO:0003729	mRNA binding;RNA binding	GO:0006396	RNA processing	0.521539	1.64757	0.433652	1.12242	0.977422
Tb927.10.5770:mRNA-p1	Tb927.10.5770:mRNA-p1	Tb927.10.5770	Valosin-containing protein					+	+							nucleoplasm(strong, 50%), cytoplasm(50%), cytoplasm(points, 50%) GO:0005737 GO:0005654	cytoplasm, nucleoplasm(strong) GO:0005737 GO:0005654				2097300	0	27564000	0	0	0	15180000	0	4159400	9912000	11305000	8930900	N/A	N/A	GO:0005524;GO:0016787;GO:0016887	ATP binding;ATP hydrolysis activity;hydrolase activity	N/A	N/A	GO:0005634;GO:0005654;GO:0005737;GO:0005829;GO:0016020;GO:0034098;GO:0098554	cytoplasm;cytoplasmic side of endoplasmic reticulum membrane;cytosol;membrane;nucleoplasm;nucleus;VCP-NPL4-UFD1 AAA ATPase complex	GO:0016887;GO:0031593;GO:0042802	ATP hydrolysis activity;identical protein binding;polyubiquitin modification-dependent protein binding	GO:0016236;GO:0030433;GO:0030970;GO:0051228;GO:0071712;GO:0097352	autophagosome maturation;ER-associated misfolded protein catabolic process;macroautophagy;mitotic spindle disassembly;retrograde protein transport, ER to cytosol;ubiquitin-dependent ERAD pathway	0.897343	1.0196	1.19772	1.55815	2.54304
Tb927.3.3780:mRNA-p1;Tb927.3.3760:mRNA-p1	Tb927.3.3780:mRNA-p1;Tb927.3.3760:mRNA-p1	Tb927.3.3760;Tb927.3.3780	tryparedoxin 1b, putative;tryparedoxin 1a, putative													cytoplasm, flagellar cytoplasm, nuclear lumen GO:0005737 GO:0097014 GO:0031981	cytoplasm, flagellar cytoplasm(strong), nuclear lumen GO:0005737 GO:0097014 GO:0031981;cytoplasm, flagellar cytoplasm(strong), nuclear lumen GO:0005737 GO:0097014 GO:0031981				0	0	26835000	0	0	0	12155000	9721800	0	9299200	11088000	9926800	N/A	N/A	N/A	N/A	N/A	N/A	GO:0005737;GO:0020015;GO:0031981;GO:0097014	ciliary plasm;cytoplasm;glycosome;nuclear lumen	N/A	N/A	GO:0042744	hydrogen peroxide catabolic process	0.0476617	0.125354	1.04494	1.31034	1.02585
Tb927.11.2650:mRNA-p1	Tb927.11.2650:mRNA-p1	Tb927.11.2650	heat shock protein 84, putative													mitochondrion(75%), kinetoplast(region, strong, 75%) GO:0005739 GO:0020023					28887000	0	32389000	0	0	0	4186700	0	0	4219800	1910000	7323500	N/A	N/A	GO:0005524;GO:0051082	ATP binding;unfolded protein binding	GO:0006457	protein folding	GO:0005739;GO:0005743;GO:0020023	kinetoplast;mitochondrial inner membrane;mitochondrion	GO:0016887;GO:0019901;GO:0051082	ATP hydrolysis activity;protein kinase binding;unfolded protein binding	GO:0006457	protein folding	0.329172	-0.396296	0.46994	0.174457	0.0170481
Tb927.10.12260:mRNA-p1	Tb927.10.12260:mRNA-p1	Tb927.10.12260	cytosolic nonspecific dipeptidase, putative						+							cytoplasm(75%), flagellar cytoplasm(75%) GO:0005737 GO:0097014	cytoplasm, flagellar cytoplasm(weak) GO:0005737 GO:0097014				0	0	33319000	0	0	0	16544000	0	0	0	12191000	16373000	N/A	N/A	GO:0016787	hydrolase activity	N/A	N/A	GO:0005737;GO:0097014	ciliary plasm;cytoplasm	GO:0008233;GO:0008237	metallopeptidase activity;peptidase activity	GO:0006508	proteolysis	1.08327	-1.45422	0.135681	0.469875	1.51369
Tb927.11.4000:mRNA-p1	Tb927.11.4000:mRNA-p1	Tb927.11.4000	hypothetical protein, conserved		+				+							axoneme, cytoplasm(weak, points) GO:0005930	axoneme, cytoplasm(points, weak) GO:0005930				0	0	0	0	0	0	16954000	0	18999000	20104000	12775000	9153000	N/A	N/A	N/A	N/A	N/A	N/A	GO:0005930	axoneme	N/A	N/A	N/A	N/A	1.90275	2.86067	0.401362	1.19422	1.43087
Tb927.4.3180:mRNA-p1	Tb927.4.3180:mRNA-p1	Tb927.4.3180	hypothetical protein, conserved													nuclear lumen GO:0031981	nuclear lumen GO:0031981				30632000	0	0	0	0	0	10074000	0	0	8540600	13157000	15461000	N/A	N/A	GO:0005515	protein binding	N/A	N/A	GO:0005634;GO:0031981	nuclear lumen;nucleus	N/A	N/A	N/A	N/A	0.164666	0.460827	0.699418	1.37658	1.01504
Tb927.2.2360:mRNA-p1	Tb927.2.2360:mRNA-p1	Tb927.2.2360	Ankyrin repeats (3 copies)/Zinc finger, C3HC4 type (RING finger), putative													cytoplasm, flagellum attachment zone(distal, end) GO:0030133 GO:0051286 GO:0005737 GO:0120119	endocytic, cell tip(anterior) GO:0030133 GO:0051286 GO:0005737 GO:0120119				0	0	0	0	0	0	33408000	0	0	44421000	0	0	N/A	N/A	GO:0005515;GO:0016740	protein binding;transferase activity	N/A	N/A	GO:0005737;GO:0030133;GO:0051286;GO:0120119	cell tip;cytoplasm;flagellum attachment zone;transport vesicle	N/A	N/A	N/A	N/A	0.771331	2.001	0.401073	1.29717	0.72042
Tb927.2.280:mRNA-p1;Tb927.2.400:mRNA-p1	Tb927.2.280:mRNA-p1;Tb927.2.400:mRNA-p1	Tb927.2.280;Tb927.2.400	retrotransposon hot spot protein 2 (RHS2), putative;retrotransposon hot spot protein 2 (RHS2), putative													cytoplasm(patchy, 50%) GO:0005737	nucleus(points, strong) GO:0005634				10245000	0	31003000	0	0	0	7828600	0	0	11319000	13769000	3542400	N/A	N/A	N/A	N/A	N/A	N/A	GO:0005634;GO:0005737	cytoplasm;nucleus	N/A	N/A	GO:0006406;GO:0042789;GO:0071850	mitotic cell cycle arrest;mRNA export from nucleus;mRNA transcription by RNA polymerase II	0.524591	0.999383	0.00992456	0.0313743	0.382181
Tb927.11.560:mRNA-p1	Tb927.11.560:mRNA-p1	Tb927.11.560	hypothetical protein, conserved													axoneme, cytoplasm(weak), endocytic GO:0005737 GO:0005930 GO:0030133	cytoplasm, axoneme GO:0005737 GO:0005930 GO:0030133				0	0	0	0	0	0	12249000	7339800	7038200	14046000	19343000	17584000	N/A	N/A	N/A	N/A	N/A	N/A	GO:0005737;GO:0005930;GO:0030133	axoneme;cytoplasm;transport vesicle	N/A	N/A	N/A	N/A	0.811309	2.16717	0.805036	2.09869	1.17717
Tb927.5.730:mRNA-p1;Tb927.5.720:mRNA-p1	Tb927.5.730:mRNA-p1;Tb927.5.720:mRNA-p1	Tb927.5.720;Tb927.5.730	hypothetical protein;hypothetical protein													endocytic, cytoplasm GO:0005737 GO:0097014 GO:0031981 GO:0030133;nuclear lumen, cytoplasm(weak, reticulated, points) GO:0031981	cytoplasm, flagellar cytoplasm, nuclear lumen GO:0005737 GO:0097014 GO:0031981 GO:0030133;nuclear lumen GO:0031981				0	0	0	0	0	0	34432000	0	0	15612000	13760000	13760000	N/A	N/A	N/A	N/A	N/A	N/A	GO:0005737;GO:0030133;GO:0031981;GO:0097014	ciliary plasm;cytoplasm;nuclear lumen;transport vesicle	N/A	N/A	N/A	N/A	0.553089	1.20412	0.340897	1.32084	1.19081
Tb927.8.7400:mRNA-p1;Tb927.4.5020:mRNA-p1;Tb11.v5.0504.1-p1	Tb927.8.7400:mRNA-p1;Tb927.4.5020:mRNA-p1;Tb11.v5.0504.1-p1	Tb11.v5.0504;Tb927.4.5020;Tb927.8.7400	RNA polymerase IIA largest subunit, putative;DNA-directed RNA polymerase II subunit RPB1;RNA polymerase IIA largest subunit													nucleoplasm, nucleoplasm(point) GO:0005654	nucleoplasm(points) GO:0005654;nucleoplasm GO:0005654				0	0	0	0	0	0	20865000	0	0	3026400	13706000	39784000	N/A	N/A	GO:0003677;GO:0003899	DNA binding;DNA-directed 5'-3' RNA polymerase activity	GO:0006351;GO:0006366	transcription by RNA polymerase II;transcription, DNA-templated	GO:0005634;GO:0005654;GO:0005665;N/A	N/A;nucleoplasm;nucleus;RNA polymerase II, core complex	GO:0003677;GO:0003899;N/A	DNA binding;DNA-directed 5'-3' RNA polymerase activity;N/A	GO:0006351;GO:0045291;N/A	mRNA trans splicing, SL addition;N/A;transcription, DNA-templated	0.0778219	0.171103	0.277021	0.943323	1.23833
Tb927.11.7840:mRNA-p1	Tb927.11.7840:mRNA-p1	Tb927.11.7840	ribonucleoside-diphosphate reductase large chain						+							nucleoplasm GO:0005654					6416500	0	2887000	0	0	0	13736000	10216000	9425900	6061700	15846000	12666000	N/A	N/A	GO:0004748;GO:0005524	ATP binding;ribonucleoside-diphosphate reductase activity, thioredoxin disulfide as acceptor	GO:0006260;GO:0055114	DNA replication;obsolete oxidation-reduction process	GO:0005654;GO:0005971	nucleoplasm;ribonucleoside-diphosphate reductase complex	GO:0004748	ribonucleoside-diphosphate reductase activity, thioredoxin disulfide as acceptor	GO:0006260	DNA replication	1.02242	1.38606	1.46989	2.03421	1.6264
Tb927.5.1470:mRNA-p1	Tb927.5.1470:mRNA-p1	Tb927.5.1470	NADH-cytochrome b5 reductase, putative						+							cytoplasm, flagellar cytoplasm, nuclear lumen GO:0005737 GO:0097014 GO:0031981					0	0	0	0	0	0	15043000	0	0	30140000	16420000	15470000	N/A	N/A	GO:0016491	oxidoreductase activity	GO:0055114	obsolete oxidation-reduction process	GO:0005737;GO:0031981;GO:0097014	ciliary plasm;cytoplasm;nuclear lumen	GO:0004128;GO:0016491	cytochrome-b5 reductase activity, acting on NAD(P)H;oxidoreductase activity	N/A	N/A	0.51979	1.68804	0.5933	1.35045	1.38166
Tb927.9.4390:mRNA-p1	Tb927.9.4390:mRNA-p1	Tb927.9.4390	DNA-damage inducible protein DDI1-like protein													nucleoplasm, cytoplasm(weak) GO:0005654	nucleoplasm(points) GO:0005654				0	0	0	0	0	0	38362000	12410000	0	7565800	9574900	9017300	N/A	N/A	GO:0004190;GO:0005515	aspartic-type endopeptidase activity;protein binding	GO:0006508	proteolysis	GO:0005654	nucleoplasm	N/A	N/A	GO:0006289	nucleotide-excision repair	0.00402567	-0.0132904	0.896282	2.2701	0.480307
Tb927.10.3560:mRNA-p1	Tb927.10.3560:mRNA-p1	Tb927.10.3560	Protein arginine N-methyltransferase 1, prozyme														cytoplasm(patchy), nucleus(weak) GO:0005737				12657000	0	8563100	0	0	0	13579000	0	6838100	13430000	10580000	10862000	N/A	N/A	N/A	N/A	N/A	N/A	GO:0005737;GO:0035097	cytoplasm;histone methyltransferase complex	GO:0003729;GO:0005515;GO:0008469	histone-arginine N-methyltransferase activity;mRNA binding;protein binding	GO:0016571	histone methylation	0.962092	1.47032	0.456394	1.00006	1.24521
Tb927.10.7280:mRNA-p1	Tb927.10.7280:mRNA-p1	Tb927.10.7280	pre-mRNA splicing factor ATP-dependent RNA helicase, putative		+			+	+							nucleoplasm(25%), cytoplasm(reticulated, points) GO:0005654 GO:0005737	nucleoplasm GO:0005654 GO:0005737		cytoplasm, nucleoplasm	cytoplasmic and nuclear	0	0	0	0	0	0	10289000	0	23079000	16944000	12359000	13633000	N/A	N/A	GO:0003676;GO:0004386;GO:0005524	ATP binding;helicase activity;nucleic acid binding	N/A	N/A	GO:0005634;GO:0005654;GO:0005681;GO:0005737	cytoplasm;nucleoplasm;nucleus;spliceosomal complex	GO:0003724	RNA helicase activity	GO:0000375;GO:0008380	RNA splicing;RNA splicing, via transesterification reactions	3.06985	2.74662	0.716672	1.01046	3.3591
Tb927.11.280:mRNA-p1	Tb927.11.280:mRNA-p1	Tb927.11.280	hypothetical protein, conserved						+							nucleoplasm GO:0005654	nucleoplasm(75%), cytoplasm(points, weak) GO:0005654				3387200	0	0	0	0	0	19369000	0	0	13104000	14773000	25660000	N/A	N/A	N/A	N/A	N/A	N/A	GO:0005634;GO:0005654	nucleoplasm;nucleus	N/A	N/A	N/A	N/A	0.713545	1.02688	0.415862	0.995823	1.58768
Tb927.11.3030:mRNA-p1	Tb927.11.3030:mRNA-p1	Tb927.11.3030	phosphoribosylpyrophosphate synthetase, putative					+	+							cytoplasm GO:0005737	cytoplasm(patchy) GO:0005737				0	0	9890400	0	0	0	19978000	0	0	15701000	13290000	17152000	N/A	N/A	GO:0000287;GO:0004749	magnesium ion binding;ribose phosphate diphosphokinase activity	GO:0009116;GO:0009165	nucleoside metabolic process;nucleotide biosynthetic process	GO:0005737;GO:0016021;GO:0020015	cytoplasm;glycosome;integral component of membrane	GO:0004749;GO:0005524	ATP binding;ribose phosphate diphosphokinase activity	GO:0009152	purine ribonucleotide biosynthetic process	0.0837956	0.253359	0.378579	0.824933	2.76862
Tb927.10.2910:mRNA-p1	Tb927.10.2910:mRNA-p1	Tb927.10.2910	splicing factor PTSR1 interacting protein						+							nucleoplasm GO:0005654	nucleoplasm(50%) GO:0005654				0	0	0	0	0	0	17561000	0	0	19037000	19818000	19587000	N/A	N/A	N/A	N/A	N/A	N/A	GO:0005634;GO:0005654;GO:0016607	nuclear speck;nucleoplasm;nucleus	GO:0003723	RNA binding	GO:0000365;GO:0000398;GO:0006364;GO:0045292	mRNA cis splicing, via spliceosome;mRNA splicing, via spliceosome;mRNA trans splicing, via spliceosome;rRNA processing	0.10993	0.375381	0.158202	0.461945	1.67218
Tb927.11.9970:mRNA-p1	Tb927.11.9970:mRNA-p1	Tb927.11.9970	Small acidic protein family, putative						+							nucleolus(strong), nucleoplasm GO:0005730 GO:0005654					0	0	0	0	0	0	15926000	0	13060000	15006000	15735000	15791000	N/A	N/A	N/A	N/A	N/A	N/A	GO:0005634;GO:0005654;GO:0005730	nucleolus;nucleoplasm;nucleus	N/A	N/A	N/A	N/A	1.59084	2.41533	0.509476	1.34447	1.67952
Tb927.3.830:mRNA-p1	Tb927.3.830:mRNA-p1	Tb927.3.830	flap endonuclease-1 (FEN-1), putative						+							nuclear lumen GO:0031981					0	0	0	0	0	0	20191000	0	3643300	17134000	17262000	16690000	GO:0005654;GO:0005730;GO:0005739	mitochondrion;nucleolus;nucleoplasm	GO:0000287;GO:0003677;GO:0003824;GO:0004518;GO:0016788	catalytic activity;DNA binding;hydrolase activity, acting on ester bonds;magnesium ion binding;nuclease activity	GO:0006260;GO:0006284;GO:0043137	base-excision repair;DNA replication;DNA replication, removal of RNA primer	GO:0005634;GO:0031981	nuclear lumen;nucleus	GO:0008409;GO:0017108;GO:0048256	5'-3' exonuclease activity;5'-flap endonuclease activity;flap endonuclease activity	N/A	N/A	0.472086	1.23142	0.47767	1.33478	1.36778
Tb927.8.1260:mRNA-p1;Tb11.v5.0562.1-p1	Tb927.8.1260:mRNA-p1	Tb927.8.1260	Nucleolar protein 112													nucleolus, nucleoplasm(weak) GO:0005730	nucleolus GO:0005730				0	0	0	0	0	0	28351000	0	26855000	0	0	19614000	N/A	N/A	GO:0005524	ATP binding	N/A	N/A	GO:0005634;GO:0005730;GO:0005819	nucleolus;nucleus;spindle	GO:0051731	polynucleotide 5'-hydroxyl-kinase activity	GO:0000448;GO:0006396	cleavage in ITS2 between 5.8S rRNA and LSU-rRNA of tricistronic rRNA transcript (SSU-rRNA, 5.8S rRNA, LSU-rRNA);RNA processing	0.369068	1.26194	0.354111	1.26365	0.606638
Tb927.6.3160:mRNA-p1	Tb927.6.3160:mRNA-p1	Tb927.6.3160	splicing factor 3a, putative													nucleoplasm GO:0005654	nucleoplasm GO:0005654				0	0	0	0	0	0	22772000	0	0	12826000	20519000	18604000	GO:0005634;GO:0005681	nucleus;spliceosomal complex	GO:0003676;GO:0003723;GO:0008270	nucleic acid binding;RNA binding;zinc ion binding	GO:0000398	mRNA splicing, via spliceosome	GO:0005634;GO:0005654;GO:0005681	nucleoplasm;nucleus;spliceosomal complex	GO:0003723	RNA binding	GO:0000398	mRNA splicing, via spliceosome	0.135821	0.413827	0.275032	0.906439	1.07207
Tb927.11.16130:mRNA-p1	Tb927.11.16130:mRNA-p1	Tb927.11.16130	nucleoside diphosphate kinase													cytoplasm(75%), flagellar cytoplasm(75%) GO:0005737 GO:0097014 GO:0031981	cytoplasm, flagellar cytoplasm, nuclear lumen GO:0005737 GO:0097014 GO:0031981				0	0	20581000	0	15780000	0	0	0	0	18594000	18779000	0	N/A	N/A	GO:0004550	nucleoside diphosphate kinase activity	GO:0006165;GO:0006183;GO:0006228;GO:0006241	CTP biosynthetic process;GTP biosynthetic process;nucleoside diphosphate phosphorylation;UTP biosynthetic process	GO:0005634;GO:0005737;GO:0031981;GO:0097014	ciliary plasm;cytoplasm;nuclear lumen;nucleus	GO:0004550;GO:0005524	ATP binding;nucleoside diphosphate kinase activity	GO:0006183;GO:0006228;GO:0006241;GO:0010608	CTP biosynthetic process;GTP biosynthetic process;posttranscriptional regulation of gene expression;UTP biosynthetic process	0.103319	0.367454	0.337607	-0.796537	0.0861369
Tb927.11.5270:mRNA-p1	Tb927.11.5270:mRNA-p1	Tb927.11.5270	ubiquitin carboxyl-terminal hydrolase, putative													nucleolus(25%), cytoplasm(weak, reticulated, points) GO:0005730	nucleolus GO:0005730				11197000	0	0	0	0	0	8361300	0	14138000	25913000	6584000	7371800	N/A	N/A	GO:0004843	thiol-dependent deubiquitinase	GO:0006511;GO:0016579	protein deubiquitination;ubiquitin-dependent protein catabolic process	GO:0005634;GO:0005730;GO:0005829	cytosol;nucleolus;nucleus	GO:0004197;GO:0004843	cysteine-type endopeptidase activity;thiol-dependent deubiquitinase	GO:0006511;GO:0016579	protein deubiquitination;ubiquitin-dependent protein catabolic process	1.73121	2.35556	0.624698	0.735112	0.978779
Tb927.10.7030:mRNA-p1	Tb927.10.7030:mRNA-p1	Tb927.10.7030	hypothetical protein, conserved						+								nucleolus(strong, points), nucleoplasm(weak, point) GO:0005730				0	0	0	0	0	0	11727000	0	13880000	17370000	14239000	16279000	N/A	N/A	GO:0003676	nucleic acid binding	N/A	N/A	GO:0005634;GO:0005730	nucleolus;nucleus	N/A	N/A	N/A	N/A	1.75724	2.42121	0.578982	1.13045	1.76519
Tb927.10.12030:mRNA-p1	Tb927.10.12030:mRNA-p1	Tb927.10.12030	hypothetical protein, conserved						+								nucleoplasm, nucleolus(peripheral, strong) GO:0005654 GO:0005730				0	0	0	0	0	0	22346000	0	0	12936000	17615000	20401000	N/A	N/A	N/A	N/A	N/A	N/A	GO:0005634;GO:0005654;GO:0005730	nucleolus;nucleoplasm;nucleus	N/A	N/A	N/A	N/A	0.552087	1.19237	0.406467	1.32965	1.84649
Tb927.11.740:mRNA-p1	Tb927.11.740:mRNA-p1	Tb927.11.740	eukaryotic translation initiation factor 5A																		0	0	32368000	0	0	0	13297000	0	0	0	8586000	19037000	N/A	N/A	GO:0003723;GO:0003746;GO:0043022	ribosome binding;RNA binding;translation elongation factor activity	GO:0045901;GO:0045905	positive regulation of translational elongation;positive regulation of translational termination	GO:0005737;GO:0005844	cytoplasm;polysome	GO:0003743;GO:0003746	translation elongation factor activity;translation initiation factor activity	GO:0006413;GO:0008360;GO:0010628;GO:0032467;GO:0045901;GO:0060491;GO:0090343	positive regulation of cell aging;positive regulation of cytokinesis;positive regulation of gene expression;positive regulation of translational elongation;regulation of cell projection assembly;regulation of cell shape;translational initiation	0.00573959	0.0121622	0.335453	0.925577	1.23153
Tb927.9.6040:mRNA-p1	Tb927.9.6040:mRNA-p1	Tb927.9.6040	E1-like ubiquitin-activating enzyme, putative										+				cytoplasm, flagellar cytoplasm GO:0005737 GO:0097014				0	0	0	0	0	0	11613000	0	3589800	27228000	13278000	17466000	N/A	N/A	GO:0008641;GO:0046872	metal ion binding;ubiquitin-like modifier activating enzyme activity	N/A	N/A	GO:0005737;GO:0005739;GO:0005829;GO:0097014	ciliary plasm;cytoplasm;cytosol;mitochondrion	GO:0003824;GO:0005515;GO:0008641;GO:0032182;GO:0071566	catalytic activity;protein binding;ubiquitin-like modifier activating enzyme activity;ubiquitin-like protein binding;UFM1 activating enzyme activity	GO:0032446;GO:0071569	protein modification by small protein conjugation;protein ufmylation	0.380579	1.14269	0.177761	0.426314	1.29585
Tb927.2.100:mRNA-p1	Tb927.2.100:mRNA-p1	Tb927.2.100	retrotransposon hot spot protein 1 (RHS1), putative																		17184000	0	24641000	0	0	0	16371000	0	0	7557400	6830700	0	N/A	N/A	N/A	N/A	N/A	N/A	GO:0005634	nucleus	N/A	N/A	N/A	N/A	0.192351	0.255247	0.26849	0.675706	0.258992
Tb927.8.3840:mRNA-p1	Tb927.8.3840:mRNA-p1	Tb927.8.3840	hypothetical protein, conserved													flagellar pocket(points), cell tip(posterior), cytoplasm(weak) GO:0051286 GO:0030133 GO:0020016	cell tip(posterior), endocytic, glycosome(<10%) GO:0051286 GO:0030133 GO:0020016				54499000	0	0	0	0	0	11264000	0	0	6098400	0	0	N/A	N/A	N/A	N/A	N/A	N/A	GO:0020015;GO:0020016;GO:0030133;GO:0051286	cell tip;ciliary pocket;glycosome;transport vesicle	N/A	N/A	N/A	N/A	0.532156	1.04368	0.809449	1.68131	0.0209572
Tb927.3.3300:mRNA-p1	Tb927.3.3300:mRNA-p1	Tb927.3.3300	Flagellum attachment zone protein 19													flagellum attachment zone, cytoplasm(points, weak) GO:0120119	flagellum attachment zone GO:0120119				0	0	0	0	47018000	19515000	0	0	0	5284700	0	0	N/A	N/A	N/A	N/A	N/A	N/A	GO:0005929;GO:0032991;GO:0120119	cilium;flagellum attachment zone;protein-containing complex	N/A	N/A	N/A	N/A	0.683245	-2.20442	0.472518	-1.47848	0.88937
Tb927.11.14120:mRNA-p1	Tb927.11.14120:mRNA-p1	Tb927.11.14120	phenylalanyl-tRNA synthetase alpha chain, putative						+							cytoplasm(75%) GO:0005737 GO:0020023	cytoplasm(50%), kinetoplast(region, 50%) GO:0005737 GO:0020023				0	0	0	0	0	0	20921000	0	11774000	22589000	9261300	6955200	GO:0005737	cytoplasm	GO:0000049;GO:0000166;GO:0004812;GO:0004826;GO:0005524	aminoacyl-tRNA ligase activity;ATP binding;nucleotide binding;phenylalanine-tRNA ligase activity;tRNA binding	GO:0006432;GO:0043039	phenylalanyl-tRNA aminoacylation;tRNA aminoacylation	GO:0005737;GO:0005829;GO:0009328;GO:0020023	cytoplasm;cytosol;kinetoplast;phenylalanine-tRNA ligase complex	GO:0004826	phenylalanine-tRNA ligase activity	GO:0006432	phenylalanyl-tRNA aminoacylation	1.91095	2.35391	0.795735	1.60592	1.67785
Tb927.9.13280:mRNA-p1	Tb927.9.13280:mRNA-p1	Tb927.9.13280	Double RNA binding domain protein 9													nucleolus GO:0005730	nucleolus GO:0005730				13495000	0	0	0	0	0	9899900	0	10144000	18975000	9032500	9622600	N/A	N/A	GO:0003676	nucleic acid binding	N/A	N/A	GO:0005634;GO:0005730	nucleolus;nucleus	GO:0003723	RNA binding	GO:0006396	RNA processing	1.35091	1.58267	0.0382889	-0.110451	1.23936
Tb927.6.4960:mRNA-p1	Tb927.6.4960:mRNA-p1	Tb927.6.4960	Zinc finger CCCH domain-containing protein 47						+				+			cytoplasm(points) GO:0005737	cytoplasm(points) GO:0005737				0	0	0	0	0	0	19830000	0	0	14111000	18455000	18017000	N/A	N/A	GO:0046872	metal ion binding	N/A	N/A	GO:0005737	cytoplasm	GO:0003676;GO:0003723	nucleic acid binding;RNA binding	N/A	N/A	0.439441	0.983896	0.634525	1.42037	1.43012
Tb927.5.590:mRNA-p1	Tb927.5.590:mRNA-p1	Tb927.5.590	protein phosphatase 1, regulatory subunit, putative				+		+							nucleoplasm(strong), cytoplasm GO:0097014 GO:0005737 GO:0031981 GO:0005654	flagellar cytoplasm, cytoplasm, nuclear lumen(strong), cytoplasm(points) GO:0097014 GO:0005737 GO:0031981 GO:0005654		cytoplasm, nucleoplasm, nuclear lumen, others	cytoplasmic and nuclear	0	0	0	0	0	0	20220000	18095000	0	5984900	13438000	11708000	N/A	N/A	GO:0005515	protein binding	N/A	N/A	GO:0005654;GO:0005737;GO:0031981;GO:0097014	ciliary plasm;cytoplasm;nuclear lumen;nucleoplasm	N/A	N/A	N/A	N/A	0.00912526	0.0111224	2.3508	2.08115	1.90825
Tb927.11.11520:mRNA-p1	Tb927.11.11520:mRNA-p1	Tb927.11.11520	glycosomal membrane protein													glycosome GO:0020015	glycosome GO:0020015				35185000	0	20087000	0	7184300	0	0	0	0	3326800	0	3351900	GO:0005779	integral component of peroxisomal membrane	N/A	N/A	GO:0016559	peroxisome fission	GO:0005778;GO:0005783;GO:0020015;GO:0046860	endoplasmic reticulum;glycosome;glycosome membrane;peroxisomal membrane	N/A	N/A	GO:0016559;GO:0044375	peroxisome fission;regulation of peroxisome size	0.962849	-0.866294	1.15971	-1.08678	0.837234
Tb927.5.1460:mRNA-p1	Tb927.5.1460:mRNA-p1	Tb927.5.1460	Possible lysine decarboxylase, putative														cytoplasm, flagellar cytoplasm GO:0005737 GO:0097014				18478000	0	8134100	0	0	0	8991900	0	0	12094000	10750000	9731300	N/A	N/A	N/A	N/A	N/A	N/A	GO:0005737;GO:0005829;GO:0097014	ciliary plasm;cytoplasm;cytosol	N/A	N/A	N/A	N/A	0.471485	1.26934	0.23507	0.720261	0.907124
Tb927.11.2760:mRNA-p1	Tb927.11.2760:mRNA-p1	Tb927.11.2760	hypothetical protein, conserved						+							nucleoplasm(50%), cytoplasm(weak, reticulated) GO:0005737 GO:0030133 GO:0005654	cytoplasm, endocytic GO:0005737 GO:0030133 GO:0005654				10244000	0	0	0	0	0	15677000	0	0	6582200	16063000	19226000	N/A	N/A	N/A	N/A	N/A	N/A	GO:0005634;GO:0005654;GO:0005737;GO:0030133	cytoplasm;nucleoplasm;nucleus;transport vesicle	N/A	N/A	N/A	N/A	0.334229	0.817906	0.831991	1.97145	1.38159
Tb927.4.5320:mRNA-p1	Tb927.4.5320:mRNA-p1	Tb927.4.5320	Component of IIS longevity pathway SMK-1, putative				+									nucleolus(peripheral) GO:0005730	nucleoplasm(25%) GO:0005730		cytoplasm, nucleoplasm	cytoplasmic and nuclear	2738800	0	0	0	0	0	28119000	18768000	0	3606300	5490000	8882700	N/A	N/A	N/A	N/A	N/A	N/A	GO:0005654;GO:0005730	nucleolus;nucleoplasm	N/A	N/A	N/A	N/A	1.03676	-0.57068	2.57043	2.35677	0.935843
Tb927.8.1990:mRNA-p1	Tb927.8.1990:mRNA-p1	Tb927.8.1990	peroxidoxin														basal body, cytoplasm(weak), axoneme(weak) GO:0036064				41785000	0	25271000	0	0	0	0	0	0	0	0	0	N/A	N/A	GO:0016209;GO:0016491;GO:0051920	antioxidant activity;oxidoreductase activity;peroxiredoxin activity	GO:0055114	obsolete oxidation-reduction process	GO:0005739;GO:0005829;GO:0036064	ciliary basal body;cytosol;mitochondrion	GO:0008379;GO:0015042;GO:0033196	thioredoxin peroxidase activity;trypanothione-disulfide reductase activity;tryparedoxin peroxidase activity	GO:0006979;GO:0034605;GO:0045454;GO:0051881;GO:0055114;GO:0072745	cell redox homeostasis;cellular response to antimycin A;cellular response to heat;obsolete oxidation-reduction process;regulation of mitochondrial membrane potential;response to oxidative stress	0.064664	-0.138186	0.584678	-1.04057	0.786113
Tb927.11.14890:mRNA-p1	Tb927.11.14890:mRNA-p1	Tb927.11.14890	DNA polymerase alpha/epsilon subunit B, putative					+	+							nucleoplasm, mitochondrion(<10%), antipodal sites GO:0005654 GO:0005737 GO:0140525	nucleoplasm, cytoplasm(points) GO:0005654 GO:0005737 GO:0140525				0	0	0	0	0	0	28007000	0	0	5589200	17587000	15749000	N/A	N/A	GO:0003677	DNA binding	GO:0006260	DNA replication	GO:0005654;GO:0005658;GO:0005737;GO:0140525	alpha DNA polymerase:primase complex;antipodal site;cytoplasm;nucleoplasm	N/A	N/A	GO:0006270	DNA replication initiation	0.219953	0.137775	0.468906	1.24299	2.84946
Tb927.11.880:mRNA-p1	Tb927.11.880:mRNA-p1	Tb927.11.880	cyclophilin a													cytoplasm(50%), flagellar cytoplasm(50%), nuclear lumen(50%) GO:0005737 GO:0097014 GO:0031981	cytoplasm, flagellar cytoplasm, nuclear lumen GO:0005737 GO:0097014 GO:0031981				0	0	56225000	0	0	0	1888800	0	0	3667500	2724900	2347200	N/A	N/A	GO:0003755	peptidyl-prolyl cis-trans isomerase activity	GO:0000413;GO:0006457	protein folding;protein peptidyl-prolyl isomerization	GO:0005737;GO:0005829;GO:0005929;GO:0031981;GO:0097014	ciliary plasm;cilium;cytoplasm;cytosol;nuclear lumen	GO:0003755;GO:0016018	cyclosporin A binding;peptidyl-prolyl cis-trans isomerase activity	GO:0000413;GO:0006457	protein folding;protein peptidyl-prolyl isomerization	1.50767	-0.700431	2.0363	-1.20849	2.44559
Tb927.9.1520:mRNA-p1	Tb927.9.1520:mRNA-p1	Tb927.9.1520	hypothetical protein, conserved					+	+							cytoplasm, flagellar cytoplasm, nuclear lumen GO:0005737 GO:0097014 GO:0031981			cytoplasm, nuclear lumen, others	cytoplasmic and nuclear	8769800	0	20236000	0	0	0	6909400	0	0	9079600	10062000	11779000	N/A	N/A	N/A	N/A	N/A	N/A	GO:0005737;GO:0031981;GO:0097014	ciliary plasm;cytoplasm;nuclear lumen	N/A	N/A	N/A	N/A	0.677911	1.04768	1.27234	1.08101	3.23425
Tb927.5.2080:mRNA-p1	Tb927.5.2080:mRNA-p1	Tb927.5.2080	GMP reductase													nucleolus, nucleoplasm(weak), cytoplasm(weak) GO:0020015 GO:0005730	glycosome GO:0020015 GO:0005730				17246000	0	16896000	0	0	0	12003000	0	0	13127000	0	7530000	N/A	N/A	GO:0003824;GO:0003938;GO:0016491;GO:0046872	catalytic activity;IMP dehydrogenase activity;metal ion binding;oxidoreductase activity	GO:0006164;GO:0006177;GO:0055114	GMP biosynthetic process;obsolete oxidation-reduction process;purine nucleotide biosynthetic process	GO:0005730;GO:0005737;GO:0020015	cytoplasm;glycosome;nucleolus	GO:0003920;GO:0003938	GMP reductase activity;IMP dehydrogenase activity	GO:0006183	GTP biosynthetic process	0.249568	0.828338	0.316089	0.920587	0.375009
Tb927.7.4960:mRNA-p1;Tb11.v5.0177.1-p1	Tb927.7.4960:mRNA-p1;Tb11.v5.0177.1-p1	Tb11.v5.0177;Tb927.7.4960	hypothetical protein, conserved;hypothetical protein, conserved						+												0	0	0	0	0	0	11872000	0	0	0	33416000	20757000	N/A	N/A	N/A	N/A	N/A	N/A	GO:0005634	nucleus	N/A	N/A	N/A	N/A	0.185156	-0.216491	0.567905	0.927405	2.12433
Tb927.10.5480:mRNA-p1;Tb927.10.5460:mRNA-p1	Tb927.10.5480:mRNA-p1;Tb927.10.5460:mRNA-p1	Tb927.10.5460;Tb927.10.5480	60S ribosomal protein L24, putative;60S ribosomal protein L24, putative													cytoplasm(patchy) GO:0005737	cytoplasm GO:0005737;cytoplasm(patchy) GO:0005737				0	0	0	0	0	0	23353000	0	0	24409000	18192000	0	N/A	N/A	N/A	N/A	N/A	N/A	GO:0005622;GO:0005737;GO:0005840;GO:0022625	cytoplasm;cytosolic large ribosomal subunit;intracellular anatomical structure;ribosome	GO:0003723;GO:0003735	RNA binding;structural constituent of ribosome	GO:0000027;GO:0006412;GO:1902626	assembly of large subunit precursor of preribosome;ribosomal large subunit assembly;translation	0.544768	1.33029	0.557888	1.3155	0.34694
Tb927.3.1800:mRNA-p1	Tb927.3.1800:mRNA-p1	Tb927.3.1800	hypothetical protein, conserved						+							nucleoplasm GO:0005654	nucleoplasm GO:0005654				0	0	0	0	0	0	21120000	7580600	0	4613300	16071000	16567000	N/A	N/A	N/A	N/A	N/A	N/A	GO:0005634;GO:0005654;GO:0048188	nucleoplasm;nucleus;Set1C/COMPASS complex	N/A	N/A	GO:0042493;GO:0051568	histone H3-K4 methylation;response to drug	0.221672	0.31436	1.00216	1.81515	1.56955
Tb927.8.6110:mRNA-p1	Tb927.8.6110:mRNA-p1	Tb927.8.6110	3-hydroxy-3-methylglutaryl-CoA synthase, putative													mitochondrion, kinetoplast(region, strong) GO:0005737 GO:0005739 GO:0020023	cytoplasm GO:0005737 GO:0005739 GO:0020023				21800000	0	44079000	0	0	0	0	0	0	0	0	0	N/A	N/A	GO:0004421;GO:0016746	acyltransferase activity;hydroxymethylglutaryl-CoA synthase activity	GO:0006084;GO:0010142	acetyl-CoA metabolic process;farnesyl diphosphate biosynthetic process, mevalonate pathway	GO:0005737;GO:0005739;GO:0020023	cytoplasm;kinetoplast;mitochondrion	GO:0004421	hydroxymethylglutaryl-CoA synthase activity	GO:0006084;GO:0006696;GO:0010142	acetyl-CoA metabolic process;ergosterol biosynthetic process;farnesyl diphosphate biosynthetic process, mevalonate pathway	0.795389	-1.52691	0.439219	-0.63175	0.860025
Tb927.10.14790:mRNA-p1	Tb927.10.14790:mRNA-p1	Tb927.10.14790	metallo-peptidase, Clan MG, Family M24						+							cytoplasm(patchy, 75%) GO:0005737	cytoplasm GO:0005737				0	0	13561000	0	0	0	18056000	0	0	9164400	12790000	12288000	N/A	N/A	GO:0004177	aminopeptidase activity	N/A	N/A	GO:0005737	cytoplasm	N/A	N/A	N/A	N/A	0.00960444	0.0231721	0.604374	1.05764	1.66283
Tb927.3.3020:mRNA-p1	Tb927.3.3020:mRNA-p1	Tb927.3.3020	actin-like protein, putative										+			cytoplasm(points), nucleoplasm(cell cycle dependent) GO:0005737 GO:0005654	cytoplasm(weak, points) GO:0005737 GO:0005654				0	0	0	0	0	0	48842000	10849000	0	0	0	6122400	N/A	N/A	N/A	N/A	N/A	N/A	GO:0005634;GO:0005654;GO:0005737;GO:0005869	cytoplasm;dynactin complex;nucleoplasm;nucleus	N/A	N/A	N/A	N/A	0.514705	-1.08169	0.916483	2.54042	0.06332
Tb927.9.11490:mRNA-p1;Tb927.9.11470:mRNA-p1	Tb927.9.11490:mRNA-p1;Tb927.9.11470:mRNA-p1	Tb927.9.11470;Tb927.9.11490	60S ribosomal protein L29;60S ribosomal protein L29					+	+								nucleolus GO:0005730;nucleolus(50%), cytoplasm(50%) GO:0005730 GO:0005737				0	0	0	0	0	0	15164000	0	0	18707000	16708000	15001000	GO:0015934	large ribosomal subunit	GO:0003735	structural constituent of ribosome	GO:0006412	translation	GO:0005730;GO:0005737;GO:0022625	cytoplasm;cytosolic large ribosomal subunit;nucleolus	GO:0003723;GO:0003735	RNA binding;structural constituent of ribosome	GO:0006412;N/A	N/A;translation	0.430599	0.890755	0.356691	0.688618	2.64051
Tb927.11.5230:mRNA-p1	Tb927.11.5230:mRNA-p1	Tb927.11.5230	hypothetical protein, conserved						+							nucleoplasm GO:0005634 GO:0005654	nucleus(points) GO:0005634 GO:0005654				0	0	0	0	0	0	18720000	0	0	4645100	21427000	20704000	N/A	N/A	N/A	N/A	N/A	N/A	GO:0005634;GO:0005654	nucleoplasm;nucleus	N/A	N/A	N/A	N/A	0.332628	0.708754	0.353758	1.33601	1.54423
Tb927.11.4420:mRNA-p1	Tb927.11.4420:mRNA-p1	Tb927.11.4420	hypothetical protein, conserved						+								axoneme(50%), cytoplasm(weak, points, 50%) GO:0005930				0	0	0	0	0	0	12469000	0	11282000	16654000	13424000	10844000	N/A	N/A	N/A	N/A	N/A	N/A	GO:0005929;GO:0005930	axoneme;cilium	N/A	N/A	N/A	N/A	1.88646	1.58495	0.255334	0.492049	1.99337
Tb927.7.1690:mRNA-p1	Tb927.7.1690:mRNA-p1	Tb927.7.1690	Silent information regulator 2 related protein 1													cytoplasm, flagellar cytoplasm, nuclear lumen GO:0005737 GO:0097014 GO:0031981	cytoplasm(weak, reticulated) GO:0005737 GO:0097014 GO:0031981				0	0	0	0	0	0	31036000	18172000	0	0	8982300	6395500	GO:0000781	chromosome, telomeric region	GO:0008270;GO:0017136;GO:0070403	NAD+ binding;NAD-dependent histone deacetylase activity;zinc ion binding	N/A	N/A	GO:0005634;GO:0005737;GO:0005829;GO:0031981;GO:0097014	ciliary plasm;cytoplasm;cytosol;nuclear lumen;nucleus	GO:0003950;GO:0003956;GO:0004407;GO:0017136;GO:0070403	histone deacetylase activity;NAD(P)+-protein-arginine ADP-ribosyltransferase activity;NAD+ ADP-ribosyltransferase activity;NAD+ binding;NAD-dependent histone deacetylase activity	GO:0006281	DNA repair	0.138989	-0.369249	1.26326	2.82169	0.553612
Tb927.4.2750:mRNA-p1	Tb927.4.2750:mRNA-p1	Tb927.4.2750	hypothetical protein, conserved					+	+							cytoplasm, flagellar cytoplasm GO:0005737 GO:0097014	cytoplasm(reticulated) GO:0005737 GO:0097014		cytoplasm, others	exclusively cytoplasmic	0	0	0	0	0	0	17741000	0	0	15387000	14378000	16624000	N/A	N/A	N/A	N/A	N/A	N/A	GO:0005737;GO:0097014	ciliary plasm;cytoplasm	N/A	N/A	N/A	N/A	0.882758	1.44561	0.901234	1.58268	3.31335
Tb927.8.4220:mRNA-p1	Tb927.8.4220:mRNA-p1	Tb927.8.4220	hypothetical protein, conserved						+							cytoplasm, flagellar cytoplasm(weak) GO:0005737	cytoplasm(strong, 25%), flagellar cytoplasm(25%), cytoplasm(reticulated, weak, 75%) GO:0005737				0	0	2849200	0	0	0	6077500	0	0	12501000	20551000	21316000	N/A	N/A	N/A	N/A	N/A	N/A	GO:0005737;GO:0005829	cytoplasm;cytosol	N/A	N/A	GO:0002181	cytoplasmic translation	0.0955853	0.300949	0.0465996	0.0926622	1.51884
Tb927.7.4180:mRNA-p1	Tb927.7.4180:mRNA-p1	Tb927.7.4180	Fatty acid elongase													endoplasmic reticulum, nuclear envelope(strong) GO:0005737 GO:0005783 GO:0005635	cytoplasm(points) GO:0005737 GO:0005783 GO:0005635				11312000	0	27777000	0	0	0	10076000	0	0	8192000	0	5799700	GO:0016021	integral component of membrane	GO:0102336;GO:0102337;GO:0102338;GO:0102756	3-oxo-arachidoyl-CoA synthase activity;3-oxo-cerotoyl-CoA synthase activity;3-oxo-lignoceronyl-CoA synthase activity;very-long-chain 3-ketoacyl-CoA synthase activity	N/A	N/A	GO:0005634;GO:0005635;GO:0005737;GO:0005783;GO:0030176	cytoplasm;endoplasmic reticulum;integral component of endoplasmic reticulum membrane;nuclear envelope;nucleus	GO:0009922	fatty acid elongase activity	GO:0019367;GO:0030148;GO:0030497;GO:0034625;GO:0034626;GO:0042759;GO:0042761	fatty acid elongation;fatty acid elongation, monounsaturated fatty acid;fatty acid elongation, polyunsaturated fatty acid;fatty acid elongation, saturated fatty acid;long-chain fatty acid biosynthetic process;sphingolipid biosynthetic process;very long-chain fatty acid biosynthetic process	0.10199	0.237885	0.168046	0.412272	0.473253
Tb927.1.3050:mRNA-p1	Tb927.1.3050:mRNA-p1	Tb927.1.3050	tRNA (Uracil-5-)-methyltransferase, putative						+								endocytic GO:0030133				0	0	0	0	0	0	13944000	0	4938800	11165000	17586000	15421000	N/A	N/A	GO:0008173	RNA methyltransferase activity	GO:0006396	RNA processing	GO:0005634;GO:0030133	nucleus;transport vesicle	N/A	N/A	N/A	N/A	0.869555	1.2123	0.158309	0.539255	1.98157
Tb927.4.4200:mRNA-p1	Tb927.4.4200:mRNA-p1	Tb927.4.4200	hypothetical protein, conserved													nucleoplasm(strong), cytoplasm GO:0005654 GO:0005737	nucleoplasm, cytoplasm(reticulated) GO:0005654 GO:0005737				25431000	0	0	0	0	0	23100000	0	0	0	0	14473000	N/A	N/A	N/A	N/A	N/A	N/A	GO:0005654;GO:0005737	cytoplasm;nucleoplasm	N/A	N/A	N/A	N/A	0.512818	-0.3758	0.413855	1.29672	0.695943
Tb927.10.2620:mRNA-p1	Tb927.10.2620:mRNA-p1	Tb927.10.2620	CS domain containing protein, putative			+	+		+							nucleoplasm, cytoplasm, flagellar cytoplasm GO:0005737 GO:0097014 GO:0031981 GO:0005654	cytoplasm(75%), flagellar cytoplasm(75%), nuclear lumen(75%) GO:0005737 GO:0097014 GO:0031981 GO:0005654		cytoplasm, nucleoplasm, nuclear lumen, others	cytoplasmic and nuclear	0	0	0	0	0	0	19334000	29249000	0	0	7794900	6533800	N/A	N/A	N/A	N/A	N/A	N/A	GO:0005634;GO:0005654;GO:0005737;GO:0005829;GO:0031981;GO:0097014	ciliary plasm;cytoplasm;cytosol;nuclear lumen;nucleoplasm;nucleus	GO:0051087;GO:0051879	chaperone binding;Hsp90 protein binding	GO:0006457;GO:0051131	chaperone-mediated protein complex assembly;protein folding	0.372727	-0.468529	2.84834	3.10935	2.32232
Tb927.8.790:mRNA-p1	Tb927.8.790:mRNA-p1	Tb927.8.790	hypothetical protein, conserved													endocytic(weak), cytoplasm, axoneme GO:0005929 GO:0005737 GO:0005930	flagellum, cytoplasm(points) GO:0005929 GO:0005737 GO:0005930				0	0	0	0	0	0	11656000	0	17627000	13112000	9672600	10263000	N/A	N/A	N/A	N/A	N/A	N/A	GO:0005737;GO:0005929;GO:0005930	axoneme;cilium;cytoplasm	N/A	N/A	N/A	N/A	1.67548	2.13831	0.382936	0.798851	1.36028
Tb927.11.2110:mRNA-p1	Tb927.11.2110:mRNA-p1	Tb927.11.2110	Snf7, putative						+							endocytic GO:0005737 GO:0097014 GO:0031981 GO:0030133	cytoplasm, endocytic(25%), flagellar cytoplasm, nuclear lumen GO:0005737 GO:0097014 GO:0031981 GO:0030133				17669000	0	0	0	0	0	9042000	0	0	6926000	12559000	16062000	N/A	N/A	N/A	N/A	GO:0007034	vacuolar transport	GO:0000815;GO:0005737;GO:0005771;GO:0030133;GO:0031981;GO:0097014	ciliary plasm;cytoplasm;ESCRT III complex;multivesicular body;nuclear lumen;transport vesicle	N/A	N/A	GO:0015031;GO:0032509;GO:0045324	endosome transport via multivesicular body sorting pathway;late endosome to vacuole transport;protein transport	0.386923	-0.457975	0.0371653	0.0447474	1.85447
Tb927.10.2990:mRNA-p1;Tb11.v5.1039.1-p1	Tb927.10.2990:mRNA-p1;Tb11.v5.1039.1-p1	Tb11.v5.1039;Tb927.10.2990	nuclear cap binding complex subunit CBP110, putative;nuclear cap binding complex subunit CBP110		+			+	+							nucleoplasm(strong, 75%), cytoplasm(75%), flagellar cytoplasm(75%) GO:0005654 GO:0005737 GO:0097014	nucleoplasm(75%) GO:0005654 GO:0005737 GO:0097014	CBP110	cytoplasm, nucleoplasm, others	cytoplasmic and nuclear	0	0	0	0	0	0	3994600	0	13200000	23098000	10422000	11474000	GO:0005846	nuclear cap binding complex	N/A	N/A	N/A	N/A	GO:0005634;GO:0005654;GO:0005737;GO:0005846;GO:0097014	ciliary plasm;cytoplasm;nuclear cap binding complex;nucleoplasm;nucleus	N/A	N/A	N/A	N/A	2.24787	2.48422	0.905173	0.819247	2.66382
Tb927.10.6710:mRNA-p1	Tb927.10.6710:mRNA-p1	Tb927.10.6710	hypothetical protein, conserved						+							nucleolus(25%), nucleoplasm(25%), cytoplasm GO:0030133 GO:0005737	endocytic, cytoplasm GO:0030133 GO:0005737				7584400	0	0	0	0	0	11138000	0	0	12628000	15818000	14878000	N/A	N/A	N/A	N/A	N/A	N/A	GO:0005634;GO:0005737;GO:0030133	cytoplasm;nucleus;transport vesicle	N/A	N/A	N/A	N/A	0.0427286	0.15465	0.0367849	0.122573	1.63984
Tb927.7.1890:mRNA-p1	Tb927.7.1890:mRNA-p1	Tb927.7.1890	hypothetical protein, conserved					+	+							nucleoplasm GO:0005654	nucleoplasm GO:0005654		nucleoplasm	exclusively nucleoplasmic	0	0	0	0	0	0	18045000	0	0	7628300	14178000	22076000	N/A	N/A	N/A	N/A	N/A	N/A	GO:0005634;GO:0005654	nucleoplasm;nucleus	N/A	N/A	GO:0010608	posttranscriptional regulation of gene expression	1.03773	1.1523	0.743511	1.69565	2.69791
Tb927.4.1630:mRNA-p1	Tb927.4.1630:mRNA-p1	Tb927.4.1630	ribosomal RNA processing protein 6						+							nucleoplasm GO:0005654	nucleoplasm, nucleoplasm(points) GO:0005654				0	0	0	0	0	0	19219000	0	0	12537000	14608000	15154000	GO:0000176	nuclear exosome (RNase complex)	GO:0000166;GO:0003676;GO:0008408	3'-5' exonuclease activity;nucleic acid binding;nucleotide binding	GO:0006139;GO:0006396;GO:0044237	cellular metabolic process;nucleobase-containing compound metabolic process;RNA processing	GO:0000176;GO:0000177;GO:0005634;GO:0005654;GO:0005737	cytoplasm;cytoplasmic exosome (RNase complex);nuclear exosome (RNase complex);nucleoplasm;nucleus	GO:0008408	3'-5' exonuclease activity	GO:0006364	rRNA processing	0.340226	0.765621	0.374813	1.03542	1.4497
Tb927.7.2800:mRNA-p1	Tb927.7.2800:mRNA-p1	Tb927.7.2800	Prp18 domain containing protein, putative	+	+												cytoplasm, nuclear lumen(strong, <10%) GO:0005737	PRP18	cytoplasm, nuclear lumen	cytoplasmic and nuclear	0	0	0	0	0	0	4498400	0	25470000	25149000	0	6121800	GO:0005681	spliceosomal complex	N/A	N/A	GO:0008380	RNA splicing	GO:0005682;GO:0005737;GO:0046540;GO:0071021	cytoplasm;U2-type post-spliceosomal complex;U4/U6 x U5 tri-snRNP complex;U5 snRNP	N/A	N/A	GO:0000350;GO:0071048	generation of catalytic spliceosome for second transesterification step;nuclear retention of unspliced pre-mRNA at the site of transcription	4.05504	2.78187	0.0657817	-0.0524648	0.304695
Tb927.10.4100:mRNA-p1	Tb927.10.4100:mRNA-p1	Tb927.10.4100	hypothetical protein, conserved													nucleoplasm, cytoplasm(reticulated, weak) GO:0005654	nucleoplasm GO:0005654				0	0	0	0	0	0	15783000	0	4878700	14974000	9795300	15609000	N/A	N/A	N/A	N/A	N/A	N/A	GO:0005634;GO:0005654	nucleoplasm;nucleus	N/A	N/A	N/A	N/A	0.605829	1.23274	0.334453	0.913296	1.11627
Tb927.10.960:mRNA-p1;Tb11.v5.0631.1-p1	Tb927.10.960:mRNA-p1;Tb11.v5.0631.1-p1	Tb11.v5.0631;Tb927.10.960	pre-mRNA processing factor 4 (PRP4) like/WD domain, G-beta repeat, putative;U4/U6-specific protein PRP4						+								nucleoplasm(strong), cytoplasm GO:0005654 GO:0005737				0	0	0	0	0	0	18644000	0	0	8515700	15361000	18112000	GO:0005840	ribosome	GO:0005515	protein binding	N/A	N/A	GO:0005634;GO:0005654;GO:0005737;GO:0046540	cytoplasm;nucleoplasm;nucleus;U4/U6 x U5 tri-snRNP complex	GO:0017070;GO:0030621;GO:0030627	pre-mRNA 5'-splice site binding;U4 snRNA binding;U6 snRNA binding	GO:0000398;GO:0008380	mRNA splicing, via spliceosome;RNA splicing	0.018735	0.0568479	0.97305	1.66399	1.45289
Tb927.11.6510:mRNA-p1;Tb927.11.6500:mRNA-p1	Tb927.11.6510:mRNA-p1;Tb927.11.6500:mRNA-p1	Tb927.11.6500;Tb927.11.6510	40S ribosomal protein S21, putative;40S ribosomal protein S21, putative														cytoplasm GO:0005737;cytoplasm GO:0005737				1942600	32086000	25950000	0	0	0	0	0	0	0	0	0	GO:0005840	ribosome	GO:0003735	structural constituent of ribosome	GO:0006412	translation	GO:0005737;GO:0005840;GO:0022627	cytoplasm;cytosolic small ribosomal subunit;ribosome	GO:0003735	structural constituent of ribosome	GO:0000447;GO:0000461;GO:0006412;GO:0010608	endonucleolytic cleavage in ITS1 to separate SSU-rRNA from 5.8S rRNA and LSU-rRNA from tricistronic rRNA transcript (SSU-rRNA, 5.8S rRNA, LSU-rRNA);endonucleolytic cleavage to generate mature 3'-end of SSU-rRNA from (SSU-rRNA, 5.8S rRNA, LSU-rRNA);posttranscriptional regulation of gene expression;tr;translation	1.80619	-1.38045	1.04895	-0.702487	0.933794
Tb927.11.9060:mRNA-p1	Tb927.11.9060:mRNA-p1	Tb927.11.9060	DnaJ domain containing protein, putative													cytoplasm(weak, points, 25%), cytoplasm(75%), flagellar cytoplasm(75%) GO:0005737 GO:0097014	cytoplasm, flagellar cytoplasm GO:0005737 GO:0097014				0	0	0	0	0	0	0	0	0	28579000	0	31292000	N/A	N/A	N/A	N/A	N/A	N/A	GO:0005737;GO:0005789;GO:0097014	ciliary plasm;cytoplasm;endoplasmic reticulum membrane	GO:0030544	Hsp70 protein binding	GO:0030433;GO:0051085;GO:0071218	cellular response to misfolded protein;chaperone cofactor-dependent protein refolding;ubiquitin-dependent ERAD pathway	0.244987	0.930179	0.161837	-0.286018	0.231323
Tb927.11.800:mRNA-p1	Tb927.11.800:mRNA-p1	Tb927.11.800	prefoldin subunit, putative													cytoplasm GO:0005737	cytoplasm GO:0005737				0	0	0	0	0	0	12566000	0	0	11516000	13791000	21724000	GO:0016272	prefoldin complex	GO:0051082	unfolded protein binding	GO:0006457	protein folding	GO:0005737;GO:0016272	cytoplasm;prefoldin complex	N/A	N/A	N/A	N/A	0.559689	1.27787	0.423168	1.12701	1.28113
Tb927.6.2640:mRNA-p1	Tb927.6.2640:mRNA-p1	Tb927.6.2640	importin alpha subunit, putative						+							nucleolus(strong), nucleoplasm GO:0005730 GO:0005643 GO:0005654	nucleolus, nuclear pore GO:0005730 GO:0005643 GO:0005654				0	0	6398600	0	0	0	12861000	0	0	7870400	16792000	15435000	GO:0005737	cytoplasm	GO:0005515;GO:0061608	nuclear import signal receptor activity;protein binding	GO:0006606	protein import into nucleus	GO:0005634;GO:0005643;GO:0005654;GO:0005730	nuclear pore;nucleolus;nucleoplasm;nucleus	GO:0008139;GO:0061608	nuclear import signal receptor activity;nuclear localization sequence binding	GO:0006607	NLS-bearing protein import into nucleus	0.35741	0.602463	0.68427	1.18831	1.65303
Tb927.4.530:mRNA-p1	Tb927.4.530:mRNA-p1	Tb927.4.530	hypothetical protein, conserved													nucleoplasm(50%) GO:0005634 GO:0005819 GO:0005654	nucleus(cell cycle dependent), spindle, glycosome(25%) GO:0005634 GO:0005819 GO:0005654				0	0	0	0	0	0	17074000	0	0	9767400	0	32290000	N/A	N/A	N/A	N/A	N/A	N/A	GO:0005634;GO:0005654;GO:0005819	nucleoplasm;nucleus;spindle	N/A	N/A	N/A	N/A	0.00708596	-0.019475	0.335822	0.760625	0.317045
Tb927.3.4970:mRNA-p1	Tb927.3.4970:mRNA-p1	Tb927.3.4970	hypothetical protein, conserved										+			axoneme(50%), cytoplasm(points, weak) GO:0005930	axoneme GO:0005930				0	0	0	0	0	0	16655000	8513800	0	27121000	2713600	3584400	N/A	N/A	N/A	N/A	N/A	N/A	GO:0005930	axoneme	N/A	N/A	N/A	N/A	0.365669	0.990834	1.14724	1.22429	0.994948
Tb927.11.6330:mRNA-p1	Tb927.11.6330:mRNA-p1	Tb927.11.6330	6-phosphogluconolactonase						+				+				cytoplasm, flagellar cytoplasm GO:0005737 GO:0097014				0	0	0	0	0	0	11939000	0	0	10405000	16190000	19934000	N/A	N/A	GO:0017057	6-phosphogluconolactonase activity	GO:0005975;GO:0006098	carbohydrate metabolic process;pentose-phosphate shunt	GO:0005737;GO:0020015;GO:0097014	ciliary plasm;cytoplasm;glycosome	GO:0017057	6-phosphogluconolactonase activity	GO:0006098;GO:0009051	pentose-phosphate shunt;pentose-phosphate shunt, oxidative branch	0.571888	0.929483	0.035686	0.136552	1.551
Tb927.9.4960:mRNA-p1	Tb927.9.4960:mRNA-p1	Tb927.9.4960	hypothetical protein, conserved					+	+							cytoplasm(75%), flagellar cytoplasm(75%), nuclear lumen(75%) GO:0005737 GO:0097014 GO:0031981			cytoplasm, nuclear lumen, others	cytoplasmic and nuclear	0	0	0	0	0	0	10978000	0	0	8282700	16181000	22612000	N/A	N/A	N/A	N/A	N/A	N/A	GO:0005737;GO:0031981;GO:0097014	ciliary plasm;cytoplasm;nuclear lumen	N/A	N/A	N/A	N/A	0.00659374	-0.0150954	0.449803	0.622241	2.49988
Tb927.4.1720:mRNA-p1	Tb927.4.1720:mRNA-p1	Tb927.4.1720	Nucleoside diphosphate kinase 3													axoneme, cytoplasm(weak) GO:0005930	axoneme(75%), cytoplasm(weak) GO:0005930				0	0	0	0	0	0	0	0	0	35380000	0	22547000	N/A	N/A	GO:0004550;GO:0005524	ATP binding;nucleoside diphosphate kinase activity	N/A	N/A	GO:0005813;GO:0005930	axoneme;centrosome	N/A	N/A	N/A	N/A	0.45777	1.38305	1.74704	-1.24792	0.0858845
Tb927.3.5500:mRNA-p1	Tb927.3.5500:mRNA-p1	Tb927.3.5500	DNA-directed RNA polymerase II subunit 3, putative													nucleoplasm GO:0005654					0	0	0	0	0	0	8701800	0	13446000	13060000	12660000	9448800	N/A	N/A	GO:0003899;GO:0046983	DNA-directed 5'-3' RNA polymerase activity;protein dimerization activity	GO:0006351	transcription, DNA-templated	GO:0005634;GO:0005654;GO:0005665	nucleoplasm;nucleus;RNA polymerase II, core complex	N/A	N/A	N/A	N/A	1.05336	1.7029	0.427571	0.759446	0.869806
Tb927.8.5890:mRNA-p1	Tb927.8.5890:mRNA-p1	Tb927.8.5890	histone chaperone ASF1B						+							endocytic, cytoplasm(weak, reticulated, points) GO:0005654 GO:0005730 GO:0030133	nucleoplasm, nucleolus(strong) GO:0005654 GO:0005730 GO:0030133				0	0	0	0	0	0	15317000	13849000	0	3577400	10720000	13741000	GO:0005634	nucleus	N/A	N/A	GO:0006333	chromatin assembly or disassembly	GO:0005634;GO:0005654;GO:0005730;GO:0005737;GO:0030133	cytoplasm;nucleolus;nucleoplasm;nucleus;transport vesicle	GO:0005515;GO:0042393	histone binding;protein binding	GO:0006335;GO:0006336	DNA replication-dependent chromatin assembly;DNA replication-independent chromatin assembly	0.79639	-0.585413	1.9269	1.61078	1.62146
Tb927.11.5470:mRNA-p1	Tb927.11.5470:mRNA-p1	Tb927.11.5470	hypothetical protein, conserved													nucleoplasm GO:0005654	nucleus(25%), endocytic(25%), cytoplasm(75%, points, weak) GO:0005654				15762000	0	0	0	0	0	9308800	11364000	0	0	10573000	10187000	N/A	N/A	N/A	N/A	N/A	N/A	GO:0005654	nucleoplasm	N/A	N/A	N/A	N/A	0.217524	-0.532233	0.721638	1.48052	0.733663
Tb927.11.14090:mRNA-p1	Tb927.11.14090:mRNA-p1	Tb927.11.14090	Double RNA binding domain protein 18													nucleoplasm GO:0005654					37678000	0	19492000	0	0	0	0	0	0	0	0	0	N/A	N/A	N/A	N/A	N/A	N/A	GO:0005634;GO:0005654;GO:0005737	cytoplasm;nucleoplasm;nucleus	GO:0003729	mRNA binding	GO:0006417;GO:0043484	regulation of RNA splicing;regulation of translation	0.433669	-0.938101	0.312815	-0.704159	0.314425
Tb927.10.240:mRNA-p1	Tb927.10.240:mRNA-p1	Tb927.10.240	peroxin 14, putative														glycosome GO:0020015				0	0	0	0	0	0	11694000	0	0	16161000	15168000	14127000	GO:0005778	peroxisomal membrane	GO:0005515	protein binding	GO:0016560	protein import into peroxisome matrix, docking	GO:0005778;GO:0020015;GO:0046860;GO:1990429	glycosome;glycosome membrane;peroxisomal importomer complex;peroxisomal membrane	GO:0005102	signaling receptor binding	GO:0006623;GO:0010608;GO:0016560	posttranscriptional regulation of gene expression;protein import into peroxisome matrix, docking;protein targeting to vacuole	0.618334	1.37027	0.201861	0.595902	1.25094
Tb927.10.8630:mRNA-p1	Tb927.10.8630:mRNA-p1	Tb927.10.8630	Sucrase/ferredoxin-like, putative						+							cytoplasm, nucleoplasm, flagellar cytoplasm GO:0005737 GO:0097014 GO:0031981 GO:0005654	cytoplasm, flagellar cytoplasm, nuclear lumen GO:0005737 GO:0097014 GO:0031981 GO:0005654				0	0	0	0	0	0	11263000	0	0	13248000	13603000	18923000	N/A	N/A	N/A	N/A	N/A	N/A	GO:0005654;GO:0005737;GO:0005739;GO:0031981;GO:0097014	ciliary plasm;cytoplasm;mitochondrion;nuclear lumen;nucleoplasm	N/A	N/A	N/A	N/A	0.220399	0.491739	0.295601	0.511628	1.68313
Tb927.6.3250:mRNA-p1	Tb927.6.3250:mRNA-p1	Tb927.6.3250	C2H2 type zinc-finger (2 copies), putative						+							cytoplasm(50%), flagellar cytoplasm(50%), cytoplasm(points, weak, 50%) GO:0005737 GO:0097014			cytoplasm, others	exclusively cytoplasmic	0	0	0	0	0	0	17596000	0	0	9390800	13713000	15503000	N/A	N/A	N/A	N/A	N/A	N/A	GO:0005737;GO:0031981;GO:0097014	ciliary plasm;cytoplasm;nuclear lumen	GO:0008270	zinc ion binding	N/A	N/A	0.159413	0.373021	0.135944	0.526208	2.16334
Tb927.11.14830:mRNA-p1	Tb927.11.14830:mRNA-p1	Tb927.11.14830	hypothetical protein, conserved						+							nucleoplasm GO:0005654 GO:0005737 GO:0097014 GO:0031981	nucleoplasm(50%), cytoplasm(50%), cytoplasm(50%, weak), flagellar cytoplasm(50%), nuclear lumen(50%) GO:0005654 GO:0005737 GO:0097014 GO:0031981		cytoplasm, nucleoplasm, nuclear lumen, others	cytoplasmic and nuclear	0	0	0	0	0	0	15057000	0	0	6823300	18338000	15793000	N/A	N/A	N/A	N/A	N/A	N/A	GO:0005654;GO:0005737;GO:0031981;GO:0097014	ciliary plasm;cytoplasm;nuclear lumen;nucleoplasm	N/A	N/A	N/A	N/A	1.08353	0.98583	1.09383	1.59178	2.09839
Tb927.6.4650:mRNA-p1	Tb927.6.4650:mRNA-p1	Tb927.6.4650	UV excision repair RAD23 protein, putative						+							cytoplasm, flagellar cytoplasm GO:0005737 GO:0005654 GO:0097014 GO:0031981	cytoplasm, nucleoplasm(points, strong), flagellar cytoplasm, nuclear lumen GO:0005737 GO:0005654 GO:0097014 GO:0031981				0	0	0	0	0	0	10433000	0	0	13300000	16821000	15299000	N/A	N/A	GO:0003684;GO:0005515	damaged DNA binding;protein binding	GO:0006289;GO:0043161	nucleotide-excision repair;proteasome-mediated ubiquitin-dependent protein catabolic process	GO:0005654;GO:0005737;GO:0005829;GO:0031981;GO:0097014	ciliary plasm;cytoplasm;cytosol;nuclear lumen;nucleoplasm	GO:0031593;GO:0043130;GO:0070628	polyubiquitin modification-dependent protein binding;proteasome binding;ubiquitin binding	GO:0043161	proteasome-mediated ubiquitin-dependent protein catabolic process	0.206952	0.429241	0.0644966	-0.179185	1.42629
Tb927.9.9260:mRNA-p1	Tb927.9.9260:mRNA-p1	Tb927.9.9260	hypothetical protein, conserved													cytoplasm(points, strong), cytoplasm, cell tip(posterior) GO:0005737 GO:0051286	cytoplasm, cytoplasm(points, strong), cell tip(posterior) GO:0005737 GO:0051286				0	0	0	0	0	0	32031000	0	0	0	23713000	0	N/A	N/A	N/A	N/A	N/A	N/A	GO:0005737;GO:0051286	cell tip;cytoplasm	N/A	N/A	N/A	N/A	0.197889	-0.641878	0.467181	1.66551	0.136597
Tb927.6.4370:mRNA-p1	Tb927.6.4370:mRNA-p1	Tb927.6.4370	eukaryotic translation initiation factor 3 subunit d						+							cytoplasm(patchy) GO:0005737	cytoplasm GO:0005737				0	0	10336000	0	0	0	12101000	0	0	10873000	10090000	12201000	GO:0005737;GO:0005852	cytoplasm;eukaryotic translation initiation factor 3 complex	GO:0003743	translation initiation factor activity	N/A	N/A	GO:0005737;GO:0005852	cytoplasm;eukaryotic translation initiation factor 3 complex	GO:0003729;GO:0003743	mRNA binding;translation initiation factor activity	GO:0006413	translational initiation	0.169038	0.416736	0.193132	0.495958	1.57152
Tb927.11.1590:mRNA-p1	Tb927.11.1590:mRNA-p1	Tb927.11.1590	hypothetical protein, conserved													nucleoplasm, cytoplasm(reticulated, points) GO:0005654 GO:0005737	nucleoplasm, cytoplasm(points) GO:0005654 GO:0005737				0	0	0	0	0	0	19583000	7382000	0	3964800	12906000	11051000	N/A	N/A	N/A	N/A	N/A	N/A	GO:0005654;GO:0005737	cytoplasm;nucleoplasm	N/A	N/A	N/A	N/A	0.0118412	-0.0473067	0.539287	1.7799	0.581918
Tb927.8.4460:mRNA-p1	Tb927.8.4460:mRNA-p1	Tb927.8.4460	Domain of Unknown Function (DUF1042), putative													endoplasmic reticulum GO:0005930 GO:0005783	axoneme, cytoplasm(reticulated, weak) GO:0005930 GO:0005783				0	0	0	0	0	0	10193000	0	8053600	23695000	5430700	7184300	N/A	N/A	N/A	N/A	N/A	N/A	GO:0005783;GO:0005930	axoneme;endoplasmic reticulum	GO:0008017	microtubule binding	GO:0051493	regulation of cytoskeleton organization	1.14147	2.3937	1.01404	1.66019	0.790581
Tb11.v5.0365.1-p1;Tb927.11.12870:mRNA-p1;Tb927.11.12880:mRNA-p1	Tb11.v5.0365.1-p1	Tb11.v5.0365	hypothetical protein, conserved										+								0	0	0	0	0	0	8081300	0	0	28644000	0	17582000	N/A	N/A	N/A	N/A	N/A	N/A	N/A	N/A	N/A	N/A	N/A	N/A	0.535083	1.6714	0.953096	1.20236	0.974597
Tb927.11.4910:mRNA-p1	Tb927.11.4910:mRNA-p1	Tb927.11.4910	predicted ankyrin repeat family protein													cytoplasm GO:0005737					0	0	42725000	0	0	0	5120300	0	0	6348300	0	0	N/A	N/A	GO:0005515	protein binding	N/A	N/A	GO:0005737	cytoplasm	N/A	N/A	N/A	N/A	0.136915	0.312222	0.156994	0.312181	0.52241
Tb927.8.4880:mRNA-p1	Tb927.8.4880:mRNA-p1	Tb927.8.4880	DNA polymerase alpha catalytic subunit													nucleoplasm, endocytic(weak) GO:0005654					0	0	0	0	0	0	23839000	2645000	0	5726000	8807600	12910000	N/A	N/A	GO:0000166;GO:0003676;GO:0003677;GO:0003887	DNA binding;DNA-directed DNA polymerase activity;nucleic acid binding;nucleotide binding	N/A	N/A	GO:0005634;GO:0005654;GO:0005658;GO:0005736	alpha DNA polymerase:primase complex;nucleoplasm;nucleus;RNA polymerase I complex	GO:0003682;GO:0003688;GO:0003697;GO:0003887;GO:0017076;GO:0019103	chromatin binding;DNA replication origin binding;DNA-directed DNA polymerase activity;purine nucleotide binding;pyrimidine nucleotide binding;single-stranded DNA binding	GO:0006272;GO:0006273;GO:1902975	lagging strand elongation;leading strand elongation;mitotic DNA replication initiation	0.317389	0.336221	0.308097	0.974458	1.27588
Tb927.5.2050:mRNA-p1	Tb927.5.2050:mRNA-p1	Tb927.5.2050	Putative methyltransferase, putative																		0	0	0	0	0	0	40723000	13100000	0	0	0	0	N/A	N/A	N/A	N/A	N/A	N/A	GO:0005634	nucleus	N/A	N/A	N/A	N/A	0.0331213	0.0782331	1.32665	3.23079	0.314711
Tb927.7.710:mRNA-p1	Tb927.7.710:mRNA-p1	Tb927.7.710	heat shock 70 kDa protein, putative													cytoplasm, flagellum(end), axoneme GO:0005737 GO:0005929 GO:0005930		HSP70			6403400	0	34002000	0	0	0	2826900	0	0	10532000	0	0	N/A	N/A	N/A	N/A	N/A	N/A	GO:0005737;GO:0005929;GO:0005930	axoneme;cilium;cytoplasm	GO:0005524;GO:0016887;GO:0031072;GO:0044183;GO:0051082;GO:0051787	ATP binding;ATP hydrolysis activity;heat shock protein binding;misfolded protein binding;protein folding chaperone;unfolded protein binding	GO:0006986;GO:0034620;GO:0042026;GO:0051085	cellular response to unfolded protein;chaperone cofactor-dependent protein refolding;protein refolding;response to unfolded protein	1.61458	1.64438	0.327517	0.300009	0.557321
Tb927.7.4000:mRNA-p1	Tb927.7.4000:mRNA-p1	Tb927.7.4000	glutathione synthetase, putative														cytoplasm, flagellar cytoplasm GO:0005737 GO:0097014				0	0	0	0	0	0	13460000	0	0	11663000	14229000	14343000	N/A	N/A	GO:0000287;GO:0004363;GO:0005524;GO:0016874;GO:0042803	ATP binding;glutathione synthase activity;ligase activity;magnesium ion binding;protein homodimerization activity	GO:0006750	glutathione biosynthetic process	GO:0005730;GO:0005737;GO:0005829;GO:0097014	ciliary plasm;cytoplasm;cytosol;nucleolus	GO:0004363;GO:0043295	glutathione binding;glutathione synthase activity	N/A	N/A	0.0241468	0.095356	0.275659	0.737559	1.06152
Tb927.3.5520:mRNA-p1;REV__Tb927.11.5400:mRNA-p1	Tb927.3.5520:mRNA-p1	Tb927.3.5520	26S proteasome regulatory non-ATPase subunit													nucleoplasm(strong, points), cytoplasm GO:0005737 GO:0005654	cytoplasm(patchy), nucleoplasm(points) GO:0005737 GO:0005654				0	0	0	0	0	0	12375000	2870100	0	5449000	14179000	18770000	GO:0000502	proteasome complex	GO:0030234	enzyme regulator activity	GO:0042176	regulation of protein catabolic process	GO:0005634;GO:0005654;GO:0005737;GO:0008540;GO:0034515	cytoplasm;nucleoplasm;nucleus;proteasome regulatory particle, base subcomplex;proteasome storage granule	N/A	N/A	GO:0043161	proteasome-mediated ubiquitin-dependent protein catabolic process	0.0976776	-0.241552	0.130559	0.401751	0.995434
Tb927.8.2600:mRNA-p1	Tb927.8.2600:mRNA-p1	Tb927.8.2600	WD domain, G-beta repeat/BING4CT (NUC141) domain containing protein, putative													nucleolus GO:0005730	nucleolus(50%) GO:0005730				4512700	0	0	0	0	0	7567600	0	11695000	12936000	8052200	8865100	N/A	N/A	GO:0005515	protein binding	N/A	N/A	GO:0005634;GO:0005730;GO:0032040	nucleolus;nucleus;small-subunit processome	N/A	N/A	GO:0000462	maturation of SSU-rRNA from tricistronic rRNA transcript (SSU-rRNA, 5.8S rRNA, LSU-rRNA)	0.976779	1.66733	0.186269	0.416546	0.659477
Tb927.10.15760:mRNA-p1	Tb927.10.15760:mRNA-p1	Tb927.10.15760	hypothetical protein, conserved													cortical cytoskeleton(50%) GO:0030863	cortical cytoskeleton GO:0030863				22106000	0	11833000	0	0	0	11025000	0	0	8405700	0	0	N/A	N/A	N/A	N/A	N/A	N/A	GO:0030863	cortical cytoskeleton	N/A	N/A	GO:0010608	posttranscriptional regulation of gene expression	0.695788	1.32639	0.646408	1.43123	0.153722
Tb927.11.9590:mRNA-p1	Tb927.11.9590:mRNA-p1	Tb927.11.9590	S-adenosylhomocysteine hydrolase, putative													cytoplasm, flagellar cytoplasm, nucleoplasm GO:0005737 GO:0097014 GO:0005654	cytoplasm(strong, 50%), flagellar cytoplasm(weak, 50%), cytoplasm(reticulated, weak) GO:0005737 GO:0097014 GO:0005654				0	0	51907000	0	0	0	0	0	0	1165800	0	0	N/A	N/A	GO:0000166;GO:0004013	adenosylhomocysteinase activity;nucleotide binding	GO:0006730	one-carbon metabolic process	GO:0005654;GO:0005737;GO:0005829;GO:0097014	ciliary plasm;cytoplasm;cytosol;nucleoplasm	GO:0004013	adenosylhomocysteinase activity	GO:0033353	S-adenosylmethionine cycle	0.189157	-0.435388	0.715085	-0.828833	0.0391217
Tb927.9.5440:mRNA-p1	Tb927.9.5440:mRNA-p1	Tb927.9.5440	actin, putative													paraflagellar rod(75%), cytoplasm(75%) GO:0097740 GO:0005737					5229200	0	0	0	0	0	12750000	0	0	7081400	12831000	15157000	N/A	N/A	N/A	N/A	N/A	N/A	GO:0005737;GO:0005885;GO:0015629;GO:0097740	actin cytoskeleton;Arp2/3 protein complex;cytoplasm;paraflagellar rod	GO:0005200	structural constituent of cytoskeleton	GO:0007010;GO:0034314	Arp2/3 complex-mediated actin nucleation;cytoskeleton organization	0.125097	0.231347	0.327443	0.675052	1.03587
Tb927.5.3810:mRNA-p1	Tb927.5.3810:mRNA-p1	Tb927.5.3810	orotidine-5-phosphate decarboxylase/orotate phosphoribosyltransferase, putative													basal body, cytoplasm(patchy) GO:0036064 GO:0005737					13468000	0	18008000	0	0	0	0	0	0	7575600	8494400	5257900	N/A	N/A	GO:0003824;GO:0004588;GO:0004590	catalytic activity;orotate phosphoribosyltransferase activity;orotidine-5'-phosphate decarboxylase activity	GO:0006207;GO:0006221;GO:0009116;GO:0044205	'de novo' pyrimidine nucleobase biosynthetic process;'de novo' UMP biosynthetic process;nucleoside metabolic process;pyrimidine nucleotide biosynthetic process	GO:0005737;GO:0020015;GO:0036064	ciliary basal body;cytoplasm;glycosome	GO:0004588;GO:0004590	orotate phosphoribosyltransferase activity;orotidine-5'-phosphate decarboxylase activity	GO:0006222;GO:0009220;GO:0019856	pyrimidine nucleobase biosynthetic process;pyrimidine ribonucleotide biosynthetic process;UMP biosynthetic process	0.136974	0.378258	0.04344	-0.113972	0.384179
Tb927.8.7090:mRNA-p1	Tb927.8.7090:mRNA-p1	Tb927.8.7090	Component of IIS longevity pathway SMK-1, putative													nucleoplasm GO:0005654					0	0	0	0	0	0	16251000	18336000	0	4636200	7324500	5936100	N/A	N/A	N/A	N/A	N/A	N/A	GO:0005654	nucleoplasm	N/A	N/A	N/A	N/A	0.0238892	-0.0518897	1.88684	2.55497	1.01245
Tb927.7.4670:mRNA-p1;Tb11.v5.0152.1-p1	Tb927.7.4670:mRNA-p1;Tb11.v5.0152.1-p1	Tb11.v5.0152;Tb927.7.4670	ribosomal RNA processing protein 4, putative;ribosomal RNA processing protein 4																		0	0	0	0	0	0	8723800	17927000	0	6392300	10886000	8362300	GO:0000178	exosome (RNase complex)	GO:0003676;GO:0003723	nucleic acid binding;RNA binding	N/A	N/A	GO:0000176;GO:0000177;GO:0000178;GO:0005634;N/A	cytoplasmic exosome (RNase complex);exosome (RNase complex);N/A;nuclear exosome (RNase complex);nucleus	GO:0000175;N/A	3'-5'-exoribonuclease activity;N/A	GO:0006364;GO:0016049;N/A	cell growth;N/A;rRNA processing	0.213367	0.408985	0.889326	1.65377	0.762723
Tb927.4.3150:mRNA-p1	Tb927.4.3150:mRNA-p1	Tb927.4.3150	KKT-interacting protein 10						+							nucleoplasm(points, strong), nucleoplasm GO:0005654	nucleoplasm(50%), nucleoplasm(points, 50%) GO:0005654				0	0	0	0	0	0	4056000	0	0	2548500	24083000	21534000	N/A	N/A	N/A	N/A	N/A	N/A	GO:0000776;GO:0005634;GO:0005654;GO:0005739	kinetochore;mitochondrion;nucleoplasm;nucleus	N/A	N/A	N/A	N/A	0.313094	-0.381547	0.199391	-0.288294	1.94297
Tb927.11.6870:mRNA-p1	Tb927.11.6870:mRNA-p1	Tb927.11.6870	14-3-3 protein 2													flagellar pocket(ring), cytoplasm(patchy), flagellar cytoplasm, flagellar tip(strong) GO:0020016 GO:0005737 GO:0005929 GO:0097014 GO:0097542	flagellar pocket(ring), cytoplasm(points), flagellum GO:0020016 GO:0005737 GO:0005929 GO:0097014 GO:0097542				4559500	0	22322000	0	0	0	12608000	0	0	7892800	0	4603400	N/A	N/A	N/A	N/A	N/A	N/A	GO:0005634;GO:0005737;GO:0005929;GO:0016281;GO:0020016;GO:0097014;GO:0097542	ciliary plasm;ciliary pocket;ciliary tip;cilium;cytoplasm;eukaryotic translation initiation factor 4F complex;nucleus	GO:0005515;GO:0045309	protein binding;protein phosphorylated amino acid binding	GO:0000077;GO:0006897;GO:0007088;GO:0010608;GO:1902412	DNA damage checkpoint signaling;endocytosis;posttranscriptional regulation of gene expression;regulation of mitotic cytokinesis;regulation of mitotic nuclear division	0.0478833	0.111184	0.245287	0.571251	0.417812
Tb927.10.1070:mRNA-p1;Tb927.7.7360:mRNA-p1	Tb927.10.1070:mRNA-p1	Tb927.10.1070	cdc2-related kinase 1													mitochondrion GO:0005739	mitochondrion GO:0005739				0	0	0	0	0	0	27467000	12890000	0	11552000	0	0	N/A	N/A	GO:0004672;GO:0005524;GO:0106310;GO:0106311	ATP binding;protein kinase activity;protein serine kinase activity;protein threonine kinase activity	GO:0006468;GO:0051301	cell division;protein phosphorylation	GO:0000262;GO:0005634;GO:0005737;GO:0005739;GO:0005741;GO:0005829	cytoplasm;cytosol;mitochondrial chromosome;mitochondrial outer membrane;mitochondrion;nucleus	GO:0004674;GO:0004693;GO:0005524;GO:0097472	ATP binding;cyclin-dependent protein kinase activity;cyclin-dependent protein serine/threonine kinase activity;protein serine/threonine kinase activity	GO:0000083;GO:0000278;GO:0006468;GO:0007049	cell cycle;mitotic cell cycle;protein phosphorylation;regulation of transcription involved in G1/S transition of mitotic cell cycle	0.196465	0.457754	1.35048	2.1281	0.456877
Tb927.4.1270:mRNA-p1	Tb927.4.1270:mRNA-p1	Tb927.4.1270	ruvB-like DNA helicase, putative													nucleoplasm, cytoplasm(points) GO:0030133 GO:0005737 GO:0005654 GO:0097014 GO:0031981	endocytic(50%), cytoplasm(50%), nucleoplasm(points, 50%), cytoplasm(points, 50%), flagellar cytoplasm(50%), nuclear lumen(50%) GO:0030133 GO:0005737 GO:0005654 GO:0097014 GO:0031981				0	0	2907600	0	0	0	15141000	0	6165100	5901800	9354600	11454000	GO:0031011;GO:0035267;GO:0097255	Ino80 complex;NuA4 histone acetyltransferase complex;R2TP complex	GO:0003678;GO:0005524;GO:0043139	5'-3' DNA helicase activity;ATP binding;DNA helicase activity	N/A	N/A	GO:0000812;GO:0005654;GO:0005737;GO:0005844;GO:0030133;GO:0031011;GO:0031981;GO:0035267;GO:0097014;GO:0097255	ciliary plasm;cytoplasm;Ino80 complex;NuA4 histone acetyltransferase complex;nuclear lumen;nucleoplasm;polysome;R2TP complex;Swr1 complex;transport vesicle	GO:0003678	DNA helicase activity	GO:0000492;GO:0006338;GO:0006357;GO:0016573	box C/D snoRNP assembly;chromatin remodeling;histone acetylation;regulation of transcription by RNA polymerase II	0.521544	0.61342	0.325821	0.803657	1.15637
Tb927.6.2940:mRNA-p1	Tb927.6.2940:mRNA-p1	Tb927.6.2940	phosphopantothenoylcysteine decarboxylase, putative																		0	0	0	0	0	0	24367000	0	0	13816000	0	12682000	N/A	N/A	GO:0003824	catalytic activity	N/A	N/A	GO:0071513	phosphopantothenoylcysteine decarboxylase complex	GO:0004633;GO:0010181	FMN binding;phosphopantothenoylcysteine decarboxylase activity	GO:0015937	coenzyme A biosynthetic process	0.111833	0.346585	0.152666	0.620763	0.0422163
Tb927.10.4790:mRNA-p1	Tb927.10.4790:mRNA-p1	Tb927.10.4790	hypothetical protein, conserved					+	+							nuclear lumen GO:0031981	nuclear lumen GO:0031981				0	0	0	0	0	0	11176000	0	7626300	6141200	11813000	13860000	N/A	N/A	N/A	N/A	N/A	N/A	GO:0031981	nuclear lumen	N/A	N/A	N/A	N/A	1.84005	0.872489	0.0764792	0.225833	2.87567
Tb927.8.5320:mRNA-p1	Tb927.8.5320:mRNA-p1	Tb927.8.5320	hypothetical protein, conserved					+	+							nucleoplasm, cytoplasm(weak, points) GO:0005654	nucleoplasm(points), nucleoplasm GO:0005654		cytoplasm, nucleoplasm	cytoplasmic and nuclear	0	0	0	0	0	0	13217000	0	0	8775200	12652000	15935000	N/A	N/A	N/A	N/A	N/A	N/A	GO:0005654	nucleoplasm	N/A	N/A	N/A	N/A	0.305032	0.737786	1.58659	2.0051	2.59373
Tb927.9.8740:mRNA-p1	Tb927.9.8740:mRNA-p1	Tb927.9.8740	Double RNA binding domain protein 3													nucleoplasm(strong), cytoplasm(patchy) GO:0005737 GO:0005654	cytoplasm(points, 50%), nucleoplasm(50%) GO:0005737 GO:0005654				27317000	0	12110000	0	0	0	0	0	0	0	0	11078000	N/A	N/A	GO:0003676	nucleic acid binding	N/A	N/A	GO:0005634;GO:0005654;GO:0005737;GO:0005829;GO:0005844;GO:1990904	cytoplasm;cytosol;nucleoplasm;nucleus;polysome;ribonucleoprotein complex	GO:0003729;GO:0003730;GO:0042162	mRNA 3'-UTR binding;mRNA binding;telomeric DNA binding	GO:0000365;GO:0006396;GO:0010608;GO:0045292;GO:0048255	mRNA cis splicing, via spliceosome;mRNA stabilization;mRNA trans splicing, via spliceosome;posttranscriptional regulation of gene expression;RNA processing	0.00424686	0.00841586	0.034482	0.0711552	0.329071
Tb927.8.1960:mRNA-p1	Tb927.8.1960:mRNA-p1	Tb927.8.1960	CCR4-NOT transcription complex subunit 11						+								cytoplasm(points) GO:0005737				7246900	0	0	0	0	0	14331000	0	0	9806100	9377000	9217000	GO:0005634;GO:0005737;GO:0030014	CCR4-NOT complex;cytoplasm;nucleus	N/A	N/A	GO:0031047	gene silencing by RNA	GO:0005634;GO:0005737;GO:0030014	CCR4-NOT complex;cytoplasm;nucleus	N/A	N/A	GO:0010608	posttranscriptional regulation of gene expression	0.532126	0.853223	0.728931	1.28052	1.73003
Tb927.7.2080:mRNA-p1	Tb927.7.2080:mRNA-p1	Tb927.7.2080	cap guanylyltransferase-methyltransferase 1																		17484000	0	0	0	0	0	13236000	0	0	0	19243000	0	N/A	N/A	GO:0003723;GO:0004482	mRNA (guanine-N7-)-methyltransferase activity;RNA binding	N/A	N/A	GO:0000932;GO:0005634;GO:0005845	mRNA cap binding complex;nucleus;P-body	GO:0004482	mRNA (guanine-N7-)-methyltransferase activity	GO:0006370;GO:0036260;GO:0043144;GO:1990273	7-methylguanosine mRNA capping;RNA capping;sno(s)RNA processing;snRNA 5'-end processing	0.190668	-0.408036	0.262292	0.694818	0.34898
Tb927.5.440:mRNA-p1;Tb11.v5.0223.1-p1	Tb927.5.440:mRNA-p1;Tb11.v5.0223.1-p1	Tb11.v5.0223;Tb927.5.440	BNR repeat-like domain/Concanavalin A-like lectin/glucanases superfamily, putative;trans-sialidase, putative					+	+							flagellar pocket, endocytic, pellicular membrane, flagellar membrane GO:0030133 GO:0005737 GO:0020016 GO:0120267 GO:0060170	endocytic, cytoplasm(reticulated) GO:0030133 GO:0005737 GO:0020016 GO:0120267 GO:0060170		cytoplasm, others	exclusively cytoplasmic	0	0	0	0	0	0	0	0	0	0	23771000	26088000	GO:0016021	integral component of membrane	GO:0004308;GO:0052794;GO:0052795;GO:0052796	exo-alpha-(2->3)-sialidase activity;exo-alpha-(2->6)-sialidase activity;exo-alpha-(2->8)-sialidase activity;exo-alpha-sialidase activity	GO:0008152;GO:0009405	metabolic process;obsolete pathogenesis	GO:0005737;GO:0020016;GO:0030133;GO:0060170;GO:0120267;N/A	ciliary membrane;ciliary pocket;cytoplasm;N/A;pellicular membrane;transport vesicle	N/A	N/A	N/A	N/A	0.672985	-1.06272	0.614559	-0.824555	4.01225
Tb927.3.2475:mRNA-p1	Tb927.3.2475:mRNA-p1	Tb927.3.2475	hypothetical protein						+				+			nuclear envelope GO:0005635					0	0	0	0	0	0	15423000	0	0	0	12741000	21535000	N/A	N/A	N/A	N/A	N/A	N/A	GO:0005635	nuclear envelope	N/A	N/A	N/A	N/A	0.414903	-0.461873	0.533555	1.12959	1.84698
Tb927.9.13740:mRNA-p1;Tb927.9.13710:mRNA-p1;Tb927.9.13680:mRNA-p1;Tb927.9.13655:mRNA-p1;Tb927.9.13650:mRNA-p1	Tb927.9.13740:mRNA-p1;Tb927.9.13710:mRNA-p1;Tb927.9.13680:mRNA-p1;Tb927.9.13655:mRNA-p1;Tb927.9.13650:mRNA-p1	Tb927.9.13650;Tb927.9.13655;Tb927.9.13680;Tb927.9.13710;Tb927.9.13740	ADP-ribosylation factor, putative;ADP-ribosylation factor, putative;ADP-ribosylation factor, putative;ADP-ribosylation factor, putative;ADP-ribosylation factor, putative													flagellar pocket, endocytic GO:0005737 GO:0097014 GO:0031981 GO:0020016 GO:0030133	cytoplasm, flagellar cytoplasm, nuclear lumen GO:0005737 GO:0097014 GO:0031981 GO:0020016 GO:0030133;cytoplasm(50%), cytoplasm(50%, weak), flagellar cytoplasm(50%), nuclear lumen(50%) GO:0005737 GO:0097014 GO:0031981;cytoplasm, flagellar cytoplasm, nuclear lumen GO:0005737 GO:0097014 GO:0031981				0	0	35433000	0	0	0	0	0	0	7509600	0	6721500	N/A	N/A	GO:0005525	GTP binding	N/A	N/A	GO:0005737;GO:0020016;GO:0030133;GO:0031981;GO:0097014	ciliary plasm;ciliary pocket;cytoplasm;nuclear lumen;transport vesicle	GO:0005525;GO:0044877	GTP binding;protein-containing complex binding	GO:0006886;GO:0016192	intracellular protein transport;vesicle-mediated transport	0.0463986	0.155607	0.127167	-0.361822	0.292407
Tb927.5.1200:mRNA-p1	Tb927.5.1200:mRNA-p1	Tb927.5.1200	exosome complex component CSL4													nucleoplasm, nucleoplasm(point) GO:0005654 GO:0005730	nucleoplasm(points, 75%), nucleolus(peripheral), cytoplasm(weak) GO:0005654 GO:0005730				0	0	0	0	0	0	15063000	0	0	7877600	13249000	13253000	GO:0000178	exosome (RNase complex)	N/A	N/A	GO:0006396	RNA processing	GO:0000176;GO:0000177;GO:0005634;GO:0005654;GO:0005730;GO:0005737	cytoplasm;cytoplasmic exosome (RNase complex);nuclear exosome (RNase complex);nucleolus;nucleoplasm;nucleus	N/A	N/A	GO:0000460	maturation of 5.8S rRNA	0.156171	0.402148	0.327683	0.937064	1.02116
Tb927.11.2470:mRNA-p1	Tb927.11.2470:mRNA-p1	Tb927.11.2470	metallo-peptidase, Clan MF, Family M17						+							nucleoplasm GO:0005654	nucleoplasm GO:0005654				0	0	0	0	0	0	11335000	0	0	7149200	15282000	15451000	GO:0005737	cytoplasm	GO:0030145;GO:0070006	manganese ion binding;metalloaminopeptidase activity	GO:0006508;GO:0019538	protein metabolic process;proteolysis	GO:0005622;GO:0005634;GO:0005654	intracellular anatomical structure;nucleoplasm;nucleus	GO:0004177	aminopeptidase activity	GO:0006508	proteolysis	0.0314791	-0.0572936	0.163314	0.347682	2.24654
Tb927.8.6390:mRNA-p1	Tb927.8.6390:mRNA-p1	Tb927.8.6390	lysophospholipase, putative						+				+			cytoplasm, flagellar cytoplasm, nuclear lumen GO:0005737 GO:0097014 GO:0031981	cytoplasm GO:0005737 GO:0097014 GO:0031981				4112400	0	3763400	0	0	0	5780900	0	0	8865200	12505000	14086000	N/A	N/A	GO:0016787	hydrolase activity	N/A	N/A	GO:0005737;GO:0020015;GO:0031981;GO:0097014	ciliary plasm;cytoplasm;glycosome;nuclear lumen	GO:0008474;GO:0016788;GO:0052689	carboxylic ester hydrolase activity;hydrolase activity, acting on ester bonds;palmitoyl-(protein) hydrolase activity	GO:0002084;GO:0008152	metabolic process;protein depalmitoylation	0.246349	0.400772	0.132457	-0.233716	1.43286
Tb927.6.670:mRNA-p1	Tb927.6.670:mRNA-p1	Tb927.6.670	exosome complex component RRP45													nucleoplasm GO:0005654					4172200	0	0	0	0	0	13362000	0	0	7347700	11078000	13036000	GO:0000178	exosome (RNase complex)	GO:0016787	hydrolase activity	GO:0006396	RNA processing	GO:0000176;GO:0000177;GO:0000178;GO:0005634;GO:0005654	cytoplasmic exosome (RNase complex);exosome (RNase complex);nuclear exosome (RNase complex);nucleoplasm;nucleus	N/A	N/A	GO:0000460;GO:0000467;GO:0016075;GO:0034427;GO:0034473;GO:0034475;GO:0034476;GO:0043928;GO:0071028;GO:0071035;GO:0071038;GO:0071042	exonucleolytic catabolism of deadenylated mRNA;exonucleolytic trimming to generate mature 3'-end of 5.8S rRNA from tricistronic rRNA transcript (SSU-rRNA, 5.8S rRNA, LSU-rRNA);maturation of 5.8S rRNA;nuclear mRNA survei;U1 snRNA 3'-end processing;U4 snRNA 3'-end processing;U5 snRNA 3'-end processing	0.0301881	0.0517181	0.0286987	0.0937465	1.22772
Tb927.9.10000:mRNA-p1	Tb927.9.10000:mRNA-p1	Tb927.9.10000	hypothetical protein, conserved													nucleolus GO:0005730	nucleolus GO:0005730				0	0	0	0	30104000	18831000	0	0	0	0	0	0	N/A	N/A	N/A	N/A	N/A	N/A	GO:0005730;GO:0005739;GO:0020023	kinetoplast;mitochondrion;nucleolus	N/A	N/A	N/A	N/A	0.836713	-2.35237	0.610298	-1.59772	0.87969
Tb927.11.16230:mRNA-p1	Tb927.11.16230:mRNA-p1	Tb927.11.16230	hypothetical protein, conserved													nucleoplasm, cytoplasm(weak, points) GO:0005654	nucleoplasm GO:0005654				0	0	0	0	0	0	16568000	0	0	12059000	10713000	9472900	N/A	N/A	GO:0005515	protein binding	N/A	N/A	GO:0005634;GO:0005654;GO:0005737	cytoplasm;nucleoplasm;nucleus	GO:0003729	mRNA binding	GO:0031123	RNA 3'-end processing	0.147479	0.428597	0.239414	0.720572	0.765674
Tb927.11.14140:mRNA-p1	Tb927.11.14140:mRNA-p1	Tb927.11.14140	ethanolamine-phosphate cytidylyltransferase					+	+							cytoplasm, flagellar cytoplasm GO:0005737 GO:0097014	cytoplasm, flagellar cytoplasm GO:0005737 GO:0097014		cytoplasm, others	exclusively cytoplasmic	0	0	0	0	0	0	11023000	0	0	9439800	15299000	13048000	N/A	N/A	GO:0003824	catalytic activity	GO:0009058	biosynthetic process	GO:0005737;GO:0005829;GO:0097014	ciliary plasm;cytoplasm;cytosol	GO:0004306	ethanolamine-phosphate cytidylyltransferase activity	GO:0006646;GO:0008654;GO:0046335	ethanolamine biosynthetic process;phosphatidylethanolamine biosynthetic process;phospholipid biosynthetic process	1.19479	1.0925	0.596191	0.909607	2.42256
Tb927.9.15330:mRNA-p1	Tb927.9.15330:mRNA-p1	Tb927.9.15330	U3 small nucleolar RNA-associated protein 6, putative													nucleolus(strong), nucleoplasm GO:0005737 GO:0005730 GO:0005654	cytoplasm(points) GO:0005737 GO:0005730 GO:0005654				0	0	0	0	0	0	14276000	0	0	12977000	12929000	8310300	N/A	N/A	GO:0030515	snoRNA binding	GO:0000462	maturation of SSU-rRNA from tricistronic rRNA transcript (SSU-rRNA, 5.8S rRNA, LSU-rRNA)	GO:0005634;GO:0005654;GO:0005730;GO:0005737;GO:0032040;GO:0034388	cytoplasm;nucleolus;nucleoplasm;nucleus;Pwp2p-containing subcomplex of 90S preribosome;small-subunit processome	GO:0030515	snoRNA binding	GO:0000462	maturation of SSU-rRNA from tricistronic rRNA transcript (SSU-rRNA, 5.8S rRNA, LSU-rRNA)	0.198563	0.43908	0.142035	0.376517	0.927953
Tb927.11.850:mRNA-p1	Tb927.11.850:mRNA-p1	Tb927.11.850	Atypical serine/threonine protein kinase BUD32, putative						+							nucleoplasm, cytoplasm(weak) GO:0005654					0	0	0	0	0	0	10997000	0	0	4240500	14325000	18883000	N/A	N/A	GO:0004672;GO:0004674;GO:0005524;GO:0106310;GO:0106311	ATP binding;protein kinase activity;protein serine kinase activity;protein serine/threonine kinase activity;protein threonine kinase activity	GO:0006468;GO:0008033	protein phosphorylation;tRNA processing	GO:0000408;GO:0005634;GO:0005654	EKC/KEOPS complex;nucleoplasm;nucleus	GO:0004672;GO:0004674	protein kinase activity;protein serine/threonine kinase activity	GO:0006468;GO:0070525	protein phosphorylation;tRNA threonylcarbamoyladenosine metabolic process	0.0213716	0.0450172	0.654998	1.21324	1.65688
Tb927.11.700:mRNA-p1;Tb11.0860:mRNA-p1	Tb927.11.700:mRNA-p1;Tb11.0860:mRNA-p1	Tb11.0860;Tb927.11.700	hypothetical protein;hypothetical protein, conserved													nucleolus GO:0005730	nucleolus, cytoplasm(points, weak) GO:0005730				11400000	0	0	0	0	0	11068000	6440800	0	7612000	0	11709000	N/A	N/A	N/A	N/A	N/A	N/A	GO:0005634;GO:0005730;N/A	N/A;nucleolus;nucleus	N/A	N/A	N/A	N/A	0.48992	1.07118	0.8838	1.77694	0.506759
Tb927.7.5300:mRNA-p1	Tb927.7.5300:mRNA-p1	Tb927.7.5300	C2 domain/Ankyrin repeats (3 copies), putative						+								transition zone, cytoplasm(weak) GO:0035869				0	0	0	0	0	0	0	0	0	5709200	13068000	29285000	N/A	N/A	GO:0005515	protein binding	N/A	N/A	GO:0035869	ciliary transition zone	N/A	N/A	N/A	N/A	0.0140909	0.0235929	0.132097	-0.183183	1.76085
Tb927.9.12670:mRNA-p1	Tb927.9.12670:mRNA-p1	Tb927.9.12670	predicted zinc finger protein													nuclear lumen(25%), cytoplasm(weak) GO:0005654	nucleoplasm(50%) GO:0005654				0	0	0	0	0	0	0	0	0	0	24030000	24015000	N/A	N/A	GO:0003676;GO:0008270;GO:0061630	nucleic acid binding;ubiquitin protein ligase activity;zinc ion binding	GO:0006397;GO:0016567	mRNA processing;protein ubiquitination	GO:0005654	nucleoplasm	GO:0003676	nucleic acid binding	N/A	N/A	0.37341	-0.838371	0.271432	-0.754889	1.02744
Tb927.6.850:mRNA-p1;Tb11.v5.0689.1-p1	Tb927.6.850:mRNA-p1;Tb11.v5.0689.1-p1	Tb11.v5.0689;Tb927.6.850	NOT2 / NOT3 / NOT5 family, putative;ccr4-not transcription complex subunit 2													cytoplasm(patchy), cytoplasm(points) GO:0005737	cytoplasm(points) GO:0005737				5951200	0	0	0	0	0	10532000	0	0	9665700	9138900	12652000	GO:0030015	CCR4-NOT core complex	N/A	N/A	GO:0006355	regulation of transcription, DNA-templated	GO:0005737;N/A	cytoplasm;N/A	GO:0003712;GO:0005515;N/A	N/A;protein binding;transcription coregulator activity	GO:0000122;GO:0010608;N/A	N/A;negative regulation of transcription by RNA polymerase II;posttranscriptional regulation of gene expression	0.186928	0.488795	0.131402	0.388172	0.599589
Tb927.11.3980:mRNA-p1	Tb927.11.3980:mRNA-p1	Tb927.11.3980	metallo-peptidase, Clan ME, Family M16														endocytic, cytoplasm GO:0030133 GO:0005737				6976800	0	24956000	0	0	0	3980300	0	0	5920400	2349700	3701000	N/A	N/A	GO:0004222;GO:0046872	metal ion binding;metalloendopeptidase activity	N/A	N/A	GO:0005737;GO:0005739;GO:0030133	cytoplasm;mitochondrion;transport vesicle	GO:0004222	metalloendopeptidase activity	GO:0006508	proteolysis	0.00141317	-0.00335376	0.0805865	-0.148232	0.248181
Tb927.10.14000:mRNA-p1	Tb927.10.14000:mRNA-p1	Tb927.10.14000	aconitase													cytoplasm, kinetoplast(region, <10%), flagellar cytoplasm, nuclear lumen GO:0005737 GO:0097014 GO:0031981					0	0	15319000	0	0	0	7662900	0	0	8535000	8505600	7806200	N/A	N/A	GO:0046872;GO:0047780	citrate dehydratase activity;metal ion binding	N/A	N/A	GO:0005737;GO:0005739;GO:0005829;GO:0031981;GO:0097014	ciliary plasm;cytoplasm;cytosol;mitochondrion;nuclear lumen	GO:0003994;GO:0051539	4 iron, 4 sulfur cluster binding;aconitate hydratase activity	GO:0006099;GO:0006101	citrate metabolic process;tricarboxylic acid cycle	0.331889	0.417601	0.14388	-0.374154	1.46552
Tb927.10.10810:mRNA-p1	Tb927.10.10810:mRNA-p1	Tb927.10.10810	adenosine deaminase-like protein													cytoplasm(points), nucleus GO:0005634 GO:0005737	nucleus, cytoplasm(reticulated, weak) GO:0005634 GO:0005737				1382100	0	0	0	0	0	18720000	0	0	5037600	8364700	13940000	N/A	N/A	GO:0003723;GO:0004000	adenosine deaminase activity;RNA binding	GO:0006396	RNA processing	GO:0005634;GO:0005737	cytoplasm;nucleus	GO:0008251	tRNA-specific adenosine deaminase activity	GO:0008033	tRNA processing	0.106529	-0.187886	0.328823	0.894373	0.996193
Tb927.11.12420:mRNA-p1	Tb927.11.12420:mRNA-p1	Tb927.11.12420	kinetoplastid kinetochore protein 19														nucleoplasm(points, cell cycle dependent), nucleoplasm GO:0005654				24719000	0	0	0	0	0	0	0	0	7507500	0	15155000	N/A	N/A	GO:0004672;GO:0005524	ATP binding;protein kinase activity	GO:0006468	protein phosphorylation	GO:0005634;GO:0005654	nucleoplasm;nucleus	GO:0004672;GO:0004674;GO:0005524	ATP binding;protein kinase activity;protein serine/threonine kinase activity	GO:0006468	protein phosphorylation	0.659617	0.808872	0.875136	-0.952588	0.503038
Tb927.9.5150:mRNA-p1	Tb927.9.5150:mRNA-p1	Tb927.9.5150	ribosomal protein S6, putative																		4655400	0	7113300	0	0	0	12149000	0	0	11907000	0	11489000	GO:0005730;GO:1990904	nucleolus;ribonucleoprotein complex	GO:0003723	RNA binding	GO:0042254	ribosome biogenesis	GO:0005634;GO:0005840;GO:0031428;GO:0032040;GO:0046540;GO:0071011	box C/D RNP complex;nucleus;precatalytic spliceosome;ribosome;small-subunit processome;U4/U6 x U5 tri-snRNP complex	GO:0003723;GO:0003735;GO:0042301	phosphate ion binding;RNA binding;structural constituent of ribosome	GO:0000398;GO:0000470;GO:0006412;GO:0030490	maturation of LSU-rRNA;maturation of SSU-rRNA;mRNA splicing, via spliceosome;translation	1.24005	1.3984	1.38788	1.48398	0.12596
Tb927.8.2540:mRNA-p1	Tb927.8.2540:mRNA-p1	Tb927.8.2540	3-ketoacyl-CoA thiolase													mitochondrion, kinetoplast(region, strong) GO:0005739 GO:0020023					0	0	27054000	0	0	0	7774600	0	0	6974600	0	5450100	N/A	N/A	GO:0016746;GO:0016747	acyltransferase activity;acyltransferase activity, transferring groups other than amino-acyl groups	N/A	N/A	GO:0005739;GO:0020023	kinetoplast;mitochondrion	GO:0003988	acetyl-CoA C-acyltransferase activity	N/A	N/A	0.0823452	-0.22053	0.199754	0.360151	0.0573317
Tb927.3.930:mRNA-p1;Tb927.7.920:mRNA-p1	Tb927.3.930:mRNA-p1	Tb927.3.930	dynein heavy chain, putative													axoneme GO:0005930	axoneme(strong) GO:0005930				0	0	12597000	0	0	0	0	0	0	18591000	7864200	8087500	GO:0005874;GO:0030286	dynein complex;microtubule	GO:0005524;GO:0008569	ATP binding;minus-end-directed microtubule motor activity	GO:0007018	microtubule-based movement	GO:0005929;GO:0005930;GO:0030286;GO:0036157	axoneme;cilium;dynein complex;outer dynein arm	GO:0008569;GO:0045505;GO:0051959	dynein intermediate chain binding;dynein light intermediate chain binding;minus-end-directed microtubule motor activity	GO:0007018;GO:0036158	microtubule-based movement;outer dynein arm assembly	0.364303	1.23563	0.182019	0.340135	0.977672
Tb927.3.5620:mRNA-p1	Tb927.3.5620:mRNA-p1	Tb927.3.5620	Facilitates chromatin transcription complex subunit spt16													nucleoplasm(75%) GO:0005654	nucleoplasm GO:0005654				8606800	0	3583600	0	0	0	19792000	0	0	6185800	0	8833900	GO:0035101	FACT complex	N/A	N/A	N/A	N/A	GO:0005634;GO:0005654	nucleoplasm;nucleus	N/A	N/A	N/A	N/A	0.0925664	0.14548	0.750035	1.39028	0.550002
Tb927.11.5440:mRNA-p1	Tb927.11.5440:mRNA-p1	Tb927.11.5440	NADP-dependent malic enzyme, cytosolic													cytoplasm, flagellar cytoplasm GO:0005737 GO:0097014	cytoplasm, flagellar cytoplasm GO:0005737 GO:0097014				2160000	0	29745000	0	0	0	5245900	0	0	3130600	6702800	0	N/A	N/A	GO:0004470;GO:0004471;GO:0046872;GO:0051287	malate dehydrogenase (decarboxylating) (NAD+) activity;malic enzyme activity;metal ion binding;NAD binding	GO:0055114	obsolete oxidation-reduction process	GO:0005737;GO:0005829;GO:0097014	ciliary plasm;cytoplasm;cytosol	GO:0004470;GO:0004473	malate dehydrogenase (decarboxylating) (NADP+) activity;malic enzyme activity	GO:0006090;GO:0006108	malate metabolic process;pyruvate metabolic process	0.209558	-0.198903	0.857789	0.729071	0.226215
Tb927.9.14000:mRNA-p1;Tb927.8.6030:mRNA-p1	Tb927.9.14000:mRNA-p1;Tb927.8.6030:mRNA-p1	Tb927.8.6030;Tb927.9.14000	60S ribosomal protein L12, putative;60S ribosomal protein L12, putative																		11048000	35296000	0	0	0	0	0	0	0	0	0	0	GO:0005840	ribosome	GO:0003735	structural constituent of ribosome	GO:0006412	translation	GO:0005622;GO:0005840;GO:0015934;GO:0022625	cytosolic large ribosomal subunit;intracellular anatomical structure;large ribosomal subunit;ribosome	GO:0003735;GO:0019843;GO:0044877;GO:0070180	large ribosomal subunit rRNA binding;protein-containing complex binding;rRNA binding;structural constituent of ribosome	GO:0000027;GO:0006412	ribosomal large subunit assembly;translation	0.241198	-0.674194	0.00871059	-0.0192604	0.0934578
Tb927.7.5590:mRNA-p1	Tb927.7.5590:mRNA-p1	Tb927.7.5590	Domain of unknown function (DUF3883), putative														cytoplasm(reticulated), flagellar cytoplasm GO:0005737 GO:0097014				0	0	0	0	0	0	17176000	0	4655400	7165200	9396200	7585800	N/A	N/A	N/A	N/A	N/A	N/A	GO:0005634;GO:0005737;GO:0097014	ciliary plasm;cytoplasm;nucleus	N/A	N/A	N/A	N/A	0.814461	0.942905	0.709915	1.47765	1.33672
Tb927.10.11400:mRNA-p1	Tb927.10.11400:mRNA-p1	Tb927.10.11400	WD domain, G-beta repeat, putative													nucleus(50%, points) GO:0005737 GO:0005654 GO:0005634	cytoplasm(points), nucleoplasm(points) GO:0005737 GO:0005654 GO:0005634				0	0	0	0	0	0	9819500	0	0	6716800	12588000	16660000	N/A	N/A	GO:0005515	protein binding	N/A	N/A	GO:0005634;GO:0005654;GO:0005737	cytoplasm;nucleoplasm;nucleus	N/A	N/A	N/A	N/A	0.00959546	-0.0235602	0.186652	0.421759	1.1294
Tb927.9.6130:mRNA-p1	Tb927.9.6130:mRNA-p1	Tb927.9.6130	calmodulin, putative														cytoplasm(reticulated), flagellum GO:0005737 GO:0005929				0	0	0	0	0	0	16215000	0	0	11636000	0	17601000	N/A	N/A	GO:0005509	calcium ion binding	N/A	N/A	GO:0005737;GO:0005929	cilium;cytoplasm	GO:0005509;GO:0030234	calcium ion binding;enzyme regulator activity	GO:0000226;GO:0019722	calcium-mediated signaling;microtubule cytoskeleton organization	0.363259	1.05639	0.627393	1.64969	0.383142
Tb927.11.13780:mRNA-p1	Tb927.11.13780:mRNA-p1	Tb927.11.13780	profilin													cytoplasm, flagellar cytoplasm, nuclear lumen GO:0005737 GO:0097014 GO:0031981					19032000	0	12950000	0	0	0	6052100	0	0	0	0	7246000	N/A	N/A	GO:0003779	actin binding	N/A	N/A	GO:0005737;GO:0005938;GO:0031981;GO:0097014	cell cortex;ciliary plasm;cytoplasm;nuclear lumen	GO:0003779;GO:0003785	actin binding;actin monomer binding	GO:0007010;GO:0042989	cytoskeleton organization;sequestering of actin monomers	0.252472	-0.661585	0.0172501	0.0598205	0.0739346
Tb927.8.3150:mRNA-p1	Tb927.8.3150:mRNA-p1	Tb927.8.3150	T-complex protein 1, gamma subunit, putative						+							cytoplasm(patchy) GO:0005737					0	0	0	0	0	0	13566000	0	0	12023000	9952900	9393500	N/A	N/A	GO:0005524;GO:0051082	ATP binding;unfolded protein binding	GO:0006457	protein folding	GO:0005737;GO:0005832	chaperonin-containing T-complex;cytoplasm	GO:0051082	unfolded protein binding	GO:0006457;GO:0051726	protein folding;regulation of cell cycle	0.29295	0.751659	1.19541	1.58397	2.0937
Tb927.10.15870:mRNA-p1	Tb927.10.15870:mRNA-p1	Tb927.10.15870	RNA binding protein, putative						+							nucleoplasm GO:0005654	nucleoplasm GO:0005654				0	0	0	0	0	0	13840000	0	0	0	15280000	15554000	N/A	N/A	GO:0003723	RNA binding	GO:0006396	RNA processing	GO:0005634;GO:0005654;GO:0005686;GO:0071004;GO:0071013	catalytic step 2 spliceosome;nucleoplasm;nucleus;U2 snRNP;U2-type prespliceosome	GO:0003723	RNA binding	GO:0006396	RNA processing	0.19151	-0.234459	0.522285	0.907527	1.94673
Tb927.6.2820:mRNA-p1	Tb927.6.2820:mRNA-p1	Tb927.6.2820	hypothetical protein, conserved													nucleolus(strong) GO:0005730	nucleolus GO:0005730				0	0	0	0	0	0	12894000	0	0	17324000	0	14351000	N/A	N/A	N/A	N/A	N/A	N/A	GO:0005634;GO:0005730	nucleolus;nucleus	N/A	N/A	N/A	N/A	0.902493	1.41657	1.22409	1.35464	0.309904
Tb927.2.3580:mRNA-p1	Tb927.2.3580:mRNA-p1	Tb927.2.3580	transcription elongation factor s-II, putative													nucleoplasm, cytoplasm(50%), flagellar cytoplasm(50%) GO:0005654 GO:0005737 GO:0097014	nucleoplasm GO:0005654 GO:0005737 GO:0097014				0	0	0	0	0	0	12979000	0	0	5826200	12487000	11899000	GO:0005634	nucleus	GO:0003676;GO:0003746;GO:0008270	nucleic acid binding;translation elongation factor activity;zinc ion binding	GO:0006351	transcription, DNA-templated	GO:0005634;GO:0005654;GO:0005737;GO:0097014	ciliary plasm;cytoplasm;nucleoplasm;nucleus	GO:0003677;GO:0003700	DNA binding;DNA-binding transcription factor activity	GO:0006354;GO:0006355	DNA-templated transcription, elongation;regulation of transcription, DNA-templated	0.051333	0.0954119	0.389554	0.823709	1.35998
Tb927.8.3820:mRNA-p1	Tb927.8.3820:mRNA-p1	Tb927.8.3820	Stress granule protein									+	+			cytoplasm(patchy, points) GO:0005737	cytoplasm(patchy, 75%), cytoplasm(25%), flagellar cytoplasm(25%), nuclear lumen(25%) GO:0005737				0	0	0	0	0	0	8359500	0	0	8956500	11602000	14040000	N/A	N/A	N/A	N/A	N/A	N/A	GO:0005737;GO:0010494	cytoplasm;cytoplasmic stress granule	GO:0005515	protein binding	N/A	N/A	0.619992	1.27615	0.701898	1.37284	1.10829
Tb927.7.1530:mRNA-p1	Tb927.7.1530:mRNA-p1	Tb927.7.1530	2OG-Fe(II) oxygenase superfamily, putative													cytoplasm, axoneme GO:0005737 GO:0005929 GO:0005930	cytoplasm, flagellum GO:0005737 GO:0005929 GO:0005930				0	0	0	0	0	0	16749000	0	0	11790000	0	14374000	N/A	N/A	GO:0016491	oxidoreductase activity	GO:0055114	obsolete oxidation-reduction process	GO:0005737;GO:0005929;GO:0005930	axoneme;cilium;cytoplasm	N/A	N/A	N/A	N/A	0.193814	0.532713	0.515422	1.1615	0.244789
Tb927.9.9450:mRNA-p1	Tb927.9.9450:mRNA-p1	Tb927.9.9450	zinc finger protein family member, putative					+	+							cytoplasm(points, 50%, patchy) GO:0005737	cytoplasm(patchy) GO:0005737	ZC3H28	cytoplasm	exclusively cytoplasmic	0	0	0	0	0	0	0	0	0	13775000	13817000	15196000	N/A	N/A	GO:0046872	metal ion binding	N/A	N/A	GO:0005737	cytoplasm	GO:0003723;GO:0061630	RNA binding;ubiquitin protein ligase activity	GO:0010608;GO:0016567	posttranscriptional regulation of gene expression;protein ubiquitination	0.284639	0.805566	1.19398	0.693909	2.64147
Tb927.2.1800:mRNA-p1	Tb927.2.1800:mRNA-p1	Tb927.2.1800	DNA polymerase delta catalytic subunit, putative					+	+							nucleoplasm, cytoplasm(points) GO:0005654 GO:0005737	nucleoplasm GO:0005654 GO:0005737				0	0	0	0	0	0	11855000	0	0	10693000	10977000	8908700	N/A	N/A	GO:0000166;GO:0003676;GO:0003677;GO:0003887;GO:0046872;GO:0051539	4 iron, 4 sulfur cluster binding;DNA binding;DNA-directed DNA polymerase activity;metal ion binding;nucleic acid binding;nucleotide binding	N/A	N/A	GO:0005654;GO:0005737;GO:0043625	cytoplasm;delta DNA polymerase complex;nucleoplasm	GO:0003887;GO:0008296	3'-5'-exodeoxyribonuclease activity;DNA-directed DNA polymerase activity	GO:0006260;GO:0006261;GO:0006287;GO:0006297;GO:0045004	base-excision repair, gap-filling;DNA replication;DNA replication proofreading;DNA-dependent DNA replication;nucleotide-excision repair, DNA gap filling	0.405894	0.683162	0.577421	0.885083	2.81713
Tb927.7.1060:mRNA-p1	Tb927.7.1060:mRNA-p1	Tb927.7.1060	ISWI complex protein													nucleoplasm, nucleoplasm(points) GO:0005654	nucleoplasm GO:0005654				0	0	0	0	0	0	9346900	0	0	5087000	13975000	13544000	GO:0005634	nucleus	N/A	N/A	N/A	N/A	GO:0005634;GO:0005654;GO:0005730;GO:0031010	ISWI-type complex;nucleolus;nucleoplasm;nucleus	GO:0000976	transcription cis-regulatory region binding	N/A	N/A	0.312217	0.669333	0.388483	0.945279	1.08977
Tb927.11.9470:mRNA-p1	Tb927.11.9470:mRNA-p1	Tb927.11.9470	ADP-ribosylation factor GTPase activating protein, putative													endocytic(strong), cytoplasm, flagellar cytoplasm, nucleoplasm GO:0030133 GO:0005737 GO:0097014 GO:0005654	endocytic GO:0030133 GO:0005737 GO:0097014 GO:0005654				22079000	0	0	0	0	0	0	0	0	7256500	0	12605000	N/A	N/A	GO:0005096	GTPase activator activity	N/A	N/A	GO:0005634;GO:0005654;GO:0005737;GO:0005930;GO:0030133;GO:0097014	axoneme;ciliary plasm;cytoplasm;nucleoplasm;nucleus;transport vesicle	GO:0003677	DNA binding	N/A	N/A	0.52156	0.667996	0.29894	0.613907	0.207921
Tb927.5.570:mRNA-p1	Tb927.5.570:mRNA-p1	Tb927.5.570	Bait on Hook 2													hook complex GO:0120120	hook complex GO:0120120				0	0	0	0	0	0	4736900	0	3800600	25091000	3069400	5129100	N/A	N/A	N/A	N/A	N/A	N/A	GO:0005929;GO:0120120	bilobe structure;cilium	N/A	N/A	GO:0034613;GO:0051301;GO:0110140;GO:0120273;GO:0140528	bilobe structure assembly;cell division;cellular protein localization;ciliary centrin arm assembly;flagellum attachment zone organization	0.51666	1.37854	0.126488	-0.218835	0.0494529
Tb927.9.2470:mRNA-p1;Tb927.9.2490:mRNA-p1	Tb927.9.2470:mRNA-p1;Tb927.9.2490:mRNA-p1	Tb927.9.2470;Tb927.9.2490	nucleolar protein;nucleolar protein														cytoplasm(reticulated) GO:0005737;cytoplasm(reticulated) GO:0005737				2104600	0	36196000	0	0	0	0	0	0	1403000	0	2004600	N/A	N/A	N/A	N/A	N/A	N/A	GO:0005730;GO:0005737	cytoplasm;nucleolus	N/A	N/A	GO:0000086;N/A	G2/M transition of mitotic cell cycle;N/A	0.280292	-0.489334	0.382057	-0.597826	0.159953
Tb927.11.2570:mRNA-p1	Tb927.11.2570:mRNA-p1	Tb927.11.2570	hypothetical protein, conserved										+			paraflagellar rod(75%) GO:0097740					0	0	0	0	0	0	23686000	0	0	10921000	6778300	0	N/A	N/A	N/A	N/A	N/A	N/A	GO:0097740	paraflagellar rod	N/A	N/A	N/A	N/A	1.02878	1.62062	0.865933	2.06009	0.00123336
Tb927.6.640:mRNA-p1	Tb927.6.640:mRNA-p1	Tb927.6.640	ApaH-like phosphatase ALPH1										+			cell tip(posterior), cytoplasm(points) GO:0051286 GO:0005737	cell tip(posterior), cytoplasm(points) GO:0051286 GO:0005737				0	0	0	0	0	0	0	0	0	9713600	14553000	16828000	N/A	N/A	GO:0016787	hydrolase activity	N/A	N/A	GO:0005737;GO:0010494;GO:0051286	cell tip;cytoplasm;cytoplasmic stress granule	GO:0003729;GO:0004722	mRNA binding;protein serine/threonine phosphatase activity	GO:0000290;GO:0006470	deadenylation-dependent decapping of nuclear-transcribed mRNA;protein dephosphorylation	0.0806119	0.24315	0.46206	-0.873901	1.02777
Tb927.10.11240:mRNA-p1;Tb11.v5.0566.1-p1	Tb927.10.11240:mRNA-p1;Tb11.v5.0566.1-p1	Tb11.v5.0566;Tb927.10.11240	hypothetical protein, conserved;hypothetical protein, conserved														cytoplasm(weak, points), nucleoplasm(points) GO:0005654				0	0	0	0	0	0	10060000	0	0	0	15889000	14969000	N/A	N/A	N/A	N/A	N/A	N/A	GO:0005654;N/A	N/A;nucleoplasm	N/A	N/A	N/A	N/A	1.39408	-1.86597	0.121112	-0.360679	1.17904
Tb927.11.9610:mRNA-p1	Tb927.11.9610:mRNA-p1	Tb927.11.9610	eukaryotic translation initiation factor 3 subunit i													cytoplasm(patchy) GO:0005737	cytoplasm(patchy) GO:0005737				0	0	10092000	0	0	0	15219000	0	0	5629200	4866600	4860700	GO:0005737;GO:0005852;GO:0016282;GO:0033290	cytoplasm;eukaryotic 43S preinitiation complex;eukaryotic 48S preinitiation complex;eukaryotic translation initiation factor 3 complex	GO:0003743;GO:0005515	protein binding;translation initiation factor activity	GO:0001732	formation of cytoplasmic translation initiation complex	GO:0005737;GO:0005852;GO:0071541	cytoplasm;eukaryotic translation initiation factor 3 complex;eukaryotic translation initiation factor 3 complex, eIF3m	GO:0003723;GO:0003743	RNA binding;translation initiation factor activity	GO:0002183;GO:0006446	cytoplasmic translational initiation;regulation of translational initiation	0.487997	0.394328	0.526245	1.03283	0.62494
Tb927.7.5770:mRNA-p1	Tb927.7.5770:mRNA-p1	Tb927.7.5770	Nuclear Dbf2-related kinase						+							cytoplasm, flagellar cytoplasm GO:0005737 GO:0097014 GO:0005654	cytoplasm, flagellar cytoplasm, nucleoplasm GO:0005737 GO:0097014 GO:0005654				0	0	0	0	0	0	15899000	0	0	0	12807000	11877000	N/A	N/A	GO:0004672;GO:0004674;GO:0005524;GO:0106310;GO:0106311	ATP binding;protein kinase activity;protein serine kinase activity;protein serine/threonine kinase activity;protein threonine kinase activity	GO:0006468	protein phosphorylation	GO:0005654;GO:0005737;GO:0005829;GO:0097014	ciliary plasm;cytoplasm;cytosol;nucleoplasm	GO:0004672;GO:0004674;GO:0005524	ATP binding;protein kinase activity;protein serine/threonine kinase activity	GO:0000281;GO:0006468;GO:0008283;GO:0018105;GO:0035556;GO:0051726	cell population proliferation;intracellular signal transduction;mitotic cytokinesis;peptidyl-serine phosphorylation;protein phosphorylation;regulation of cell cycle	0.166204	0.196627	0.124687	0.4306	1.70643
Tb927.10.9400:mRNA-p1	Tb927.10.9400:mRNA-p1	Tb927.10.9400	splicing factor 1													nucleoplasm GO:0005654	nucleoplasm GO:0005654				0	0	0	0	0	0	29352000	0	0	0	0	11010000	N/A	N/A	GO:0003723;GO:0045131	pre-mRNA branch point binding;RNA binding	GO:0000398	mRNA splicing, via spliceosome	GO:0005634;GO:0005654	nucleoplasm;nucleus	GO:0003714;GO:0003729;GO:0005515	mRNA binding;protein binding;transcription corepressor activity	GO:0000245;GO:0000381;GO:0000398	mRNA splicing, via spliceosome;regulation of alternative mRNA splicing, via spliceosome;spliceosomal complex assembly	0.694501	-0.658147	0.55888	1.36585	0.338945
Tb927.11.3740:mRNA-p1	Tb927.11.3740:mRNA-p1	Tb927.11.3740	proteasome regulatory ATPase subunit 2														cytoplasm(points), nucleoplasm GO:0005737 GO:0005654				0	0	0	0	0	0	8175400	15552000	0	3953800	5800300	6834900	GO:0005737	cytoplasm	GO:0005524;GO:0016787;GO:0016887	ATP binding;ATP hydrolysis activity;hydrolase activity	GO:0030163	protein catabolic process	GO:0005654;GO:0005737;GO:0005838;GO:0008540	cytoplasm;nucleoplasm;proteasome regulatory particle;proteasome regulatory particle, base subcomplex	GO:0016887;GO:0017025;GO:0036402	ATP hydrolysis activity;proteasome-activating activity;TBP-class protein binding	GO:0006511	ubiquitin-dependent protein catabolic process	0.111818	0.302501	0.740163	1.76255	0.388777
Tb927.6.1220:mRNA-p1	Tb927.6.1220:mRNA-p1	Tb927.6.1220	hypothetical protein, conserved													microtubule quartet GO:0120260					18182000	0	0	0	0	0	6776600	0	0	8384100	0	6939700	N/A	N/A	N/A	N/A	N/A	N/A	GO:0036064;GO:0120260	ciliary basal body;ciliary microtubule quartet	N/A	N/A	N/A	N/A	0.0564218	-0.219073	0.0969745	-0.338877	0.0221038
Tb927.7.3830:mRNA-p1;Tb11.v5.0493.1-p1	Tb927.7.3830:mRNA-p1;Tb11.v5.0493.1-p1	Tb11.v5.0493;Tb927.7.3830	kinesin K39, putative;kinesin K39, putative						+							nucleoplasm(weak), cytoplasm GO:0005737	cytoplasm(reticulated) GO:0005737				0	0	0	0	0	0	19595000	0	0	0	10631000	9831100	N/A	N/A	GO:0003777;GO:0005524;GO:0008017	ATP binding;microtubule binding;microtubule motor activity	GO:0007018	microtubule-based movement	GO:0005737;GO:0005871;GO:0005874;GO:0005875;N/A	cytoplasm;kinesin complex;microtubule;microtubule associated complex;N/A	GO:0003774;GO:0003777;GO:0005524;GO:0008017;GO:0016887;N/A	ATP binding;ATP hydrolysis activity;cytoskeletal motor activity;microtubule binding;microtubule motor activity;N/A	GO:0007018;N/A	microtubule-based movement;N/A	0.924657	-0.958752	0.669346	1.39932	1.80304
Tb927.11.12530:mRNA-p1	Tb927.11.12530:mRNA-p1	Tb927.11.12530	Flagellum attachment zone protein 3													flagellum attachment zone GO:0120119					0	0	0	0	0	0	13058000	0	0	18590000	0	8325000	N/A	N/A	N/A	N/A	N/A	N/A	GO:0005856;GO:0032991;GO:0120119	cytoskeleton;flagellum attachment zone;protein-containing complex	GO:0005515;GO:0071889	14-3-3 protein binding;protein binding	N/A	N/A	0.17953	0.694169	0.240956	0.736131	0.0798747
Tb927.10.2720:mRNA-p1	Tb927.10.2720:mRNA-p1	Tb927.10.2720	hypothetical protein, conserved						+							nuclear lumen GO:0005737 GO:0031981	cytoplasm(reticulated) GO:0005737 GO:0031981				0	0	0	0	0	0	9274400	0	0	9873600	11501000	9319600	N/A	N/A	GO:0003723;GO:0009982	pseudouridine synthase activity;RNA binding	GO:0001522;GO:0009451;GO:0031119	pseudouridine synthesis;RNA modification;tRNA pseudouridine synthesis	GO:0005737;GO:0031981	cytoplasm;nuclear lumen	N/A	N/A	N/A	N/A	0.873309	1.16788	0.647291	0.962263	1.52867
Tb927.6.2000:mRNA-p1	Tb927.6.2000:mRNA-p1	Tb927.6.2000	spliceosome-associated protein, putative													nucleoplasm GO:0005654	nucleoplasm, cytoplasm(<10%), flagellar cytoplasm(<10%), nuclear lumen(<10%) GO:0005654				0	0	0	0	0	0	8465400	0	0	5561100	12362000	13440000	GO:0005634	nucleus	N/A	N/A	N/A	N/A	GO:0005634;GO:0005654;GO:0005684;GO:0005686;GO:0071011;GO:0071013	catalytic step 2 spliceosome;nucleoplasm;nucleus;precatalytic spliceosome;U2 snRNP;U2-type spliceosomal complex	N/A	N/A	GO:0000398	mRNA splicing, via spliceosome	0.122293	-0.259703	0.448652	0.687798	1.1213
Tb927.11.11760:mRNA-p1	Tb927.11.11760:mRNA-p1	Tb927.11.11760	hypothetical protein, conserved													nucleolus(strong), nucleoplasm GO:0031981 GO:0005654 GO:0005730	nuclear lumen, nucleoplasm(point) GO:0031981 GO:0005654 GO:0005730				0	0	0	0	0	0	12873000	0	0	0	26903000	0	N/A	N/A	N/A	N/A	N/A	N/A	GO:0005654;GO:0005730;GO:0031981	nuclear lumen;nucleolus;nucleoplasm	N/A	N/A	N/A	N/A	0.583662	-0.91052	0.207556	0.567849	0.144436
Tb927.10.13970:mRNA-p1	Tb927.10.13970:mRNA-p1	Tb927.10.13970	uracil-DNA glycosylase, putative													nucleoplasm GO:0031981 GO:0005654	nuclear lumen GO:0031981 GO:0005654				0	0	0	0	0	0	8491900	0	0	6994800	11453000	12484000	GO:0005739	mitochondrion	GO:0004844;GO:0016799	hydrolase activity, hydrolyzing N-glycosyl compounds;uracil DNA N-glycosylase activity	GO:0006281;GO:0006284	base-excision repair;DNA repair	GO:0005654;GO:0031981	nuclear lumen;nucleoplasm	GO:0004844	uracil DNA N-glycosylase activity	GO:0097510	base-excision repair, AP site formation via deaminated base removal	0.102403	-0.332277	0.149516	0.389002	0.76667
Tb927.11.11010:mRNA-p1	Tb927.11.11010:mRNA-p1	Tb927.11.11010	hypothetical protein, conserved														axoneme GO:0005930				0	0	22044000	0	0	0	5306200	0	0	11904000	0	0	N/A	N/A	N/A	N/A	N/A	N/A	GO:0005737;GO:0005930;GO:0030990;GO:0097014	axoneme;ciliary plasm;cytoplasm;intraciliary transport particle	GO:0042301	phosphate ion binding	N/A	N/A	0.241714	0.65984	0.302526	0.356901	0.0432151
Tb927.11.13930:mRNA-p1	Tb927.11.13930:mRNA-p1	Tb927.11.13930	U3 small nucleolar ribonucleoprotein protein IMP3, putative													nucleolus GO:0005730	nucleolus, glycosome(<10%) GO:0005730				0	0	0	0	0	0	6488200	0	7249200	9686100	9231600	6540700	N/A	N/A	GO:0003723;GO:0019843	RNA binding;rRNA binding	N/A	N/A	GO:0005634;GO:0005730;GO:0032040;GO:0034457	Mpp10 complex;nucleolus;nucleus;small-subunit processome	GO:0003723;GO:0030515	RNA binding;snoRNA binding	GO:0006364;GO:0030490	maturation of SSU-rRNA;rRNA processing	1.15261	1.16658	0.0397684	0.0793349	1.03069
Tb927.1.1720:mRNA-p1	Tb927.1.1720:mRNA-p1	Tb927.1.1720	cyclophilin 15, putative																		11858000	0	0	0	0	0	6326700	0	0	7539500	6487800	6956100	N/A	N/A	GO:0003755	peptidyl-prolyl cis-trans isomerase activity	GO:0000413	protein peptidyl-prolyl isomerization	GO:0005634	nucleus	N/A	N/A	N/A	N/A	0.146656	0.292839	0.819066	0.669737	1.394
Tb927.11.15580:mRNA-p1	Tb927.11.15580:mRNA-p1	Tb927.11.15580	TFIIF-like transcription factor subunit 2						+							nucleoplasm(75%), endocytic(weak) GO:0005654	nucleoplasm GO:0005654				0	0	0	0	0	0	13467000	0	0	0	11425000	14114000	N/A	N/A	N/A	N/A	N/A	N/A	GO:0005634;GO:0005654	nucleoplasm;nucleus	GO:0005515	protein binding	N/A	N/A	0.761541	-0.818238	0.45899	0.994481	1.69313
Tb927.3.2900:mRNA-p1	Tb927.3.2900:mRNA-p1	Tb927.3.2900	eukaryotic translation initiation factor 2 subunit alpha													cytoplasm, flagellar cytoplasm GO:0005737 GO:0005730 GO:0097014	cytoplasm(75%, patchy, reticulated), nucleolus(75%) GO:0005737 GO:0005730 GO:0097014				4877200	0	34112000	0	0	0	0	0	0	0	0	0	N/A	N/A	GO:0003676;GO:0003723;GO:0003743	nucleic acid binding;RNA binding;translation initiation factor activity	N/A	N/A	GO:0005730;GO:0005737;GO:0005850;GO:0005851;GO:0010494;GO:0033290;GO:0043614;GO:0097014	ciliary plasm;cytoplasm;cytoplasmic stress granule;eukaryotic 48S preinitiation complex;eukaryotic translation initiation factor 2 complex;eukaryotic translation initiation factor 2B complex;multi-eIF complex;nucleolus	GO:0003723;GO:0003743;GO:0043022	ribosome binding;RNA binding;translation initiation factor activity	GO:0006413;GO:0009267;GO:0010608	cellular response to starvation;posttranscriptional regulation of gene expression;translational initiation	0.0459239	-0.0670834	0.00485407	-0.00748444	0.0515381
[truncated: 1,381 more rows]
[truncated: 17 more columns]

## Sheet: quantified
Protein IDs	Majority protein IDs	Gene IDs	Product Description	C: elF4AIII: Significant Class A	C: elF4AIII: Significant Class B	C: Mago nashi: Significant Class A	C: Mago nashi: Significant Class B	C: Y14: Significant Class A	C: Y14: Significant Class B	C: wt_PCF: Significant Class A	C: wt_PCF: Significant Class B	eYFP_NLS: Significant Class A	eYFP_NLS: Significant Class B	eYFP: Significant Class A	eYFP: Significant Class B	T: Cterm Localization	N-term_Localization_	Symbol (manually added)		NOM1 TOP20?	localization	localization categories	LFQ intensity 11_wtPCF	LFQ intensity 12_wtPCF	LFQ intensity 13_wtPCF	LFQ intensity 16_wt2	LFQ intensity 17_wt2	LFQ intensity 18_wt2	LFQ intensity 21_Mago	LFQ intensity 22_Mago	LFQ intensity 31_elF4AIII	LFQ intensity 32_elF4AIII	LFQ intensity 41_Y14	LFQ intensity 42_Y14	Computed GO Component IDs	Computed GO Components	Computed GO Function IDs	Computed GO Functions	Computed GO Process IDs	Computed GO Processes	Curated GO Component IDs	Curated GO Components	Curated GO Function IDs	Curated GO Functions	Curated GO Process IDs	Curated GO Processes	elF4AIII: -Log(P-value)	elF4AIII: Difference	Mago nashi: -Log(P-value)
[truncated: 927 more rows]
[truncated: 19 more columns]

[truncated: 5 more sheets: undetected, GO enrichment Magoh, GO enrichment Y14, GO enrichment elF4AIII, legend]
