# Supplementary material for: Trypanosomes lack a canonical EJC but possess an UPF1 dependent NMD-like pathway
Source: PLoS One. 2025 Mar 7;20(3):e0315659. doi: 10.1371/journal.pone.0315659 (PMC11888146; doi:10.1371/journal.pone.0315659)
Supplement: S3 Table — (XLSX) [file pone.0315659.s003.xlsx]

## Sheet: UPF1
Group			Organism	Protein name	TriTryp ID	NCBI ID	ENA ID	Protein sequence	Note
				UPF1
Discoba	Trypanosomatida	Trypanosomatida	Angomonas deanei	ND/A	ND/A	ND/A	-	ND/A
			Blechomonas ayalai	BaUPF1	Baya_014_0570	-	-	MGAVKLSFMQPISFIYGQSGTGKSSTSLAVVRNGQEKKLGSRVLACAPSNVNVDHDSRLMNATGLHVTRFASSVVQGRLNALMDKQSLKLPKRAYSDASTIESSIAHLYATESQSYSQRRSKVERDIAADAQVTCFICSSVAGTYYKALKSSCILADKTTQALGPVVLIPFLYGIERDCSCG	*partial sequence
			Crithidia fasciculata	ND/A	ND/A	ND/A	-	ND/A
			Endotrypanum monterogeii	ND/A	ND/A	ND/A	-	ND/A
			Leishmania aethiopica	ND/A	ND/A	ND/A	-	ND/A
			Leishmania amazonensis	ND/A	ND/A	ND/A	-	ND/A
			Leishmania arabica	ND/A	ND/A	ND/A	-	ND/A
			Leishmania braziliensis	ND/A	ND/A	ND/A	-	ND/A
			Leishmania donovani	ND/A	ND/A	ND/A	-	ND/A
			Leishmania enriettii	ND/A	ND/A	ND/A	-	ND/A
			Leishmania gerbilli	ND/A	ND/A	ND/A	-	ND/A
			Leishmania guayanensis	ND/A	ND/A	ND/A	-	ND/A
			Leishmania infantum	ND/A	ND/A	ND/A	-	ND/A
			Leishmania major	ND/A	ND/A	ND/A	-	ND/A
			Leishmania martiniquensis	ND/A	ND/A	ND/A	-	ND/A
			Leishmania mexicana	ND/A	ND/A	ND/A	-	ND/A
			Leishmania orientalis	ND/A	ND/A	ND/A	-	ND/A
			Leishmania panamensis	ND/A	ND/A	ND/A	-	ND/A
			Leishmania tarentolae	ND/A	ND/A	ND/A	-	ND/A
			Leishmania tropica	ND/A	ND/A	ND/A	-	ND/A
			Leishmania turanica	ND/A	ND/A	ND/A	-	ND/A
			Leptomonas pyrrhocoris	ND/A	ND/A	ND/A	-	ND/A
			Leptomonas seymouri	ND/A	ND/A	ND/A	-	ND/A
			Paratrypanosoma confusum	ND/A	ND/A	ND/A	-	ND/A
			Phytomonas sp. isolate EM1	ND/A	ND/A	ND/A	-	ND/A
			Phytomonas sp. isolate Hart1	ND/A	ND/A	ND/A	-	ND/A
			Porcisia hertigi	ND/A	ND/A	ND/A	-	ND/A
			Strigomonas culicis	ND/A	ND/A	ND/A	-	ND/A
			Trypanosoma brucei brucei	TbUPF1	Tb927.5.2140	XP_844888.1	-	MFSEHASDERALGVATTPVASGETNKKPSCSYCSEESPTCLAFCNGCSKWFCNGSNGTSGSHIILHLVKSGHNSLKLHAENSLGDSTLECYICRSSNIFSLGFMPSKEEAVVVLVCREPCLHSKTLRDLNWDSSTWLPLIEERRLLPWICSIPSTLRRPLTLHDIKALEMSWEQKVKEFVDPVESVPEVPLYFESGTKYVEVFSSLIALDSQGARDSKDTSFEGIQCTQQKKIGGRHFFVLKPFPLFDVGVNRGDNVSIRVKGSESSLSGTITEVSATSVDNEHAVFVTDTTARSVDKKAVNEILAATTVTISPEYNGVADKRKMEALQQFARSEGSVSAYLYFTILGQKERAAHRNSGFDTEPEPRGHHNLNYSQEQALRVALRNPLTLIQGPPGTGK…
			Trypanosoma brucei gambiense	TbgUPF1	-	XP_011773456.1	-	MFSEHASDERALGVATTPVASGETDKKPSCSYCSEESPTCLAFCNGCSKWFCNGSNGTSGSHIILHLVKSGHNSLKLHAENSLGDSTLECYICRSSNIFSLGFMPSKEEAVVVLVCREPCLHSKTLRDLNWDSSTWLPLIEERRLLPWICSIPSTLRRPLTLHDIKALEMSWEQKVKEFVDPVESVPEVPLYFESGTKYVEVFSGLIALDSQGARDSKDTSFEGIQCTQQKKIGGRHFFVLKPFPLFDVGVNRGDNVSIRVKGSESSLSGTITEVSATSVDNEHAVFVTDTTARSVDKKAVNEILAATTVTISPEYNGVADKRKMEALQQFARSEGSVSAYLYFTILGQKERAAHRNSGFDTEPEPRGHHNLNYSQEQALRVALRNPLTLIQGPPGTGK…
			Trypanosoma congolense	TcoUPF1	-	ND/A	-	ND/A
			Trypanosoma conorhini	TconUPF1	-	XP_029226233.1	-	MSQSTATESPPADSHCVAAGDKSEDPDAPGSAGPTRTEVSCSYCGEDDPRSLAICTVCKKWFCNGGHGTSGSHIVLHLVRNKHRAVQLHAENPLGDPVLECYICRSTNIFSLGFMPSKEESVVVLVCREPCLHSKALRDLNWDASTWLPVIEERRVLPWICKVPTFPRKKLTLHEITTLELAWNSEEKQTVDVLEDAPAVPLRFENAVEYMTVFKTLVEMDFVAAREQRDLLFENVACKFQKEAGGKHLFLLKQLPPSEVGLRCGDQVSLWAKEGWRLLKGVIVELGRSQLGDEEAVFEACCSGLAEERKALSEILAASTVSFRIEYDATSCRRVCQALERLAQNAALSAYLYFTILGREEEAASRFAELDVDLPPQRLPGLNASQDSAARTALRSPLT…
			Trypanosoma cruzi	TcUPF1	TcCLB.511317.30	XP_810474.1	-	MSQLVVTEDPSVDSRCIKTNDEINDPNVSENNGPKLAEVGCAYCGEADPHSLVMCISCKKWFCNGGHGTSGSHIVLHLVKSKHRAVQLHAENPLGDSALECYICRSTNIFSLGFMPSKEESVVVLVCREPCLHSKALRDLNWDATTWLPVIEERQVLPWICRVPSAPCKKLTLHDITTLELFWNSEGQQVLDNVEKAPAVPLRFENAVEYVTVFSTLIEMDSIAAKERKELLFEDISCKLQKEFGGKHLFLLKQLPPSDVGLRCGDHASIWVKGSSRLLNGVVVEIGKSQLGEEEVIFEVKTYEIERARRALNEILAASTVSFRLEYDSTSDQRKCHALNLMMTDWSSLSAYLYFTILGRAEEAAKRFSEVDINLPRGRLSNLNSSQDTAVRTALRNPL…
			Trypanosoma cruzi marinkellei	TcmUPF1	-	EKF28555.1	-	MSQLVAAEDPSVDSRCIKTNDESNDPNVSENNGPKLAEVGCAYCGEDDPHSLVMCISCKKWFCNGGHGTSGSHIVLHLVKSKHRAVQLHAENPLGDSALECYICRSTNIFSLGFMPSKEESVVVLVCREPCLHSKALRDLNWDATTWLPVIEERQLLPWICRAPSAPCKKITLHDITTLELLWNSEGKQFADNVEKVPAVPLRFEDAVEYATVFSTLIEMDSNAAKEQKATIFEDVSCKLQKEFGGKHFFLLKQFPPFDVGLRCGDQASIWAKGSSRSLNGAVVEIGRSQLGEEEVVFEVKSYDLERVRRALNEILAASTVNFHLEYDSTSDKRKYNALNLMMNDRTSLSAYLYFTILGRAEEAAERFSEVNINLPRERISNLNSSQDAAVRTALRNPL…
			Trypanosoma equiperdum	TeqUPF1	TEOVI_000214700	RHW72562.1	-	MFSEHASDERALGVATTPVASGETNKKPSCSYCSEESPTCLAFCNGCSKWFCNGSNGTSGSHIILHLVKSGHNSLKLHAENSLGDSTLECYICRSSNIFSLGFMPSKEEAVVVLVCREPCLHSKTLRDLNWDSSTWLPLIEERRLLPWICSIPSTLRRPLTLHDIKALEMSWEQKVKEFVDPVESVPEVPLYFESGTKYVEVFSSLIALDSQGARDSKDTSFEGIQCTQQKKIGGRHFFVLKPFPLFDVGVNRGDNVSIRVKGSESSLSGTITEVSATSVDNEHAVFVTDTTARSVDKKAVNEILAATTVTISPEYNGVADKRKMEALQQFARSEGSVSAYLYFTILGQKERAAHRNSGFDTEPEPRGHHNLNYSQEQALRVALRNPLTLIQGPPGTGK…
			Trypanosoma evansi	TevUPF1	TevSTIB805.5.2470	-	-	MFSEHASDERALGVATTPVASGETDKKPSCSYCSEESPTCLAFCNGCSKWFCNGSNGTSGSHIILHLVKSGHNSLKLHAENSLGDSTLECYICRSSNIFSLGFMPSKEEAVVVLVCREPCLHSKTLRDLNWDSSTWLPLIEERRLLPWICSIPSTLRRPLTLHDIKALEMSWEQKVKEFVDPVESVPEVPLYFESGTKYVEVFSGLIALDSQGARDSKDTSFEGIQCTQQKKIGGRHFFVLKPFPLFDVGVNRGDNVSIRVKGSESSLSGTITEVSATSVDNEHAVFVTDTTARSVDKKAVNEILAATTVTISPEYNGVADKRKMEALQQFARCEGSVSAYLYFTILGQKERAAHRNSGFDTEPEPRGHHNLNYSQEQALRVALRNPLTLIQGPPGTGK…
			Trypanosoma grayi	TgUPF1	DQ04_05511020	XP_009312502.1	-	MESYVFEEHSSTNDHHTEVEGKNELSNKAVTIMSEAPQASCSYCGEDDPRCLAMCSACSRWFCNGAHGTSGSHIILHLVKFKHRVVQLHAENELGDSTLECYVCRSPNIFSLGFMPSKEDSVVVLVCREPCLHSKTLRDLNWDSSTWLPLIEERRLLPWICKVPNVPCKTLTLHDITTLELSWESQDKQSLSVTEKAPQVPLRFENGEEYLNVFSTLITMDAQASKVRKDSAFEDIPCKLQKQVGRRYFFLLKQLPLADVGVHRGDYASISIKGGSRSLNGVLVEIGKPQLGEDEVVFEADDTRLAQEKKALNEILAASTVVFRLEFSSVANVRKCKALEEMVRGQAPLSAYLYYTILGQTEEAKKRFSLVDMELSAKRLPDLNFSQESAVRTALKNPL…
			Trypanosoma melophagium	TmmUPF1	LSM04_000643	KAH9599232.1	-	MDSFASSKDFTLDGQHSCSEQAIDDADEGVKNESVDIKESCAYCGENDPSSIAMCTTCSRWFCNSAYGTSGSHVIMHLAKSKHQSLQLHSKNMLGDDTLKCYVCHSENIFSLGFMPSKEESVVVLVCREPCLHSRALREQNLDSSSWLPLIDERRLLPWICKVRGTGTKKLTLHDITAIELEWGNKVTNYEEVTETAPKIPDKFENSKEYLEIFTALIRMDAKASERKKEYTFENVPCLLQKQHGTRFFFYLKQLPVADAVFRRGEYASITVKGSDNCLIGIIVDICKSLSGDDDVILETEVKKTCDKAALEEILAVSAVTFRFELNLIAALRKTAALRKFVDIKPPLSEYLYHTILGQTEDAEKYFQKVPCDLSAQTLSKLNKSQEIAVRNALENPLT…
			Trypanosoma rangeli	TrUPF1	TRSC58_05758	ESL06566.1	-	MSQSPTTEPPPIDSHCVVVDDRGEDPDAPENTGPAFTEVSCSYCGEDDPHSLAMCAACRRWFCNGGHGTSGSHIVLHLVRNKHCAVQLHAENPLGDSALECYICRSTNIFSLGFMPSKEESVVVLVCREPCLHSKALRDLNWDASTWLSVIEERRLLPWICKVPAVPRKKLTLHEITTLELAWNSEDKQTVEVLGNAPAVPLHFTDAVEYRMVFTTLVEMDSVAARERKELLFENVACRLQKEFGGRYFFLLKQLPPSEVGLRCGDQASVWAKEVWRSVKGVIVEIGKSELGDEEVVFEVWRSGTAQERKALNEILAASTVSFRLEYDTTSCGRMLNALNLLAQKKTALSAYLYFTILGHTEEAASRFAEADIDLPPQRISGLNASQDSAVRTALRNPL…
			Trypanosoma theileri	TtUPF1	TM35_000201760	XP_028881833.1	-	MDSCASSKDFTLDGQHSCTEETNDDADDTVKNDSMDIKESCAYCGENDPSSLAMCTTCSRWFCNSAHGTSGSHVIMHLAKSKHQSLQLHSKNMLGDDTLKCYVCHSANVFSLGFMPSKEESVVVLVCREPCLHSRALREQNLDSSSWLPLIDERRLLPWICKVRGTGAKKLTLHDITAIELEWGNKLINSEEATEIAPTIPNTFNNGNEYLEIFTTLIRMDADASQRKKEYTFENVPCLLQKQLGTRCFFYLKQLPVADAVFRRGEYASITVKGSNNCLFGTIVDICKSQNGDEDVILETEIKKTFDKAALEEILSVSVVTFRFELNIIAALRKTEALHKFVASRHPLSEYLYYTILGQAEKAEKYFKKVPYTLTTQLISKLNRSQEIAVRNALENPLT…
			Trypanosoma vivax	TvUPF1	TvY486_0501560	CCC47947.1	-	MHQYNNNNKIALMNSDVSGKNIHTDGGWYGLGAMNYNGWVRAVDELTVSRPSCSYCDEENPSCLATCSTCSKWFCNGSHGTSGSHIVLHLVKSRHMSIKLHPENALGDSTLECYVCRSTNIFSLGFMPSKEESVVVLVCREPCLHSKTLRDLNWDSSTWLPLIEERRLLPWICGVPKVPRKILTLHDITTLELSWGQKQGQLVYDMEKAPNIPLQFKDGDEYMSIFSTLVAMDSEAAKERKDTVIEDVQCKFQKRIGRKYFFVLKPLPLSEVGINRGDCAAIGVKGSKRTLSCVLTETGTSQTDEESGVFVAHVTSSAQDKKTLDEILASSSVNFALEFNDVSDKRKVEALSTFSRRSTSLSAYLYFTILGHVDKAEERYSETDIELPAKRLSNLNNSQ…
	Other Kinetoplastida	Ichthyobodonidae	Perkinsela sp.	PerUPF1	-	KNH07326.1	-	MAQLASHLDREWSEFSEGDDMTEQFTSNLSISSELSPVRPLSACTDDIETAFTDPTDFPGEEEEFDEDADSMMGRDDMMDDDGKDDRQLAPLPPHACAYCGTHDAQSVVRCGVPNCGKWFCNGRGNTSAAHILHHMIRSKHKEISLHPNGLLGAETVLECFVCGGRNVFVLGFVSSKTDAVVILLCRDPCVNIGMRDGGDGGEWDASTWLPLIEDRQLLPWLVKPPPFGAMGPKPSGHRVTPITTQQIIKLEDMWKVNPRATVEDLLRQERQGMIRGLGGLLISSSADAQADQTQEIKPVGFFYDDAYAYESTFIPLLDLEAKTDEEMKKQHVLRDANITWTAGLSGRWLGQFDFPRVDGDSHVVVGDEIKIIHCDDIEKPQICEECDGIIDGDDNRCN…
		Eubodonida	Bodo saltans	BsUPF1	BSAL_16285	CUI14807.1	-	MTATDFMRGARAEDSTALSLPQIPYQFRDGNHYADVLLQFINAECNTSREISESLSIPNISITWSIGLQRRKIAMIQVPPEEGRISVGDEVILSQPGTEWEVTGVIVRMESAVNMNNELSIEIKGSTADGTHQISTGGSGKPSHHHGSSRSSGAKRNNAGTTTLINSANVKQHVSAALDDDEDETHVSNITLRCVFKAVNFDRQRTALRTFVRDDKSVAAVLFHAILGQGDALAGVKGKGSRLADIKLPDNLTVPGIPRLNTSQTEAVRAALTRPLTLIQGPPGTGKTSTSATLVYQMCTLNDCQVLVCSPSNVAVDQLADRVEKTGLNVIRLYAKSRESISSTIDHLALHNQVRQFALSSPQHSELHKLFLLKEDQGDLSDKDRKRFLALVKEAETDL…	*partial sequence, corrected
		Neobodonida	Neobodo designis	NdUPF1	-	HBGF01014960.1	-	DQLAERLQRSGLNVIRVAAKSRESVSTPVDHLTLHQQLKKFVEASPRHSELKKLMRLRDEVGTLSDRDRRRYRTLCTEVEQSLLAAADVVCCTCSVAGDKRLESYRFKYVLVDESTQAAEPECLIPLVHGAKQVVLVGDHCQMRPVIMCRRADAAGLARSLFERLVQLGEVPIRLDIQYRMHPCLSEFSSNAFYEGSLQNGVTPEERDSSRFFPWPDPQKPMLFYNSTSPEELSGTSTSFINRTEAAIAEKAVTLLIKNGVRPSTIGVVTPYEGQRAYLVNYMARNGSLGADVYRFVEVASVDSFQGREQEFIVLTCVRSNERQGIGFLSDWRRLNVALTRARQGLILIGNARVLARHALWHSLVSHFSRQSLVVDGPITALTPVKLTLPKLRPPDPME…	*partial sequence
		Parabodonida	Trypanoplasma borreli (K-100)	TboUPF1	-	GHOB01021626.1	-	MMRRSLSDSQVDDNKSSNSGVSRTSSQDEYGRGHVKRVSQVIYETESICTDGTLAGLREQIAQGLEVDFRDAFQEESRELPEYSCSYCTYHDPKAMCRCHICKKWFCNGKGKMNASHIVMHLLTSRHKEVTTHEDNVLSDDVIECYICSCKNIFLLGFVPSTVDEVVVLICREPCLYSSTLKVQNWNPDKWLPLVEGRQLLSWIAETPKATEMQNARPITSKQAMQLEERWKTDPSVKFEELARLALKDKFNLGGVSFPKIPPTFRDGYHYCEVFKPVIEAEAEENKKVQEATILNDINITWSTNVNRKKVASFVATLDQNKLCLGAHLQITLPNGAFNAEAIISNIELSATSGNTIDAELVKSEPDSIPSVSIGFSVQPLFNDIVFQRMQNALEMFAT…
	Diplonemida	Diplonemidae	Diplonema japonicum	DjUPF1	-	GJQA01001975.1	-	MDFLDSQGDDEGVADVSREFAFLDPHHGASQGMDGGFDMGDKGRGAEFSYTEVSESHATLLSTQQRDPKMTFDDEVEYEDEHPEEPPEWACTYCGISDPACVAKCNATKKWFCNGRGQTSVSHIIFHLVKSKHKEVSLHPESPLGDATLECYNCGSKNVFLLGFIPAKSESVVVLLCREPCLYSNQLQDMDWDVSQWMPLIDDKRFLSWLVKSPSEAEQRKVRQISTAEMSKMEELWKVNPNAGLVDLETQGAVNDEPAPVQFYYEDAYHYQNILGPLVKLETDDDRRRKEQHSQEKIQIQWETGLNKRKVAYFDFPRDESDLRIVAGDELILKHAGDGSIGGPWRGYGHVARLGSGISGEGVAVEMRTSGVPTHMTSNWVIEFSWKPTSYERMQTALR…	*gene seems to have been disrupted by na insertion or incorrect clustering
			Diplonema papillatum	DpUPF1	-	KAJ9458034.1	-	MDFLGSQGDDSLTDVPRRGFTFLETSSQQQGFEGAHDESTERSGFAYTEHESQWKSNESSSHPILPDSQTSIEQKQDRLEFDEQRDGNREPEEIPPWACTYCGISDPASVAKCNATKKWFCNGRGQSSVSHIIYHLVRSKHKEVSLHPESPLGDTTLECYNCASKNVFLLGFIPAKSESVVVLLCREPCLYSNQLQDMDWDVSQWMPLIDDKRFLSWLVNAPSEADQKNARRITTAQMNKLEELWKLNPNAALDDLEKPGIDDEPTAVQFYYEDAFHYQNILGPLVALEADYDKKKKEAQTQNDIQIRWETGMNKRKIAYFDFIRDDADLRIVPGDELYLSHAGDQLTESWRGLGQVIKTGSGQSGEEVSVEMRANDVPTKMSSNWSIDFAWKPTSFER…
			Hemistasia phaeocysticola	HpUPF1	-	GHOA01043798.1	-	MDFLDSQSQELPYGDDSQHDFAFLDLQTQPSQADAYPPLPDEHSGPGADTGFTYTGHSTGAESSQWKTFDDDDGERGSLPDTQGRGPTSEISGQLEDTKLDFDDDVDDDDDSGVEQRDAPEWACTYCGISDPACVAKCNVTKKWFCNGRGMTSGSHIIYHLVRSKHKEVSLHPNSPLGDTTLECYNCGCKNVFLLGFIPSKEESVVVLLCREPCLHNNQLQEMDWDASQWTPLIDDHRFLSWLVKVPTEAEQHRARQITAQQINKLEEMWKQNASATLEDLDRPGADDEPAPVQFYYEDAYHYQNVLGPLVKLEADYDRRQKESQTQQGLQIRWDTGMKQRRVAYFDFQKSEGELRVVAGDELKLRHPGDGVYPAWQGEGQVIRIGGGAGGDEIGVEMR…
			Rhynchopus humris	RhUPF1	-	GJQB01001294.1	-	MNFLDQGTEEDTLSERGSFAFLDSSSDVHDFDRESSYAGREADDREDLPDWACAYCGVSEPACVTRCNSTKKWFCNGRGPSSVSHIVYHLVRSHNKEVSLHPESPLGDTTLECYNCGSKNVFLLGFIPAKSESVVVLLCREPCLYSNQLQDMDWDVSQWMPLIEDKRFLTWLVNNPSDEEAKRSRNMTTTQMSQMEDLWKVNNTAQLGDLERRGLEDEPEPVQFYYEDGYHYVQVIKPLVDMEADDDRKRKEQTSQRDVQIRWETGLNKRKIGYFQFLQDESVLKLAPGDDLKLRHPGDALTNAYEGNGHVVRVGSGSGGDEVAVEMRQCNTPTFLTTGWSVECSWKSVSYKRMTDALKAFESDETSLTAFLYHRLLGHAVEAQSIRGVLPKRFSVQGL…
	Euglenida	Spirocuta	Euglena longa	ElUPF1	-	GGOE01002495.1	-	MDFLSGSQSQSQSQSQSQSEDLRGRHEQDFAFLGLNTQVSTQGSQNFPDLDGRTGSLTASTRTSQGPPRWKGTEDESTVPDSETMSEMSSKVDDKMVFEDRFVDDDIDGPDRTLPEWACMYCGIHDPACVVRCNVSGCRKWFCNSRGRTSGSHIINHLIRSKHKEVCLHPKSPLGETVLECYNCGSKNVFLLGFIPAKTESVVVLLCREPCLHSNQLQDMDWDTSQWTPLIEDRRFLPWLVKVPTEQEQMRARQISAPQINKLEELWKITPGASLEDLQRPGADDEPTPVQFYYEDAYHYQNILGPLVKLEADYDRKLKESQTKDSISVRWEMGLNKKRVAYFLFPKEDNELRLVPGDELRLRHPGDSTHPSWQCAGHVVRMTANEEVGLEMRSNQSCP…
			Euglena gracilis	EgUPF1	-	GDJR01041417.1	-	MEFLSGSQSQSQTQSSEDPRGRHEQDFAFLGLNTQVSTQGSQGFADLDGRTGSLTASTRTSSQGPPRWKGTEDESTVPDSETMSEMSSKVDDKLIFEDRFVDDDIDGPDRTLPEWACMYCGIHDPACVVRCNVSGCKKWFCNSRGRTSGSHIINHLIRSKHKEVCLHPKSPLGETVLECYNCGSKNVFLLGFIPAKTESVVVLLCREPCLHSNQLQGMDWDTSQWTPLIEDRRFLPWLVKVPTEQEQMRARQISAPQINKLEELWKITPGASLEDLQRPGADDEPTPVQFYYEDAYHYQNTLGPLVKLEADYDRKLKESQTKDGISVRWEMGLNKKRVAYFLFPKEDNELRLVPGDELRLRYSGDSTHASWQCAGHVVRLTASEEVGLEMRSNQGCPID…
			Eutreptiella gymnastica	EugUPF1	-	-	HBGA01123957.1	PLSLIQGPPGTGKTVTSATIIYHLVKQGQGQVLVAAPSNVAVDQLTEKIHLTGLKVVRLCAKSREAVSSSVDFLTLHHQVRNLDAAKVEMDGKSELAMLQDLKDDQGELSAMDERKYKQLRRNTERDILAAADVICTTCVGAADPRLASFRFKQCLIDESTQAMEPECLIPIVMGSKQVVLVGDHCQLGPVIMCKKAARAGLFRSLFERLVMLGIRPIRLQVQYRMHPCLSEFPSNTFYEGTLQNGVTAEDRLRMNID	*partial sequence
	Heterolobosea	Tetramitia	Acrasis kona	AkUPF1	-	JAOPGA010001687.1	-	DGKLVLIAREWPISYSPKKNNESRLVPGDELRLRFTGDDPTYAQWNSVGHVIKLTSSEEVAIELRNNHNVPVNHKTGFSVDFVWKSTSFDRMQNAMKTFAADENCVSSHLYHKLLGHPADEQTFVVVLPNRFSAPELPELNHSQVSAVKSVLQKPLSLIQGPPGTGKTVTSATIVYHLVRQNNQGQKVLVCAPSNVAVDQLTEKIHSTGLKVVRLCAKSREAVQSPVEFLTLHYQVRHLKTKERGGDFQKIQQLKDDQGELSLQDEKKYRALKRAAEREILNAAEVICTTCVGAGDPRLSGFRMKQVLIDESTQATEPECLIPIVKGAKQVVLVGDHCQLGPVIMCKKAARAGLSRSLFERLVMLGIRPIRLQVQYRMHPCLSEFPSNTFYEGTLQNGV…	*partial sequence
			Naegleria fowleri	NfUPF1	-	XP_044568630.1	-	MSSFYQNVGEEAQYPTSQPNITYQFQEDDEYSGENEQSQSNQFVNPSNFIGEDDDEDNEYEDGGGNEDDDEQSDDTSSSPISQPGNNNFEYVEDLNTQQSASQMLPTTQSQLYSQEFLNTQQTGTQLSYSQQSSAPTSGGLKASSSTSSLSKKKKKKEIHDLNSFIDKYATPLNFDEEDEEVVEKKLPEHACKYCTIHDPACVVKCNICQKWFCNGRGGSNGSHIVHHLVKSKHKEVSLHPESPLGDTVLECYNCGCRNVFLLGFIPAKNDSVVVLLCREPCLHDNSLKGMDWDVDSWLPLIQDRQMLSWLVKEPDEEKNRGRKVTTQQINKLEELWKTNTDASIDDLEKPGIDDDPLPVQFFYEDAYHYQSVFSPLIQLEAEYDKRMKESQSKDNIAV…
			Naegleria gruberi	ND/A	-	ND/A	-	ND/A
			Naegleria lovaniensis	NiUPF1	-	XP_044555373.1	-	MSSFNYSEDTQFPSSQQNITYQFQEDGDDDYSGENEQSQSNQFVNPSNFIGEDDDEDNEYDVNDDEQSDDSSSSPISQGNNNFEYVEDLNTQQSQTLPTTQSQLYSQDFLNTQQTGTQLSYSQQSSAASGGLKASSNTSSLGKKKKKKEIHDLNSFIDKYATPLNFDEEDEEVLEKKLPEHACKYCTIHDPACVVKCNICQKWFCNGRGGSNGSHIVHHLVKSKHKEVSLHPESPLGDTVLECYNCGCRNVFLLGFIPAKNDSVVVLLCREPCLHDNSLKDMDWDVDSWLPLIQDRQMLSWLVKEPDEEKNRGRKVTTQQINKLEELWKTNTDASIDDLEKPGIDDDPLPVQFFYEDAYHYQSVFSPLIQLEAEYDKRMKESQSKDNIAVHWETTNSNR…
			Percolomonas cosmopolitus	PecUPF1	-	HBLE01010208.1	-	MVYEDDDLESQQSYSDEDEERQDDFEDIEEEGEVAEDDKMPEHACAYCGASDISSVAQCVKTKKWFCNGTGMKNSGSHLVQHLVKKKLSVIRFHPENEYSESSLQCYHCDSSNLFLLGYIVDHEEESVLMLCRGDCQYTETIDKNEWNQENWNPLIQNREVVQWLLPEPEDEMERVNQITDNDIHNIEEAWKKNPKLTRHEILESNQEEFTKEVAKTPSIFTNKMAYGLIFKPLVDKEADHSKKMAESQSQPNVNIEFKEGGTKAWFAYSRDSKIDLGDELSIKLVVDGKILWKSNGFVDYIKQDGAIILGLSKRFNISTDDYPKHSFTVRLVWRSTSFDRMRNALKRFGTVRCMSDGLMKLLLGKYIEDNRNFLYGTKSYKTISRKDLKNTKLNVTQQ…	*partial sequence
			Tetramitus jugosus	TjUPF1	-	OW569344.1	-	MSFFSNNSNSNADATQQKNFQFQDDDEDDDIQQQQQQSRIIQPPHALQQQQQSLIAPQYQFAIDDHDELNTQFNHSQMQNSQHMHHHHNHHHHHHHHNMMFPLTQGTQNNLYSQDLSLPEITTQLSQQTLDSSSTTAAHQPNNNGDTMLPNLDGYDNHDVVGDDDDDLKEMTSPTNGELSLESIDQKNLPEHACKYCGACDEECVVRCVTCTKWFCNGRGSTSGAHIVQHLVKSKHKEISLHPKTPLGETVLECYNCGCKNVFLLGFMPAKSDSVVVLLCREPCLHSNNLKDMDWDTTQWLPLIQDKQFLSWLVREPSEKSHRVRNITAQQINKLEELWKSNPDAKVDDLEKPGADDDPLAVQFQYEDAYHYQTIMGPLVKLEAEYDKKMKESQTKDNI…
			Willaertia magna	WmUPF1	-	CADWAF010001262.1	-	MMSGNNFEFYDSLNTQQSSQQTLPTTQYSQDFLNTQPSTQQSSIYSQTSTITSGGGTASGLNNFNNQTKQQLQQQNKKKKKTRIETTHNLSTFVEKYVTPLNFDEDEEEIQEKQLPEHACKYCTIHDTSCVVKCNICNKWFCNGRGGSNGSHIVHHLVKSKHKEVALHPESPLGDTVLECYNCGCRNIFLLGYIPSKNDSVVVLLCREPCLHDNNLKESLDWDINRWSPLIQDRQLLSWLVKTPDEEKNRGRKVTTQQINKLEELWKANSEASIDDLEKPGIDDEPLPVNFFYEDAYHYQSIFSPLIQLEAEYDKRMKESQTKDNIHVHWETTSSHRLLAYFYFTRDDNELRLVPGDELRLRYNRDGYNWEGIGHVVRFTNEEEVVLELKKKNGPTQFT…
Amoebozoa	Discosea	Longamoebia	Acanthamoeba castellanii	AcUPF1	-	XP_004335884.1	-	MQAAFGGHHPGGGATQTADSLMDGEESSQDFSFLEIPTQGSEYDYPEFTNTSATASQASALGDDGSQSQLSSVSSTYPFSSSSMASSLHNDGTQHLASQHLHHHHAHGMMLPHDVDTAADALRDLHFEEAFEDDDLAGEDFNKKLPPHACNYCGVHNPACVVRCNVPSCRKWFCNGRGSTSGSHIINHLVRAKHKEVCLHADSPLGDTILECYNCGCKNVFLLGFIPAKTESVVVLLCRDPCANATGLKDMNWDLAQWLPLIDDRCFLPWLVKMPSEQEQLRARQVSAQQINKLEELWRANPEAVVEDLQKPGVDDEPNSVLLRYEDAYQYQNIFGPLVKLEAEYDKRMKESQTQQGVSIRWDMGLNKKRVAYFLFPKSDNELRLVPGDELRLRHPGDG…
	Evosea	Archamoebae	Pelomyxa schiedti	PscUPF1		KAH3761066.1		MFSTQTGLGDASLSSQQFVFDEGDDDGTNNGGGNPDVAVVDQRYQQQQQIFAATPAAAPIMTTNEPMTMAMRLQQLHLQQQQQHHNQQQQQAISTIPPQQQQQMNQQQQQTQKGSKSNGNNKASQPANKSANANTSPTSNSGPQINSPTTPPKNRVPQQGTQSQSPATSPPMSPQLSAQLQMPGLPLVCPSIQTQSSQQTQSSQGGQSQPSMPSPAIGALGMMMTQTGSNSQYGSMMLTQAGGASQTATLPLNPGYAHTSTGMGKGTANPFAFPGMMMTQVGGVGVTQPWSQEEYEDPSRSSTRTPVYESLLPPPDLKFEDTFDEGNGEVNMDELPPHACQYCGVRNPACVVQCLDAHCRKWFCNSRGNTSASHIINHLVRAKHKEVALHAESPLGDTV…
		Eumycetozoa	Dictyostelium discoideum	DdUPF1	-	XP_636490.1	-	MYGFNIGKAENAGLHLDNKKSENNNSSNNELHKVINTINNGFQFKDDDDEDNENNLNNESSSDEENQQQQNNNNNNNKNQFEDDDEDQEEEEYISGDDLNNNGQESDDYEEEEEDDDEDEEEEDEESKKLNYDSFFGANMSHNMDFLNSQNINSQIGLMDPHLHSSQLNFEEPQEEIELPAHACAYCATHELSTVVKCMHPSCGKWFCNGKGKTKSSHIITHLVKSKHKEVALHPESSFGDTTLECFNCGCKNIFLLGFITARTESVVVLLCRDPCASGPSKEVNWDMSSWQPLINGGEKAFCSWLVKTPSQVDSERSRQITIQQILRLEEFWKMDPEATLLDIEAPRSDDEKPASTQLAYKDAYEYREIISPLIELEAKHEKELRESLSQSGISIEWS…
		Variosea	Planoprotostelium fungivorum	PfUPF1	-	PRP77003.1	-	MTRSLPDIRICKPMGTCQEDISFENCKTFRSPPDIVTSPHLLVETVGHASTTSPATPETSSPHVFLSDKLGEDLLRIMQKYFGGQQSNSQQPLTQDDGLLNTQHDMNFNDMRATLEPIGVGVDPQEFMSFLEFNTQGSDYGMQDPSVEMYRREGSLYGASNVADFDDHSLSQASNSQLTGWATQPSSQMSNSSSVLSQQSLGGLPPAQAKHYNNSSKAKRDNTYNNSTNYTNAPGGPVASANNLKFEDNFEEMYDFDSREREVDLPEHACRYCGIHSPSSVVRCIFPNCRKWFCNGRGNTSGSHIINHLVRAKHKEVSLHSDSPLGETILECYNCGCRNVFLLGFIPAKTESVVVLLCRDPCANASGLKDMNWDLSQWLPLIEDRCFLPWLVKIPTEQE…
Apusozoa	Apusomonadida	Apusomonadidae	Thecamonas trahens	TtrUPF1	-	XP_013755160.1	-	MSSDYNFSFVGASVAKATDEGQEPSESKASDAPSAGADSEALLAEGCGKDGNEDGLCGEGTEGEDDIPAEACGYCGIHNPDTLVECNRCNKWFCNGRTGSASHIVSHLVRSRHKEVTLHPKSSLGASVLQCCSCKSSNVFTLGWLVAVDDDVVMLMCRACSQNPETERDTSSWSSIIADKVLVSWLVGTPSRDEWLRARRLATQDIIRLEEYWQSHPEGTLADLTSEAVTGELAPVSLRYQDAYAYKATFLALIAMEADHDRKLKESQSEIVQARFEFGLNKKRVAVFTLATSELEVRVVPGDELKLSTVGGEWNDKGTVVRLSSAEEVVLELASAKSPPAGETRFKLEFIFKSTPFMRMKTALSAFATDEASVAGVIYHRLLGHDVKTMALAAVLPDD…
Cryptophyceae	Pyrenomonadales	Geminigeraceae	Guillardia theta	GtUPF1	-	XP_005832864	-	MANPASLPFSQEISQDTTGLSTSQAQEFDASFFDEEEDASQDFKFFEFSHTQGTEADVEFNFNEFAGMSQDSSQPAFSDWAADGSKPSVDGDSEQPYADNRNYQDGNVGTDGSRELPAHACAYCGIHNPSCVVRCIKTGKWFCNSSGNKFSGSCIVNHLVRSKQKEVSLHRDSPLGETVLECYNCGERNVFMLGFIPAKQEQVVVLLCRQCVQAGGMKDSNWDLSLWLPLIDSNKSFLPWLVKPPSQFEQSRARLLTATQLSKLEEVWKNKPDANLEDLDEPGIDDEPTPVPMQFEDAYQYQNIFGPLVKYEADTDKQMKEQQTKEDLVVHWDIGLNNKRIAYFMFAKDEGEIRLMPGDELKLKFNDGLKQWSSIGHVIEKPSSEEVALEIRNGNNAPI…
Haptista	Haptophyta	Prymnesiophyceae	Chrysochromulina tobinii	CtoUPF1	-	KOO20859.1	-	MDLNSQSQSLYQFDDSQLCSQSQALEFVTDDLGDLGAAPTQTQEDLGVAAELGIAPPGGSYAGEEPYSAGGVCGGCSTIGDTSSAPLNFVEDYALEVEATPTELPPWRCEYCNIHTPAAVVKCVATGKWFCNYKPAGLPASCIVYHLVRSRNSEVMLHKESPLGEITLECFITGTKNVFQLGFVPVKEDLVVLLARDTEVNHTEYDWDLSKWAPLIQEKEFVQWLVKKPSDAEALRARNLNVGQIQKLEELWRTNPSATIDDVITTDGDLPDAEVASVQDRYEDAYQYQNIMGPLVKLEADYDKHMKEQQTQENITVRWDKGLNEKRIAFFSFSQNKEDEMRVLTGDELLLKHPGDGTRPAWQGSGTVVRLSASEEIGIELKSGGNAPIDINHGFTIDF…
			Emiliania huxleyi	EhUPF1	-	XP_005784446.1	-	MEYEEFQASQASQPFAFETQDDDDDTPQPFNFIDDHEEDGGGGGGADGPAAAGAAADDMMTCAVCDDGGGASAASVGAGAGDGLEFVEEDEREAPVPSELPAWACSYCNVHTPSAVVKCVTTGRWFCNYRPPGLPASCIVYHLIKSRNNEVTLHAESPLGEITLECFLTGTKNVFSLGFVPVKEDLVVLLARDVDVSGIEAASDSTLAPWCPAGGCTDASRTRPSQDASDWDLTKWQPLAFVPWLVKQPTDSEALRARPCSVAQISRLEELWRTNPAATYADTLSAEGDALDGGEPAPIQRQYEDAYQYQSIMGPLALNKRRLAYFTLPSNEAELRLVGGGGPAPPPACDELLLRHPGDASHPPFEAQQSATGTVVRLNHASEEVGLELRSGGGAPTDL…
		Pavlovales	Diacronema lutheri	DlUFP1	-	KAG8463013.1	-	MDDEFGDLGESFKFLDLGDGDDAVFGHGGPLREDVSAFDERGPLRTHAVPAARAFAAPEPEADEDDDAAVCVEIPAHACAYCGVHDTACVMQCAAPNCGRWFCNGSGGTSVGTHAVHHLVRARHKDVRLHPEGPLGDTVLECYNCASRNPFILGFIPAKEAGVVVLLCRDCLSSKGLRDSSWDLANWQALIESRAFLPWLVKEPSDALAARSRRLTGKQLVKLEELWKSRPDATVDDIDTPGLDEEPHEVLLRYDDAFHYQNVFGPLVKLEAETDQSTKEAQTVEGVSVRWDMGLNKRRLAFFQYPKAEAEARLAIGDELRMRHGSGGGSASAAALGGGGAWEGTGTIIRFSNNEEVVLELKSSAGVPTDCSSAFSVDIVWRPITYERMQMAMRTFAVD…
			Pavlovales sp. CCMP2436	PavUPF1	-	KAJ1635003.1	-	MAEDFGDFGESVADSFKFLDLGDDPVYGDGGPLREDDAVFVNGPLSELQALGDAMGMAGGSGRAARAAEVEAEEALDLDDDADVCVELPAHACTYCGVHDPCTVIQCNASSCGRWFCNGSGGGSVGSHAVHHLVRARHKDVRLHPDGPLGETVLECYNCASRNPFILGFIPAKEAGVVVLLCRDCLSNKGLRDSSWDLANWQALIEGRAFLPWLVKEPSEELVERSRRLTSKQLVKLEELWKTRPDATVDDIDAPGNDAEPQEVLLRYDDAFHYQNILGPLVKLEAETDQATKDAQTVEGVSVRWDMGLNKRRLACFQYPRAEAEARLAIGDELRVRRTADGTRAAWETLGTIIRFSNNEEVVLELKSNAGVPTDVLTGYSIDIVWRPITYDRMQMAMK…
Metamonada	Fornicata	Diplomonadida	Giardia intestinalis	GiUPF1	-	XP_001707280.1	-	MEPCALCGSLAEPLVRCGACREVYCNNFDHKTSHIVRHLQLTGHDHIEPVSEFYIPSDVLYCNDCETKGITSLGFLPTKADACSGIICCVNCRMYHDQTHDTSAWRPIISTHIDSRFFPGHEEAENQGDEPNVGDCTFTGVESYYTPLPSTEMTSKDSIVPSVHDILNDDLLFTMDTYRSNLFSSLSPMEAQPHERQTFLEMIEDRAASKVNDHLKLVDEDVPVVTDTALERLTKQSDATRNRRRIIKKSCIDDETARQEILASIVLAIPYNMEPQTLEAVTARGCPAMVMWAIIDGLLPGFDFAIPRDKSTHVRTFVSKTDRCHILSHFYCRRKLHYFHYMLPILALERLITRDQLEKNQVPVKGVQFRCLRGRWSVNNFDKSGLATICGAMWEVLIP…	partial sequence
		Carpediemonas-like organisms	Carpediemonas membranifera	CmUPF1	-	KAG9394994.1	-	MKDEQFQGRSILAEKVNACNSMLCGCYTDVLLPYRCERRPANSLTPPLSRINETTPMEEQRPAEDIFGVDFDIEDDIDLDAMDFEMEGELLPEEHCSYCQAHHPHCLVRCNVCKKWFCNGRSGCSASHAVMHMIRSKHKEISLHSKNALGATPIECYNCGCKNIFMLGYVPAKKDNVVVLLCREPCLSKCTHKNVDWDVSKWEPLIQDRQLVDWLVKPPTTEMQIRCRAVTQSSIIRLEELWRTNPAAHVEELDHPVNRNVDPDPVLLRYGSPGQYAATFAPLIALEAEHDQRMKEAQSQDHVVVRWVPGHNKRFVAYFTYAKSEAELHLVPGDELRLRHSQGNLGPWMAEGHIIAIHPNEEIALELKGSKDPPPTHLERGFSIDFVWKPISFNRMQLA…
			Kipferlia bialata	KbUPF1	-	GIQ85796.1	-	MCPHDGNYLPEADMALPDLEADFEEHMPDESLPSCSYCGLCDPAHLVMCNTCGRFFCNGRSNTSGSHIVEHLVRARHHEIKLLPTAPIGDTSLECYRCGTKNIFQMGFAPARLHQWVVFLCRDRCLPETHNAEEWDSARWKPLIHERCLLPWLCPHPTDEMAENLPSVGRRDVEALEQCFRHNNEPGITEIQSFEPVADSFTSHAHYISSFTPLLDAEAEEDRHSKEAQTQSGIDLRWERTPDNERFTVFFSARHFRLESELKLVPGDELELSKGDWTARGSVIGVTSMQEEIALDMDSRTTQPKSTGPCDVSFVWKDTTYQRMHRALDSLGQPSRLAPHLQLLLLGCPGKNINEEIASYVNKRSWRSDSVVQRRLEGLRRFEVPGLPSLNLSQISAIR…	partial sequence
	Parabasalia	Tritrichomonadida	Tritrichomonas foetus	TfUPF1	-	OHT04991.1	-	MSTVNPVGWSMQSASQAQEIDREVVQDELVPPSFFSNEAPHCAYCLCNIEDCLVKCPTTGKYFCNGRGKAQHSHIVHHLVKSHNKEIQLLDSNQYSKIPLMCYQCQTRNIFQLCFVQSQIQKTFYIFCRDCLNNPQLAPYQFDMDNIYPIITDKSILSWLVRPPTAQESKQFFSNKISTRDMDLLEEEWEKNPSTTIMDLPQIKAKNKLKETTLKYPSQQQYSNVFMDLVTEECEYERKIKESMHIPNVTVNWEQVGPITWIARFKTPTSEALRNLNVSDELNLKAVNFDQNGKVVFVAFDGSIDLKFFNIPEPPIDPNLSYTVKLVFDDTSYRRQKNSLKEFANNGTSSTSSLIRNIILGKIPNELPRESIKFGNSFQVQGLRQLNQSQLNAIKTAIE…
		Trichomonadida	Trichomonas vaginalis	TvaUPF1	-	XP_001329696.1	-	MTEKKQANDRAWSANDNAVKGSVGYTPKEDPTIDDEPQEELVIDRPCCSYCLCDIPECLVKDKAIGRWFCNGRGKALHSHIIHHLVKSRHMEIELPPQNPYSQIPMTCYLCHSTNIFRLSFVQSQKTGKYFVLCRECCNDPQLHLYSLDLAHRQLIVQQTQMLEWLVRPPSHAESKDGFRFCDITPTDMDLLEETWPKNPNATILDLPQIRKSTTIPKTKPTYKDIRDYATTYNTLVKLEMDYDKQVTESMIYRNVKINFKREGYNRFTGTFSFPISETSRPINIGDTFLVKCGAYEAKGSLERTLGVGEIELLFIRQPTPPEDAIFTVQLVWLDTSFVRMIGAIAKMPQSPQTSTANIIKEVIMGHLPDTIPTLPGEPNRSPVVKGIPTLNLSQVNAV…
	Preaxostyla	Oxymonadida	Blattamonas nauphoetae	BnUPF1	-	KAK2954668.1	-	MNSKTRKGSSPSSTSPPPSAPSQWTYMNKQGRTRQTSPPPLTAPYQQIDQRTFPSLDPNAPALAEPEYGYGNEYDQAVPQCSYCGVKSPDCLVQCKVCNRWFCNGKGNSTSSHILIHLVRSKHKQLGFHPESQFTDTPIECYNCHGTNAFNIGYVFSNQEEMIMLVCRDPCVTTTKDSQWDLSHWEPIISERAIVPILVSPPTGEEEQLCKAVKFKRIMQLEDIWNEDQQPGKDGDDLEILEKESRPVPLRFITDERRSTGGKIIKGDVSSAEAEYFTVFHSLVQLEAEWDKRVTEQTTRTGVTIAWKLGIRGRHQGSFYFMRDDSDFRMTPGDRVRITREATQLQCQVITSKFDEVTVEVLESRSFDRNIVQGYTISKEWNGIPFTRMANGLRIFTDH…
			Monocercomonoides exilis	MeUPF1	-	KAH7831860.1	-	MSSHSKYPSRALSPGGDDLDDLEALSEDEDTFECSYCGVRSPTCVVQCNICKRWFCNGKGNNSGSHIVMHMVRSKHKEINLHPAGPLGESKLECYNCGNCNCFVLGFISAKEESAVVLLCREPCASTAKDPSWDTSVWTPLIQERSFVNWLVGAPKDAEERMCRRVSASEIARLEEQWGRAAKAAAAATAASSNSGSSGGGRQQSPAVIDISDDREPDLLPVPLRFEEPERYFTVFAPLITMEGDYDRKMKESQSKSGVNVRWDMGLNGKRLAFFLFPKEESEFRLMPGDELSLYHQAEGKNQEFSCVGHVVRMTANEEVCLELRSNAGVNPSITTDYAVHFMWKSTSFDRMTAALRTFTDHPTCISPYLRALILGDRQLALTSSQIFSTPPTEATATP…
			Streblomastix strix	SsUPF1	-	KAA6403277.1	-	MWQRASAVAAAEKDISSSSSGSRNTQSNIPGSIISKVGEYGQYEDMGEPIKVPLHFSTKDDDDYFNIFAPLIALEAEYDRKTKESQTRNGVNVRWEKGLNKKMQACFLFPKEGSDFKLLTGDELKLSHGDTGRNDEFQCIGHVIRMNTASEEISLELRSNQGINTQITTDYSVTFVWKSTSFDRMTSALHTFTNNQGCMSPFLRALILGDKMLTAAVSQVYSMSIPSTSGEGQSSSSSNISGSLSPDEVIQTIEQAYMEATGWKMPKLNSKLSAPNLPELNHSQKNAVQNVLQRPISLIQGPPGTGKTVTSATIVYNMVQLRQGQILVCAPSNVAVDHLTEKIAVTGVRVVRLCAKSREAVQSSVEKYTLHRLMETIQTTEADKFRKLQRLRDEYGELD…
		Trimastigida	Paratrimastix pyriformis	PpyUPF1	-	KAJ4455764.1	-	MHPALSEFPSNVFYEGSLQNGVTVAERTMPAINFPWPVPDKPLMFLISTSSHTHAHICLCIVFSQKFKFLKISSSRPTRTRPTAINFPWPVPDKPLMFLISTGAEEISGSGTSFLNRTEANNVEKVVTRLMQGGLMPQQIGVITPYEGQRAHVVFTMQRNGSLRQALYKDIEVASVDSFQGREKDFIILSCVRSNEAQSIGFLNDPRRLNVALTRAKYGVIILGNPKVLSKQPLWNNLLVHYKEKGCLMEGPLTNLKPSTLQFAPARQFTDTRRYIPTAAAALAELRATGQPNPFSYATGFPPYGAVPPSQPGLPPPTATTAPEAAGGAMFGGQLLSLGMGMGLGPLGGAMGTQDDQSSIADGSLVSATLGLPVCHHGAHLIRGSQHAAMGLGLGAFAM…
Opisthokonta	Aphelida	Aphelidea	Amoeboaphelidium occidentale	AoUPF1	-	KAI3661100.1	-	MAFNNSKHAGALSPRELNDLEGPMGNLALGSGNVAPFDDILDEDGDVEVPIEQETLPAHACCYCGIHSPESVVKCSTCSKWFCNSRGSTSASHIITHLVKSRHKEVVLHSDGPLGDVVLECYNCGCRNVFLLGFIPAKAEEVVVLLCRQPCASGPNSKDSEWDLSQWQPLIDDRSFLSWLVKMPAQQEVSRARKINMTQIVKLEDIWKEKPDATIEDLEKPGIDDEPQPVLLRYEDAYQYGKIFSPLVTLEALYDKRLKESHTQTNVTIRWEQGMNKKWVAYFVLSVLEEGDIRLAIGDELRLVYRGVLAKPWEGIGNVTKVPDNHSDEIGLQLRQFDVPYKCTEFNVEFVWKSTTFDRMHNALKKIAYDDTCISSYIFHKILGHDVEVQILKNQIPTN…
	Choanoflagellata	Craspedida	Salpingoeca rosetta	SrUPF1	-	XP_004996252.1	-	MSDTWGTSQGGLDIDYGADSQPSQLDYGADDLTMTSQTQGISQTQTQTQTQTQPHHGGHTQASQADAFMHGHAHGTMLGADGHSQQADYLDGVFGAGVSVLDDLQPAEAFYHGTHHADALAHDLQHTHLGAEDDPNAPHAKGGLYGHSVIEDEQAQLDGDDDDDDDDDAEEDEDEYEADDLEDDLEDEAADEAEGDEDADAVETLENLPEHACKYCGIHDPKCVVKCISTGKWFCNGRGNTSGSHIINHLVRSKNNAVMLHKDSALGDSVLECYTCGSRNVFNLGFIPARADSFVILLCRHPCASPQVAKNDDWDTTQWQPIVQERSLLKWIVKVPSHKEQMRARQITPAQIDKLEDLWRDNPDATLLDVKKPRVETAAEAQEEELARTKLIYDDVYEY…
			Monosiga brevicollis	MbUPF1	-	XP_001742619.1	-	DDDDDEALVLSNLPAHACSYCGIHDPASVVKCLDTNRWFCNSRGNTSGSHIVNHLVRARSHAVMLHKDGPLGETVLECYNCGSRNVFSLGFIPAKADSVVVLLCRQPCASSSAAKDSNWDVAQWQPIISDRCFLPWLVKVPSHNDQMRARQITAEQIQKLEDLWRDNPDATLDDLEKPGVDEEVQEVLLQYEDAYHYQNIFGPLVKLEAEYDRRMKESQTCDGIAVRWDMGLNKKHTAFFTLPSLRVSHFRQDLKVMVGDELRLKYAGELSRPWQGEGRVTKIADNHSEEYALELRNKDVPTQCTQNFMVEFIWKSITFDRMQNAMKTFAVDERSVSAHIYHQLLGHQIEPALIKVTMPKRFSVKGLPELNHSQIEAIRAVLQRPLSLIQGPPGTGKTV…
	Fungi	Dikarya	Saccharomyces cerevisiae	SceUPF1	-	CAI6841721.1	-	MIASEIFERGVQDPFCQDCDYEDETDVQSFLGSNDLNDFVNSKLASFSFQNSSKSNNSHHSSSTNAGNTSRHIGNHTIGHHLRKTKTAPHHLYGFVPANSTNNSNEPIRPSPRRIRANSSTLIHQLSRQSTRQSSLGDAADSCFDHKCIKPRSRHSSCYGIPTHLYGLEKYVSSELDSLAVANDQSNDLTSPLTSVSTPASNSNSYLNLNSSSAAYPSSYLSNEKNNRLKLISHGKISSNNVPGHKDSISLVSQQTLKISSGKKEGQQDRIYFLYYINHCHYQMVGSGSHTPHDISNSPSDVNVQPATQLNSTLVEDDDVDNQLFEEAHVTETGFRSASASDNSCAYCGIDSAKCVIKCNSCKKWFCNTKNGTSSSHIVNHLVLSHHNVVSLHPDSDLG…
			Saitoella complicata	ScoUPF1	-	GAO50427.1	-	MEGAFTHLGTSHFPSRHGHAYNDETSSIHSHTLTESTSLTHQYGQDDEESIVDDITVESLSLAPRRGVREEGEEGGEYEELLEEGEGELPEHACAYCGIHTPSSVVKCLGCSKYFCNSRGNTSSSHIINHLVRSRHKEVCLHPASALGETTLECYNCGTRNVFLLGFIPAKSDTVVVLLCRQPCASMPSSKDMNWDLAQWQPLIDDRCFLPWLVTVPGDHEILRARQITPSQITKLEELWKDDANASLQDLEKPGIDDEPMPVLLRYEDAYQYQNIFGPLVKIEADYDRKLKESQTQDGIVVRWDQGLNQKHTAWFVLPKVDMGDYKLAVGDEMRLRYYGELRAAWEGVGYVIKIPNNISDEIGLELRSGGKGDRPPTDCTHNFKVDYVWKSTSFDRMQ…
			Tilletia walkeri	TwUPF1		KAE8267153.1		MSHAEDPFEHLEGASAYGGAPSEYSYTSSSAPSGSSIGGSQSRAARRAAQAEPAIDLDLDDALNDLSLTSAHIEGGAGPLQSFGGAPSGKQVGAGVNGSASHHHNHRLGDDDHDDFDMALDTLQADLPPHACAYCGIHNPSCVVRCLICNKWFCNSRSSTSGSHIIHHLVRAKHKEVCLHAESPLGETTPECYNCGAKNVFLLGFIPAKSETVVVLLCRQPCAAIPTSKDVIWDTSQWAPLIDDRCFLTWLVKMPSEQEQLRARQISFHQINRLEELWKENESATLEDLDKPGVDEDPPGILLRYEDAYQYQNIFGPLVKIEADYDKKLKESQTQNDIIVRWDQGLNQKKIAWMNLPKLESGEVRLAVGDELKLKYKGELAPHWEGVGHVIKIPNSVSD…
	Filasterea	Capsaspora	Capsaspora owczarzaki	CoUPF1	-	XP_011270350.1	-	MALNFRDVGYVAEDDDYGMGSSFSPSTAANATSAMASNLHQHSLTDPLGAWPDVRPSGGSGSSSSSMRPDYMGASAGYAPTRTHYESPADGFDADDFGGADASGEAALRARVEQLSLADGNGEGKDGQPLGAPLTLQAIDAHDELMHDLPEHACKYCGIHSPASVVCCLKCRKWFCNASHGTAASHIVHHLVRAKHKDVGLHKDSPIGDEKLECYNCGCRNVFVLGFIPAKADSVVMLLCRQPCAGAVLSKDTNWDLSTWEPLIKERVFLPWLVSVPTEAEKQRSRHLNSSEVQKLEELWKTNPSATLEDLSQPGLDEEPEKVKLRYEDAYSYQNIFGPLVKLEADYDKQTKESQTFDDIVVEWGVGLNKKITAHFVLPRQDGDYRTVHGDELRLRYAG…
	Ichthyosporea	Ichthyophonida	Sphaeroforma arctica	SaUPF1	-	XP_014160444.1	-	MSGLTFVDPDEYGADTQGTQYGYNDFTLPSQTQTQTQTQTQTQAQTQTQAQYNTQTQSQTQNQSQSQYGSQTQSQLTQDQQTQPTQTLSQDGDGVDAVNAALDKLAFEELVDEADEELEEQINWADLPEDACKYCGIHNPQSVVKCVTCNKWFCNSRGTTSASHIINHLVRAKHKELQLHHEGPLGDTILECYNCGCRNLFLLGFIPAKSDSVVVLLCRQPCSSQSNMKDANWDVNQWQPLIDDRTLLPWLVKVPTEAEQARARQISSNVIMKLEEMWRDRPTATLEDLETLESGGDGDEPNAVLIRYDDAYQYQNTFGPLVKLESDYDKKAKEQLTQRGIVVRWDTGLNKKMIANFHLTSRDDLRLMKGDEIILRYEGELRGLWEGVGYIIRTPNQGV…
	Metazoa	Eumetazoa	Homo sapiens	HsUPF1	-	XP_054177645.1	-	MSVEAYGPSSQTLTFLDTEEAELLGADTQGSEFEFTDFTLPSQTQTPPGGPGGPGGGGAGGPGGAGAGAAAGQLDAQVGPEGILQNGAVDDSVAKTSQLLAELNFEEDEEDTYYTKDLPIHACSYCGIHDPACVVYCNTSKKWFCNGRGNTSGSHIVNHLVRAKCKEVTLHKDGPLGETVLECYNCGCRNVFLLGFIPAKADSVVVLLCRQPCASQSSLKDINWDSSQWQPLIQDRCFLSWLVKIPSEQEQLRARQITAQQINKLEELWKENPSATLEDLEKPGVDEEPQHVLLRYEDAYQYQNIFGPLVKLEADYDKKLKESQTQDNITVRWDLGLNKKRIAYFTLPKTDSGNEDLVIIWLRDMRLMQGDEICLRYKGDLAPLWKGIGHVIKVPDNAN…
		Porifera	Oopsacas minuta	OmUPF1	-	KAI6650314.1	-	MSGIPSFSNLQNLTFLDTPDEYGADSQPSDYDYSDFPLRSKSHDSHADHDFMGYRRSDNNRGYHRDLPLLDSMADKLGELNFSMTPGEEEMGDEDRRMSDWSQHACAYCGIHDPAAVVQCLQTKKWFCNGRGNTSGAHIINHLVRSKCKEVMLHKDSPLGETILECYNCGCKNVFLLGFIPAKADSVVVLLCRHPCANQSNLKDMDWDPVQWQPLVSDRSFLSWLVKIPSEQDQLRARQISGAQINKLEELWKDNPDAKLEDLAKPGIDDEPLPVQVRYADAYLYQGILTPLIKLEADYDKKLKESQTQDNVIVRWDVGLNKKRIAYFNFPRGDGDMRLMQGDELKLRYSGSLHKHWEGVGHVVKVPNSFGEEVGLELRSSINVPSECTHNFCVDFVWK…
Rhodophyta	Bangiophyceae	Bangiales	Neopyropia yezoensis	NyUPF1	-	KAK1866002.1	-	MDGGPDDVPSTLVPDFSFLEDDDEATAIGQDASVRTAALALQDLQFEEHASGPLGGGVPTSGAVGRPPHSLGGLGAVGLGGAGAVGSAVGGVGGVGGGASAVGAVGAVGGGIAVGMGDGVPPSPGTLSENLHDQQQYAAQFARQFAAASALPLPLGAAALPTTAVESLGLDFVAPPAGRGAGVAGGAGGAAAGLAAGAAAAATAAGALPVVEASPQGNGRRDEKADAEADADADVDDGGDEDKTSEVAALPEWACEYCGVHDPSCVVRDNKDGKWFCNGRGSLAGSHIITHLVRSRHREVTLHRDSPLGETVLECYNCGTRNVFLLGFVPASGDSVVVLLCREPCLHAKGLEDMNWALDKWKALVADRSFLSWLVKEPSQRDVDRARHVTSTQVARLED…
		Porphyridiales	Porphyridium purpureum	PpUPF1	-	KAA8500020.1	-	MEEPPPPVQLGFLRKTMMTTTARPRARSTLQPGAGVVGAVSQLPAAPPAATATAPAPAPARCKQRPQQKRQPWQKKDAPALNHWSTAEEEQRLREIEFPALGVAVPTDTAPAAAAGAKSAGAAAAANNQGVKQKQADVLDLAEAMLRDLDLEDETGVDDEQGAAPVEHACAYCGVHDPMCVAKDLRDNKWFCNSKVGTPGSHIVMHLVRQRHREVAMHRESQLGETVLECYNCGNRNVFLLGFVAAQGDSVVVLLCREPCLHEKSLKDMKWDLDQWQPLIQDRAFLPWLVKEPSEKETERARHMSAEEIGKLETLWRTDQNATLEDLNTHSVDDEPEPALMRYTDGYHFQTVIAPLIKMEAENDRRMKEEQSRGNITVHWELSASKKRMAYFVIPQGSD…
	Florideophyceae	Rhodymeniophycidae	Gracilaria domingensis	GdUPF1	-	KAI0566443.1	-	MVPRTMVAMVDGGRRNDFASSCASCSDEALTACSGVAHARMRRAANGAVGREVEVARSGEKRGRTATPPRHPRTIALSVPAAIPLPAGSVAAALDRDMAEKCDLSFLNEDDDVLDVRHTPKQLLALDSSVRAVAAALGDLDFEEEVDDEDAIADEELPEHACAYCGIHDPACVVHDKVDNRWYCNGRGKLPGSHIITHLVRSRHKEVSLHKDSPLGDTVLECYNCCTTNVFLLGFVPAQGDSVVVLLCREPCLHAKGLEDMNWDLDAWQPLIVDGQFLPWLVRVPSEKEMARSRQITVAEANKLEELWKTDPKAALEDISKPSNIEELPRALLRYEDGYQFQRIFGALVKAESENDRRMKEEQSRSNITVRWDMSLNKRRVANFIIPQMSDGDIRIMHG…
		Galdieriales	Gracilariopsis chorda	GcUPF1	-	PXF42777.1	-	MAEKCDLSFLNEDDDVLDVPHTPKQLHALDSSVRAVTAALGDLDFEEEVDDEDLTAEEELPEHACAYCGIHDPACVVHDKEDNRWYCNGRGLSLGDTVLECYNCCTTNVFLLGFVPAQGDSVVVLLCREPCLHAKGLEDMNWELEAWQPLIVDGQFLPWLVRVPSEKEMARSRQISIAEANKLEELWKSDPNATLEDISKPSNIEELPRALLRYEDGYQFQRIFGALVKAESENDRRMKEEQSRSNITVRWDISLNKRRVANFIIPQMSDGYIRIMHGDEIRLTHSTVKWECVGTVKGFTTDEEVALELRSGRPSSRAPIETTSGFRVEIVWKSTSFDRMTAALRQFAVDETSVSGYLFHRILGHEVHPQVVKTSNIPDSLSAPNLPSLNDSQKVAVRS…
	Stylonematophyceae	Stylonematales	Rhodosorus marinus	RmUPF1	-	KAJ8905982.1	-	MAEEGEGDLEVGAFDGTLSFLEEDDEERSGKKVANPPADVAAYRRESAEKGQTGASATLGDLDFEEEESAPPAELPPYACAYCGIHDPACVVKDNKDGKWFCNARSKTPGSHIVMHLVRARHREVTLHKDSPLGETILECYNCGNRNVFMLGFVPAQGDSVVVLLCRECLHLSKLRDMNWDLDKWQPLIDDRSFLPWLVKFPAEKDVNRSRQVTTDQLNKLEMLWKQDPNAGLEDLMKPGNTDEPQPALLRYDDGYHFQNVLGPLIKLEAENDRKMKEEQSRSGITVRWDFGLNKKRVAFFVMHQSSEGEIKILVGDELRLKNSALKWECVGNVKGFTSDEEVALELRGKSASRAPVDASIGFSVDVVWKATSFDRMQVAMRTFSVDETSVSGYLYHRI…
SAR	Alveolata	Dinophyceae	Symbiodinium microadriaticum	SmUPF1	-	CAE7378854.1	-	MGELSQEVDDLLYGDGQFNFLDEFNTQGSQFDGLSQNTQDNPYDTTQGTQDGTQDDPRSQLSQEPVVSLLDQTTAELQFDDLDLNQEFEPPYDIKELPEHYCRYCGIHSPGSVMKCRGDGKWFCNVRLPGLPSSCIILHLVRAKQKEVSLHPESTLGEITLECYNCGQRNVFLLGFIAAKSDSVVVLLCRICLSNNALKDSNWDLAQWQPLIEDRSFLPWLVKVPDAKEQMRSWNITAAQVNKLEEMWKTNPDATLEDLEGKAGPGSEDDPQPVMLRYEDAYQYQHVFAPLVKMEADYDKKLKESQSQENVVVRWDVGLNKKRIAYFHFTKEDTEARLAPGDELRLRLNSSAYADLSGSDEAGWSAVGHVSKITANEEVALELRGGQQLGPWDINHGFQ…
		Apicomplexa	Toxoplasma gondii	TgoUPF1	-	ESS34003.1	-	MASPNSFDISDFIFDAADLNFTPNGGAVSTVPGVDVDEDFSSPLPPSGPTARLDSYPPSSGRNTSDEAYQQADASTSSPQRCPLPSGGVSGDGAVEDLQEKLDRLHLAPEEDWSNLHSGPGPSGSVDASVATLSSLAERQETVGRSGSGEVPESHRKCAQDGTPNGVHAGDAGEPREELKEDHGRGGKATKEIPEHACSYCGASSPDCVLKCCCCNKYFCNSPCSASGSSMGSHIIFHLVKSRHREVMLHPEGPLGDCTLECFQCGSRNVFLLGLIPAEQEGVVVLICREPCLSSGALKQSGWDLTQWQPLIEGKSFLPWLVRSTLTAEEQRDCHVVTTQQLQRLEELWQKNPQATLEELSQTKEEAPLPCVKLVYEDGFDYQRTFAPLVQAEADFDKQ…
		Colpodellida	Vitrella brassicaformis	VbUPF1	-	CEM31644.1	-	MEDFDYANLSLPSGLTQNPTSQLDVNAADIFTQQQEFHYPDFTNLSQLEQPQSQRPQDGLPDAIAAGQVGGVGSADAIVPNGVPAAPGVPQPSEPGPQKAASGAAGGGGGGGATNGTAPAAVAEALIDEEEQEYDFNNLPEHACRYCGIHHPACVVRCNRTHKWFCNFKGTTTGSHIVHHIIRSKYKEVSLHSQSPLGETTLECYNCGCRNVCILGFIPAKTESVVVLLCREPCLSNNALKDQGGNWDTSQWQPLIEDKAFLPWLVKVPEEKETRRCRPVSAEQINRIEELWKTNPNAKLEDLDKPGVDNEPQPVSLKYKDVYEYHGTFTPLIQLEADYDRQIKESQTQTNISVRWDVALNRRRTAIFMFPKDEADVRLVVGDEIRIKYTYDGGQEWKQ…
		Ciliophora	Stylonychia lemnae	SlUFP1	-	CDW90559.1	-	MQANRTDQQRKQNNYDRSGSGAGTNAQYSNNRRDQDEEEDKFESWRNTKNANTTSGVRPTSTTQTSGQNTGSGSANNNSINRDQQHYGTKNAGGNVNNYASSFDVFSGKKENAFQSDDSSSEEEDYGDDLDDDNVAIRGGDRLELNSQIDSRSEISESVGSVDQEVEPYDFDNLPAHACAYCGIHDVQCVVKCSIKDCGRWFCNGKGINEYGSHIMLHQVKSRHKEIALHPDSPLKDTVIECYNCSSKNIFLLGFVSAKQEAVIILLCREPCLSQFSVKDSKWDMEGWQALIENKAILNWLVQFPAEQEFKRSRKITAQQINKLEELWKEKPSAQVGDLSVIQQEKPMQPVLLRYKDPKQYKDIFEPLIKLEADYDKSFKESQTQRNIRVRFDYGLNKK…
			Pseudocohnilembus persalinus	ND/A	-	ND/A	-	ND/A
			Tetrahymena thermophila	TthUPF1	-	XP_001027152.2		MSQNKQKRKVDSSSEGEESEDDSTEQNQDNESTQQGGENEDEVFDIDFKNLPSHACEYCGVHNKNSVIKCLNKDCNKWFCNGKQQGQGASHIIMHLVKSKHKEIQVHPENQNSDTTIECYICENKNIYLLGLVHLKNQEDQGLIICRQPCLNLKKYNEMQWEIEKWNPLIDEKMIVSWLASPPSAKQMEKGFKVSQKQIYEYEEQIKTNPNFKLAQGAAQSQVKKLKPVLLRYKTGKQYFQTFYNLIEAEANYDKALKENLHYNSITVKWDISLKSRKVAQFVLPQGEDNEFNLLSGSELKITYKKNKKDEEWSAKGTITKVGNNDEVFVELSHNVKDTPPSGKGYTIEFVWKHTAVKRIKKGIKKFWQDEKCISSFLYFQILGHQNEEQQTPTLDIQL…
		Perkinsozoa	Perkinsus olseni	PoUFP1	-	KAF4670658.1	-	MTSNTSDFFTQHGESQFSQGKLVEVWYLLYTSLIGIEDLMFGPSSAGGHQNGGGPSGARPAAPSDNTALRAGTMTDFLDVDISTKGKAQEMELTLDQHAFSKESKHRMWADDSDSDVDDEVDDGTVDQSQPGFPGSHGHHHGGGHGRYMGIESDGFDPSRLPDHACQYCYLSSPECVVQCNVCKRWFCNSHHNTSGSHIMNHLVRSKHKSVCLHEDSPLGASLLECYVCGNTNVFVLGFIPSKTDSVVVLICREPCLGSNTLKDDEWDISMWQPLIEERAFLPWLVKIPTPEEEVKYTRPITNSQINRLEELWREGKENATVVDLAKPGAAAAEDDLPVVRNTYPDAFVYQNTFGPLVEMEAVYDKEVKESQAKHDIKLRWDLTMGNRRCAYFPIFTRE…
			Perkinsus marinus	PmUPF1	-	XP_002779430.1	-	MTSNTSDFFTQHGESQFSQGIEDLMFGPSSAGGAGNGHQNGGPLGARQTADNTGLRADTMTDFLDVDVSTKGKTQEMELTLDQHAFPRESKHRMWADDSDSDEDDNDDMDDAATGMDHSQPGFNGTHGHHHHHGRYMGIESDGFDPSTLPXLGASLLECYVCGNTNVFVLGFIPSKTDSVVVLICREPCLGSNTLKDDEWDISMWQPLIEERAFLPWLVKIPTPEEEVKYTRPITNSQINRLEELWREGKESATVVDLAKPGTAAAEEELPVVRNTYPDAYVYQNTFGPLVEMEAVYDKEVKESQAKHDIKLRWDLNMGNRRCAYFPVFTREETAGAKLVPGDEIRLKLADWGSDNEGWIGVGHVTKLMQSSEEVCVELRPQYSHQKGPWDITSGYTVE…
	Rhizaria	Endomyxa	Plasmodiophora brassicae	PbUPF1	-	CEO99313.1	-	MDDLQHHHDLSFLEFDERADDVVRAVGALQFEDDEDDDYGSGKPLPEHACSYCGVHNPACVVKCRTCNKWFCNGRGSSSGSHIISHLVRSKHKRVSLHRDSPLGDTALECYNCSCTNVFILGFIPAKQESVVVLLCREPCLNVSSVKDMNWDVDQWLPLINDRSFLSWLVQVPSEQEMMMARTVTTQQICKLEELRQTNPDATLADLEKPGLDDEPEPVQVRYSDAHQYKRVFDALIKLEADYDRRMKESQTQHGINVKWDIGLNTKLLVYFQLPRRDGPELKVVPGDELLLRYPGDGARGPWECRGQVTQITLNEEIVLELKSKKDAPTDQTFGFSVDFVWKPTSFERMHMALKRFVVDEYSLTGYLFHLILGHDVEPQTVRGAALPTDFSAPNIPNL…
		Retaria	Reticulomyxa filosa	RfUFP1	-	ETO03094.1	-	MYLYVCFFFLKKKKKKKRSAHIIHHLVRSKHRQISLHKDSQVGETSLECYNCGIRNIFLLGFVPATSESIVVLLCREQCLRIPNLKEMEWDADAWQPLIRDRQLLDWIVKIPSPEEVLKARSVTAEQMMKLEELWKKNSKAKLEDLQAPINVEEEVKVVRIMYKDAQDFQSVYLPLIMLEADYDKKMKESQAQDGISLRWDYNLSKKRVIHFALPRGRMDIELRIVPGDELRMVYPGDMVRKRWEATGVVSHIDDLNSEITLLLREHSLVDAPTDVTTGYRMEFVWKSTSFDRMQKAMKTLIVDEYSVTAYLYHLLMGHEVVPQRIECGNILFCYYYSFFFFLYVLIYLFLNLSQIAAVRHCLQQPLSLIQGPPGTGKTVTSATIVYHLAKQGQGQVLV…
	Stramenopiles	Oomycota	Phytophthora kernoviae	PkUPF1	-	RLN05787.1	-	MVRKHFDEVASDATPETASDEMRAAVLKRKIRSPTARAMMAQAHYRFKMLLKYKMNTNSKRRPTTRSMSRAFGFDAYDDFLQTQPGGASQSQSQSFLTQQSQSSQTQYAFVDPSEPLSQTGGATDPFFDQYEATSSYFDQSEAPDDVDSTFQSQLDEASLAGDFQSLTFDETADEDALDYTARELPQHACAYCGLHDPASVVKCVTSDKWFCNSRGNTSGSHIIQHLVRSKNKEVSLHPESPLGETVLECYNCGCRNAFLLGFIPAKQDSVVVLLCRDPCLQMNALKDMSWDMSQWLPVIEDRSFLPWLVKVPSEHEQLRARQITSSQIAKLEELWRDNPLATVEDLDRPGIDDEPVKVADTYDDGYQYQNIFGPLVKMESDYDKKMKESQTQEGVMVR…
		Ochrophyta	Ectocarpus siliculosus	EcUFP1	-	CBJ30064.1	-	MELWGQTRLHLRSAMESAQCWLLASSYTTTTRDTRGGGGGGRGSGKGSEFGGDGFTDYQDSVVSERQKNGGYQFSESASVVSHAPSMELDSASAYQSYGQEEGDTGGVTTGFEGLRLGDEPRGGREGAMSMLEGEEGERADGDYAKDVEAPEWACRFCGIHDPACVVRCVESGKWFCNSCGNASGSHIIQHLVRSRNNQVCLHPDSPLGETILECYNCGSRNLFLMGFVPAKADSVVVLLCRVCVEGAPGLKDMGWDLSEWLPLVQDRRFLPWLVKVPSEQQQSRARHISSAQIAKLEELWNKEPEATLEDLEKPGIDDEAQPVLLKYEDGYHYQNIMAPLVKLEADYDKSSKDSQGQDGLSVRWDQGLNKKHIALFRLAQSEEHMARMTAGDELKLSL…
		Bigyra	Blastocystis sp.	BlaUPF1	-	OAO12224.1	-	MSNSDMESKGEEIQEPQDALENDEDDYYEEDSAEEEAAEEEREEEEEEKKELPEWACAYCQNDNVNAVAQCMVCKKWFCNSYCRYGSHIIQHLILSEHKSIRLHPNGLQKEYGDSPICCFNNPAHTNIFNLGTIQSDKGFCSIICRDQCLDKPRLKEIGWDADTWSHIVKDKHIASFLLDDTPNDRNALSVSRDDIRALENAWKKNPDATLDDVYAMDLKENNELEPIPSAFGTAKAYNNIFIPVINSERLSDKEDNDTKCIESVNLRWTSGIGKTKIAIFHVDTFDSRYRMNIGQIIQLHLPISLLNTQEEICFDGKVIFIKDNEVRVQVDDNGELPLGQTNGYRLTFNWVDVPFDRMRQAVRALYRDDCMSEYLYNRLMGNEATPHPFPALPLRSLT…
			Hondaea fermentalgiana	HfUFP1	-	GBG27023.1	-	MAEAAPTLAASEEFEQDYNEQQQQQQEQEQDIQHQDESGAEADAAEPEELACAYCGVTESISLVQCVATGNWFCNGSGRGPASHCIQHLVRSRSPSRAIRLSPDNPLATAIECYQCSMSNVFCLGFVATKGAEGLVVLLCRSCTNSSSLKAEWNVQNWTPLVVDKSLLNWLVPVPTDEEKVNSVTTAQINRMEDLWKSNPGVSLNAAVDEDEDDLEPVQLRYEDGYHYRSVFAALVDLEAEYDREMKSHLSEDGIAVRWKVSEISQRVIAAFSFGALFSESMRVTIGDELKISLSPGTRRAWTCNGTVVAVNEDGDIELELSRKDEAPLHVTQGFSISFVWKPVTFERMSNALKTLAVEDSSLSGYLFHKLLGHDVDDQTLKVDLPARYGVKGLPDLND…
Viridiplantae	Chlorophyta	Chloropicophyceae	Chloropicon primus	CpUPF1	-	QDZ18536.1	-	MATREREEEGVADLQEEWESGNMAVEPESIIEAAISTDDNEREQEILEKGTRALKLDGGGGGEGTREGEEARRRGSGSDREGGDNEDGALDENENELGEGDNEELIPEELPEHACRYCGIHNPAAVARCKSTGNWFCNSRAGTSASHMVYHLIKSKNREVVLHKNSPLGETVLECYNCGCRNVFLLGFIRAKSEEICMILCRDPCLQNNAIKDDEDWDLSQWQPIIEDKAFLPWLVQDPLDHEVFRARKLRMADVNRLEEMWKQKPDATAEDLNQPTEEEDPQQVMLHYNDAYDYQSVFQPLVKLEAEYDKQMKESQTKDGIVVRWETLDKGSIVANFVITQYDMDLRLMQGDELELRWKGPTREWSAVGNVLRVTNATEEISLEIRNQKWFPEHDSTG…
		Chlorophyceae	Chlamydomonas reinhardtii	CrUPF1	-	XP_042927088.1	-	MTQPFPTQASDFNFSFAEPGGGLTFQDYGATQDVHPGTLQFNDFTQGVSQALNWGAPVGVTAASQRLAQQQVHQSAFDAPLDGLTAGFQQQLRFQETFDEEAEEEQPPAEPEKTPEWACSYCGIHNPSCVVKCLSTNKWFCNGRVHGTGSCIILHLVKSKNKEVQLHRDSPLGDTVLECYASGTRNLFVLGFVPVKSENTVVLLARDTPPNHPTIRDLNLDLSQWQPIVEDRGLVPWLVKQPTEPELLRARHLKLDQINKLEEMWKTKPAAGVDDLDEKATVEGDGVTQPVTLKYEDSAQYQAVFEPLVKLEADYDRSIKESQSRDDITLRWDWGLNAKRVAYFYFPRDDNELKLMQGDELKLRHKNASNRGAWEALGHVLTYQQSEEVCLELFTNDVP…
		Mamiellophyceae	Micromonas pusilla	MpUPF1	-	XP_003057156.1	-	MSQFEDYGGVVDADGDDGYSYPDFTGDGAAAGAAIDADADARVDADDRLAADFGALGMRDSTPRDAAASAASPASSDDDDDDDAPVAEWACAYCGIQDPACVAKCVATGKWFCNSRHNTLPASCLVYHLVRSRNKEVCLHRDSPLGEMILECYLTGQRNVFTLGFVPCKDEEVVVLLARDPAMNAPGVGGSGASGAGANAQLAALKDMNLDLTQWQPLIADKTFLPWLVKTPSEQDALRARQLTASQARIPYTGSHTTASACKLEELWKTSPDATLEDVMRGPGEDDEAQPVALRYADAYQYQNVFGPLLKMEADYDKQQKESQSKDGLVVRWDVGLNKRRVAYFTFPSDEEVARLMVGDELQLRHVGTNADGTRTTWVGVGSVLKFTANEEVGLELRS…
		Pedinophyceae	Pedinophyceae sp.	PedUPF1	-	CAG9464040.1	-	MALQQQHAEMTNMELADPLYSEDPYSMGLDVEESIVRGIENIGIEENGAEDEADLEPPLPEHACAYCGVHDASCVAQCVKTGKWFCNGRISTAASCLVYHLVRSKHKEVRLHRDSPLGPVILECYVTGSRNVFNLGFVPLRSENTVVVLSRTCPPGSPELRDLDLDLQSWQPLIEDRQFVPWLVKIPSQEAVMRARHLSTAQLRGLEAAWSKNPSARLEDIERGEVGTGETEPERVLLRYEDAYHYQNLWAPLVKLEGDHDREIVESQRREGVEVSWEAMGKKMIACFHFPVDDSDMKLGVGDELRLKHGAYPNWDGIGRVIMLDHFGNVELLIANGSACPSEASVNFTVERVWNGTSFTRMLKALSKFAADQSSVSGYLYMKLLGHDVPDPVLPFPVP…
		Pyramimonadophyceae	Cymbomonas tetramitiformis	CtUPF1	-	KAK3239175.1	-	MAHPLSQEQNQKALGGYYEEPGATADGAYTFLEFNTQGSEFDEYPEFTELSQPSGNQSQPLWHDGSIGSSGLPQAALASPISVGGTEKPTEPDHAGAGDDSVAGTGVVAELCTGISELSFEENFEEDPVDVSNRDLPEHACRYCGIHNPACVVRCNVPSCKKWFCNARGHSSASHIVNHLVRAKHKEVSLHRDSPLGETMLECYNCGCRNVFLLGFIPARTESVVVLLCREPCLSVNALKDMNWDLAHWQPLIDDRCFLPWLVKVPSDQEQLRVRQITAQQINKIEELWKANPDASLEDLEKPGVDDEPQPVALRYEDAYQYQNVFGPLIKLEADYDKMMKESQSKDGITVRWDLGLNKKRVAYFLFPKEDNELRLVAGDELRLRFPGDSMHSPWQCIG…	partial sequence
		Ulvophyceae	Ostreobium quekettii	OqUPF1	-	CAD7696513.1	-	MASRAFSQGSQSQGGAYGLAGGDPGGRGSQTLSFLDFDTQEDYHYSELSQTPSWADPATQLPSGHQHVGPPTPGRSYDAANDVAASLGELRFDENFDEERSEEQGKDIPEWACAYCGIHSAACVVKCLTTGKWFCNSRLAGLAGSCAVVHLVKSKCKEVQLHKDSPLGDTILECYASGTRNIFALGFVPVKSENTVVLLSREIQPSHPAIRDLDLDLHLWQPIIEERAFVPWLVREPAEQEVMRARQITVQQINKLEELWKLDPNASVDDLDKPGVDEEPQPVALKYEDAYEYQHVFGPLIKMEAEYDKAVKVSQSKDNITIRWDVGLNKKFVAYFYFSKDDNELRLMPGDELRLRHNCPNNGPAWEGVGQVIRLDATEEVALEMKSANVPEDVKVGYV…
			Bryopsis sp.	BryUPF1	-	GMH36887.1	-	MEPSRGTQDLSFLDFGTTDDFPQFTELSQTLSWGEPAAQVGSSQAAGIAPPRPYDSVNDVAAGVGELRFDDQFEEEQSEEHVKEVPEWACAYCGIHNAGCVVKCMNAAKWFCNSRISGLAGSCAVVHLVKSKHKEVQLHSKSPLGETILECYATGTRNVFALGFVPVKSENTVVLLSREVQPSHPAIKDLDLDLNLWQPIIEERAFVPWLVREPAEQEILRARQITVQQINKLEEMWKGDPQATIDDLDKPGVDEEPTAVALKYEDAYEYQNVFGPLIKMEAEYDKSVKESQSRDNINVRWDVGLNKKYIGYFYFTKDDNELRLMPGDELKLRHPCPNGGPAWEGSGQVVRLDATEEVALEMKDATQSVPEDVKVGYVVEYVWKSTSFDRMQAAMKTFA…
	Streptophyta	Streptophytina	Arabidopsis thaliana	AtUPF1	-	AAL92018.1	-	MDSQQSDLFDTASQPDTVADEYTFLEFNTQGDSEFDYQDFGSPTAWPTPSDSISIADVADRGEGGAAADHHSEASSPSSLSAGAGNGAKVGRGGVGGSGGVSSSSQVDALAAGVGNLNFEETGDDDGFDYGKNDFTEHACKYCGISNPACVVRCNVASCRKWFCNSRGNTSGSHIVNHLVRAKHKEVCLHRDSPLGETILECYNCGCRNVFLLGFISAKTDSVVVLLCRDPCLNVNALKDMNWDLSQWCPLIDDRCFLPWLVKVPSEQEQLRARQISAQQINKIEELWKTNPDATLEDLEKPGVDDEPQPVQPKYEDAYQYQNVFAPLIKLEADYDKMMKESQSKENLTVRWDIGLNKKRVAYFVFPKEENELRLVPGDELRLRYSGDAVHPSWQSVGH…
		Klebsormidiophyceae	Klebsormidium nitens	KnUPF1	-	GAQ80000.1	-	MADPYSPRSQAGTDQPEVLQSYFDPSNDLATQADAYSFLDFDDPGASSSYPQFTDPLSQYEGLVPDPWSDDLVAPPKLREEVTNQKPHLSQKSEVSGGEEGHKNADGLVGGVKDLSLEDHPEDDGDYDTRKDLPEYACKYCGIHNAACVVRCNAPNCKKWFCNSRGNTSGSHIISHLVRAKHKEVSLHKDSPLGETMLECYNCGCRNVFLLGFIAAKSDSVVVLLCREPCLSVNSLKDMNWDLAQWEPLVSDRCFLQWLVKVPSDQEQLRARQISAQQINKIEELWKTNPEASLEDLEKPGVDDEPQPVALRYEDAYQYQNVFGPLIKLEAEYDKYMKETQSKDSITVRWDTGLNKKRVAYFLFPKEDNDLRLVAGDELRLRHPGDSSHSSWTSVGHVV…

## Sheet: UPF2
	Group		Organism	Protein name	TriTryp ID	NCBI ID	ENA ID	Protein sequence	Note
				UPF2
Discoba	Kinetoplastea	Trypanosomatida	Angomonas deanei	ND/A	ND/A	ND/A	-	ND/A
			Blechomonas ayalai	ND/A	ND/A	ND/A	-	ND/A
			Crithidia fasciculata	ND/A	ND/A	ND/A	-	ND/A
			Endotrypanum monterogeii	ND/A	ND/A	ND/A	-	ND/A
			Leishmania aethiopica	ND/A	ND/A	ND/A	-	ND/A
			Leishmania amazonensis	ND/A	ND/A	ND/A	-	ND/A
			Leishmania arabica	ND/A	ND/A	ND/A	-	ND/A
			Leishmania braziliensis	ND/A	ND/A	ND/A	-	ND/A
			Leishmania donovani	ND/A	ND/A	ND/A	-	ND/A
			Leishmania enriettii	ND/A	ND/A	ND/A	-	ND/A
			Leishmania gerbilli	ND/A	ND/A	ND/A	-	ND/A
			Leishmania guayanensis	ND/A	ND/A	ND/A	-	ND/A
			Leishmania infantum	ND/A	ND/A	ND/A	-	ND/A
			Leishmania major	ND/A	ND/A	ND/A	-	ND/A
			Leishmania martiniquensis	ND/A	ND/A	ND/A	-	ND/A
			Leishmania mexicana	ND/A	ND/A	ND/A	-	ND/A
			Leishmania orientalis	ND/A	ND/A	ND/A	-	ND/A
			Leishmania panamensis	ND/A	ND/A	ND/A	-	ND/A
			Leishmania tarentolae	ND/A	ND/A	ND/A	-	ND/A
			Leishmania tropica	ND/A	ND/A	ND/A	-	ND/A
			Leishmania turanica	ND/A	ND/A	ND/A	-	ND/A
			Leptomonas pyrrhocoris	ND/A	ND/A	ND/A	-	ND/A
			Leptomonas seymouri	ND/A	ND/A	ND/A	-	ND/A
			Paratrypanosoma confusum	ND/A	ND/A	ND/A	-	ND/A
			Phytomonas sp. isolate EM1	ND/A	ND/A	ND/A	-	ND/A
			Phytomonas sp. isolate Hart1	ND/A	ND/A	ND/A	-	ND/A
			Porcisia hertigi	ND/A	ND/A	ND/A	-	ND/A
			Strigomonas culicis	ND/A	ND/A	ND/A	-	ND/A
			Trypanosoma brucei	TbUPF2	Tb927.11.6410	XP_828715.1	-	MSSSVLQFLTERMTLRERNRNPQPGRMAFAEKSPSLTSNLKKATALAKRFKDYSAEASEKVILDQLDVVSFAMFTSEAAQGVVQSLCQGTKMKASDAHSFVVVCSEVHQRYESFWPLVQKGVKENAEKVVSMEELKAAIQRMEVGAAPVGPSGGDGNAGAGSLGSTASSNGVASAAPGSSNNTLSTMKAPMEELNHLRLVVKVTCEWWLAGLLDDAKPVLAFLRLLHGVVEKRLSAPLSPSTTAAVLSLSAFIIREVGIEILGGTNAVVSRLFGAEGTVEDTSVQLSDLANYHGLMELTTGISKPKREDIFFVGSAGVRRVFNPTTKTSDVVDEASLQQAVELSAARLRCVRIMPGMYDSTDAEKEQFFALAVATSKVALKSYLWHKTKLEEWWQLLGE…
			Trypanosoma equiperdum	TeqUPF2	TEOVI_000231700	SCU70743.1	-	MSSSVLQFLTERMTLRERNRNPQPGRMAFAEKSPSLTSNLKKATALAKRFKDYSAEASEKVILDQLDVVSFAMFTSEAAQGVVQSLCQGTKMKASDAHSFVVVCSEVHQRYESFWPLVQKGVKENAEKVVSMEELKAAIQRMEVGAAPVGPSGGDGNAGAGSLGSTASSNGVASAAPGSSNNTLSTMKAPMEELNHLRLVVKVTCEWWLAGLLDDAKPVLAFLRLLHGVVEKRLSAPLSPSTTAAVLSLSAFIIREVGIEILGGTNAVVSRLFGAEGTVEDTSVQLSDLANYHGLMELTTGISKPKREDIFFVGSAGVRRVFNPTTKTSDVVDEASLQQAVELSAARLRCVRIMPGMYDSTDAEKEQFFALAVATSKVALKSYLWHKTKLEEWWQLLGE…
			Trypanosoma gambiense	TbgUPF2	-	XP_011779869.1	-	MSSSVLQFLTERMTLRERNRNPQPGRMAFAEKSPSLTSNLKKATALAKRFKDYSAEASEKVILDQLDVVSFAMFTSEAAQGVVQSLCQGTKMKASDAHSFVVVCSEVHQRYESFWPLVQKGVKENAEKVVSMEELKAAIQRMEVGAAPVGPSGGDGNAGAGSLGSTASSNGVASAAPGSSNNTLSTMKAPMEELNHLRLVVKVTCEWWLAGLLDDAKPVLAFLRLLHGVVEKRLSAPLSPSTTAAVLSLSAFIIREVGIEILGGTNAVVSRLFGAEGTVEDTSVQLSDLANYHGPMELTTGISKPKREDIFFVGSAGVRRVFNPTTKTSDVVDEASLQQAVELSAARLRCVRIMPGMYDSTDAEKEQFFALAVTTSKVALKSYLWHKTKLEEWWQLLGE…
			Trypanosoma congolense	ND/A	ND/A	ND/A	-	ND/A
			Trypanosoma conorhini	TconUPF2	-	XP_029227749.1	-	MAVFLLGPVGTRLTFNATTKVVGPVETALAHQAEEASWTRLCEVRKPPAANYTNDAEKRHFAGIVLATAKTGLKAYTQRKAEVEKWWLALNDPAELRGKSVRLNAEEARFRLFQQHVERLYVVCDNLLGMLGFLAPLPIDLSIVEQKEEVEAVRVLVTQKFRPILGAETVNRFGNDEQRAFYEYVPEIEALADGALLSLLATEKANWDLFSRHSRGCGGATASPSVSALPAASLGDGGDSEEDLLHGDGGGDDDDELEGSRCQTRPEAATLVRRRRLRLAKLAVPAALFDDYAAVLSLLEELDRCTTAAAMDDWCERFAGEALRPLRRSPGNVVGAPLFFTNCRILLTLELRHFPRFRHPAKLPLTARCAAIFHQYFPDVGGYLGGGLEAQWRREFNAA…
			Trypanosoma cruzi	TcUPF2	TcCLB.506297.40	XP_820190.1	-	MTSSTADHLYERAKLRRLNLDPAPQRSVFAARSSGLKFDVKKATALAKRFKNYSAEASEKTILMQLDTVSFGKFLSEAAHAVVQSLCHGTKMKPADAHSFTVVCSEVHQRYEDFWALVRKELKENIESVVDTGSLKLAVERIEEYASTTTTTTATTFISGEGNVSTGTTVVSSGLSAPPSAAAKGGLTPSLSKSPVDEFNRLRLVARVFCEWWLVGLFDDAKPLLNLLKLLQKLAERNAATPNSPLAVATVFSITALMIREVGIEILGKGNAVLSSLFTEKKGDENGPERLRDLLGHCGVFTIDENSEAGRKTPFLLGPAGARLAFNATTKKVGPVENAVAHQAEEVSWARLCEIRNASAENYCNDEEKRHFFGLALASTKACLRAYKQRKEEIEKWWH…
			Trypanosoma marinkellei	TcmUPF2	-	EKF39284.1	-	MISLTAVHLNERTRLRRLNLDPAPQRSAFAARSSGLKFDVKKATALAKRFKNYSAEASEKTILMQLDTVSFGKFLSEAAHAVVQSLCHGTKMKPADVHSFAVVCSEVHQRYEDFWTLVRKELKENIESVVDTGSLKVAVERIEEYASTTSHSGEGNAPTGTTVVSSGLSAPPSAAAKGGLTPSLSKSPVDELNRLRLVARVFCEWWLVGLFDDAKPLLNLLKLLHKLTERNAATPNSPLAVATVFSITALIIREVGIEILGKGNAALSCLFTENNGDENGPERLRDLLGHCGVLTIDENSEEGSKTAFLLGPAGARLAFNATTKTVGPVENAVAQQAEEVSWARLCETRNPSAEQYCNDEEKRQFFRLAFASTKACLRAYKQRRKEIEEWWRSVNDPAD…
			Trypanosoma evansi	TevUPF2	TevSTIB805.11_01.6610	-	-	MSSSVLQFLTERMTLRERNRNPQPGRMAFAEKSPSLTSNLKKATALAKRFKDYSAEASEKVILDQLDVVSFAMFTSEAAQGVVQSLCQGTKMKASDAHSFVVVCSEVHQRYESFWPLVQKGVKENAEKVVSMEELKAAIQRMEVGAAPVGPSGGDGNAGAGSLGSTASSNGVASAAPGSSNNTLSTMKAPMEELNHLRLVVKVTCEWWLAGLLDDAKPVLAFLRLLHGVVEKRLSAPLSPSTTAAVLSLSAFIIREVGIEILGGTNAVVSRLFGAEGTVEDTSVQLSDLANYHGPMELTTGISKPKREDIFFVGSAGVRRVFNPTTKTSDVVDEASLQQAVELSAARLRCVRIMPGMYYSTDAEKEQFFALAVTTSKVALKSYLWHKTKLEEWWQLLGE…
			Trypanosoma grayi	TgUPF2	DQ04_01161050	XP_009308582.1	-	MASTTVDLLRRRAELRERNLNPALQRGAFASRGGTLKSDLKKATALAKRFRNYSAESSEKTILVQLDTVSFGMFLSEAAQGVVQSLCQGTKMKSSDAHSLALVCSEVHQRYEGFWPLVRKELKENAEKLIDMEGLKMAVERIEESAAATVPAGGGGGDGSTTAAVAPAVSSSASTGVAATSGGGGSSNMVSGAAPSVSKSPLEEFNHLRLVARVFGEWWLVGLLEDARPVLNLLKLLCALVEKRAAISSAPLAVATLLSLAILIIREVGIEMLGKRNAALRFFFAEDRGNNGQGRLRDFAGHCGSLTVDGSGDEASNTVFLLGPAGARLTFNAAAKTVGAVDDAVAQQAEEASWARLREAQGLPVEHYSTDEEKRQFATLVLATAKVSITAYEHRKKKA…
			Trypanosoma melophagium	TmmUPF2	LSM04_004507	KAH9599756.1	-	MTLSSVDLILQRAELRNRNTNPAPLRTAFRAKLSTLKSDLKKATTLAKRFKNYSAESSEKAILTQLDTLNLGMFLSEAAEGVVQSLCHGTKMKSTDVQSFAFVCSEVHQRYEGFWPLVQKGLKDNAEKIVDVNLLKTAIDRISESSELTRPSECGEGNAPMATTTTTTTTSLASGTAVTAYTSSTPPTNTTATNLNTGSISRFPMEEFNQLRLVARVFSEWWLVGLLEEAKPLLKLLKLLQVLLEKHTSLSTSPLVASTIHSVILLVVRKVGIELLGKDNALFLCIFNKETEEEEEKQTKRRLHDLSSYSGEMTSDKSKNPDATVFLLAPAGARLIFNPTTKSVAQIEEASIQQTEELSWARLCETYKLPEDYYCKRDERRQFASILLASAWSSLKFYN…
			Trypanosoma rangeli	TrUPF2	TRSC58_04906	ESL07404.1	-	MSSTTADVLREREGLRRLNLNPEPQRGAFAARSSGLKFDVKKATALAKRFKNYSAEASEKTILMQLDTVNFGMFLSEAAHGVVQSLGHGTRMKPADAHSLAVVCSEVHQRYREFWPSVLKELKENVDAIVDAAALKAAVERIEEYALATVSTAGEGTAPSAMTVAASGSSAPPSAATKSSLSTSSVKSPVDEFNRLRLVTRVFCEWWLVGLFADAKPVLNLLKLLYKLAEKRAGTPNTPLAVATVLSITVLVVREVGIEILGNENAALPCLFAGSGGGAKGSEGLRELVGRCGVLTTDENTEEERVAMFLLGPVGARLTFNATTKVVGPVEDAAAHQAEEASWARLCEIRNPSAANYSKDAEKRQFIGLVLATAKTGLRAYTQGKNEIEKWWHSLNDQA…
			Trypanosoma theileri	TtUPF2	TM35_000161610	XP_028882589.1	-	MTLSSVDLILQRAELRSRNKNPAPLRTAFRAKLSTLKSDLKKATTLAKRFKNYSAESSEKIILAQLDTLNFGMFLSEAAEGVVQSLCHGTKMKSTDVSSFVLVCSEVHQRYEGFWPLVQKGLKESAEKIVDVNLVKTAIERINESAELTRPTESGDGNVPLTATSNINTTATITTTTSSSSNSTNTTLASGTVVTSYTSLTPSTSATASNSNSGSISKVPMEEFNRLRIVARVFSEWWLVGLLEEAKPLLKLLKLMHIFLEKHTSSSSTPLVASTILSIILLIVRKVGIELLGKENTLFSSDFNKEFKEEKLTRHLHDLSSYSGEMVSDQSKTTDATVFLLGPVGSRLTFNPTTKSVVHIDDTLVQQMEELSWARLCETYKLPEDYYCKHDERQQFASL…
			Trypanosoma vivax	TvUPF2	TvY486_1106800	CCC53196.1	-	MTSIAELLQQRAVLRERNRNVDVQRSAFADRSNSLKSDLKKATALAKRFKSYSAESSEKTILAQLDTVSFGMFISEAAQGAVQSLCPGTRMKPGDAHSFAVVCSEVHQRYDGFWSMVQKELKANADKIIGVESLKLALERLEEVGATGLSCTGDAATVTSSGATSSGAGTTAELVGLLTDAKPLMNLLKLLNNLTEKRAAMTTSPIAVVTVMSITTLLIREVGIELLGTSNGALSHLRPAGSVTERGPESLRELTGHCGPLKCVSSGKDGKEAMFLLGPAGFRLQFNAATKLAGPVDEATAQQAEEASWLRLGEARTQTVSPYSTEEERRQFFLLALASARTCLKAYERRKETLESWWHASCDTGDSKGKGTRSCQEDPHFRALQEQVERLYVICDNLL…
		Ichthyobodonidae	Perkinsela sp.	PerUPF2	-	KNH05178.1	-	MQESPVEIRCRNINSSKNRKQSSANVSKLSDVKRTNALLRKLKEYKSENQESILTDVTSLNLKRYVSECCSAIVCSLLEGRAKISDVEFLGVVCSHIHQCYDDVEREILTLIKKKWDIQLSSIDPTENLREVTRNRAMIRFLCEIYRIGITAEWRIFRWFLQNLLVMCPEIHCVKNSQVSERKSVMSVEKAAVILGYLNVFVRSAGGCLFHALPWPEEAVEPSIACIAQPHMYEFMASSSVADEIGSLIVKFIDIGLATLELENHQLKEVWIDNMKAIKKIGDLPESLLDQFGSQKRSCERLYSLLYPLAATFPDSLRHFSLRKFEAQKVPSLEELFQQNEKNAALKEMSSSLVQLSGLSSFYSADCENNEINVYDSVSEQQFYEEVSPVSFNTDELIK…
		Eubodonida	Bodo saltans	ND/A	ND/A	ND/A	-	ND/A
		Neobodonida	Neobodo designis	ND/A	ND/A	ND/A	-	ND/A
		Parabodonida	Trypanoplasma borreli	TboUPF2	-	GFCF01003974.1	-	MICHHVGIELCGVNFPGSERMSLSFSSNIVDSDPNGSKAAIPSIARSSHIILVNKDSAAYMDLKARSDVRRRLEFYDILKATEEERNEFKKRLVVFSNHCMDLCARLKAGVESRWKQLCEQTELQGETAPNVVERRDIFQNMRRESEKFIVLTDCLTSMMGAEKGPEHIDLRLALKSSNVDQGIILLSSSVEFFNVKTIESINYYDTYDQRVFYEQFATLEELAPVGVFDVVSPAVLSKATVKVSNKRQATRNVDDDDGDFADEEEEGRMEAVRAETAGSSKRRPAFNFKRDEDEPMLMTIAETGQKVSASFTPITELLIKLFMEVSSKEAVDEWITEFLEETTKYFTMGVSNTSQALQFFALCKKRLERYLRHVPTVGQEVLPYVARCLSILAKEHFS…
	Diplonemea	Diplonemidae	Diplonema japonicum	DjUPF2	-	GJQA01002534.1	-	MGNETEEGTSEVAEDVVALKVNELNEAVKILTERKAVRERNLKREGGLVPKNLKSDLKKSTAIVKRFKSFTADDAEWCITQLKTFNLTRYVSELVQALVQAVTDGKLKSSDCTEASKIISLLHCTYADFTEDLLASLQKHLDTASLTSSGTDAQVAVTRSISRMLLELFAIGVCSDLKVIKKLLQLIFSAGGSGIAVPGDRSVSLVAFLLRHYGHEVFGFVSVSQVNATTEATPKTKEDIKTWAHLHAKTVAGYVILTEQESSGFKSGFKKYFAKAVTSCNKMFEDFEALHQEGVECIKTKGELSDDKKTALDDARKNLDKFIATMKQLADTLDTLDELPERQDLTKFQTGETSTNISFMSGMASYYAPVEDFGTASLYDDEDQRAFYEDFPDLTIELP…
			Diplonema papillatum	DpUPF2	-	KAJ9444141.1	-	MSSDPVKEEAKSGEQKEDAAAEASAAEELVDVSACIAEEKAASAAAVGERQTLRRGNLCKTGGVNVKSLKSDLKKSTSVVRRLKTFSVDDIGWCMQQAKTLNLTRYMSEIVQSIVQSVVDSKLKASDTPAIAQLISVFACTYKEFGTELVACLQKSLNTTPLLAAPPADSTMQLTGTRALCRLLVELFAIGITDDAKILKKVLGAVTSPAVNGQPPVETLPRPTEKSISLMNLLLKHYGWEVFGLESASMKQASENAAGTGLTTKGQIASWASLRARKEASQPLVPQEDTNLFRNGLRRYLTLALETYAAHKAYVEKLYQESVQIVQHRGELPDDKKSVLRDAKKQLDRLHSAVTQLADALDSMADVPPESDLSKYQSGETSSNITFMTGMASFYAPLD…
			Hemistasia phaeocysticola	HpUPF2	-	GHOA01069104.1	-	MAPKAAAAAEEKKEEAEEEPKVDPEVLRQTELKALEDNFASRRATMKTNRSPRTVDPKKLKSDLKKSSAVVKRFKTFTSDDLSGVLAAIRQINLTRYVSEIVQAIVTAVTDGKLRPADVAAAGEVCSILHQYYPEFGEDLAVSLSTSLDTSGLVAADAPQGAPSIGVVKVTSRLICEVFALGIHQEPKAILRTIKFLANPTPAGSRPPVGKFAVPSEKALGVLNLLLKYYSEELLGLRAASVAALLEAPDSVGSKEQAAAWANATLHQKEEGGALVPEALRGDAKGLLEGILEAGREGFDKLVEELEEMWRDNAKTISDKGELPEERKKLFQDTKSGIDKYRALLASLADVLGCPEKTPEELDMSRFTSGETNTSITFMCGLASYYAPVEEFGSVSLFD…
			Rhynchopus humris	RhUPF2	-	GJQB01000151.1	-	MANSGDGAEAAAPAPPPPPPPSAERSEAAAVVAAHAALRAELRRENTEGVCPVDKKKLKADLKKSSAFVKRVKHLVSDTDIEWTLSQIAVLNLNRYTSEVAQALVQAVCDSKEDWGAGAVAASAADCDGDDGDANHPYARSASGRSEGIIGGVGGKYPLGWLHIASAMHRTYDQFCGELAAEVAKALEGDWDIGDKKRTKVFLAMFMESEVLGLRGVDPKGSLIKKILMSLMKVSAAAAEKEKAAAEKEKAAAEAAKEKEKAGGEAAAPAEKEKEKEKEKGEKDEAAFTSVPVLPTSLAAVSFLTVLIRRYGGEYFGFGGFDGTLSTDDRDKFEKGFQRFIEKIALKAYDALLADSIRCAQACSEVVMHRGELPEEKKAIFEKKREDVRSMREAILSLA…
	Euglenida	Spirocuta	Euglena longa	EgUPF2	-	GGOE01061319.1	-	HHNIEVACALLDTCGRFLLKQQCSHVRTSNLLQQMMRLRSIRTLDVRHETMVDSAFFGCVPRGKYKQFKEAKVLTPVQQYVRHILNEDLNRQSLKKVLRQLRKLDWDAPDTLPFLLKSMRRVCRTKFSSVQYIASLTAALANYYDAVAVKMVDAVLEDIRYGMETDTPSQPSSLPPQRRLLDLRLLGELYNYRVFDASLIFEVLYQVLFYAAYNDTPYETFRIRMVCTLLESTLPYFVETPSGRRKLLRFLPYFYRFVLSKHKPFPVDLDFAFAELLEMIQSLLPSADAANPAVKFPDSMAAVNEIITELESKLLWGHTLRQQPSRTAAFTVVYVYQLLHGPD
			Euglena gracilis	EgUPF2	-	GDJR01058337.1	-	MASEAEAASQSKSRIHRERNVHPEPFRLSEAELRKLDSSLKKNSTFIKRLRAFSDNNADALVKELRTLNLTKYVSEAVQAVVQAVLEGKVKPSDVPGLMAVCSALHQAYRDFAPDLVPALAKCFDVGAVVEEGIAAQKQQQQQQAAEKAAPAAGSAAAAVATAATPPAAPGATAVDKGLTRLKIVLRVLGELFVAGVYTDPAPLHRCVAQLSGSAKARAGGAVLVGLLGVATVFVKYFGVDLLGVRPTPADEGAEKPAPTGEPIVPPKVQQDLLRLLAEDFLKHVCDVLEHAFKDIAETRADNERMINSRGELTEDQRLLFEKKKKYLEKYHSTALTLATMLAQPNKIPPMPELTITPNANNQNIYFTSYSLAPQLAGDVSTEPLEPLPAFEDEDQRAF…
			Eutreptiella gymnastica	EugUPF2	-	-	HBGA01131851	MVTDLLGQVLSILGAYCKKIEETRLENEKIISVRGELPEEQRNLFSKRKKALEKYHAAALTLAELLDRRADVPDLPELTITTNTNNQNIYFTSYSLGQTLPEDVQYNIHELPHPFDEDEENRAFYEDFPPELADLIPEHVVQGKKRPGEVAEDEDEDEDDKPQDGKREDAGQTESKADSSAPLTKEQKKEGTILEELLAQLPDRLTRELIDQWALDFCRFCFEERGGHKVNHKLCRRKLVNTLFALPRDSLELVPYYARLIAMLSPYLKEIGPTVVEKLDSEFHHLFKDKNQINVESKLRNIRFLGELTKFRVCPEATALRCLSKCLEDFTHHNIDIACALLTTCGKWLHRTPTAHTRTHNLIQQMMRLRSIKTLDTRHETLIDEAFYSSRPQESRHKQ…	*partial sequence
	Heterolobosea	Tetramitia	Acrasis kona	AkUPF2	-	JAOPGA010000423.1 / JAOPGA010000912.1	-	MQKLNLRRYIEELVQAIVAIPMQSSDIPIIAQVISSLHQFYAEFSESIVKSIIQSCVNANSILDLSKFSVVLLLITELHLVGMHLDFSTIYNLVKGLVSTEQDKRTMAVLSSILLFLNMHGDELLVLEHSSDTARLRAQHRAFSKNTSHAVISDAESKQMRDLINNFQQHLCNKLYKDYLDLKQMEEDKHADLMSGVESKSDKTTYDRANRSWFKLYVSTKELSDLMNKELPQNLEQALDRYNESISEALSKSESKRDRSNSDLFEDEESRSFYEDVLDLESILKDTHGADENGMSSVVTSVDKESDDTNNSTEAISTRVEKLMNTLNKSCMSRALMTQWILEFSQVNTKSSRKKLVRTMFAVNRTSLELLPHYSRLVAILSTQYKDVPQQLVASLEDE…
			Naegleria fowleri	NfUPF2	-	XP_044566739.1	-	MNEEKKAELRAKNEQALKGKRPDASFFKSLDSSIKKNSAFVKKIKTLSELQPDQKGSLLPDIQKLNLRRFISEIVQGFCEMPLKPEDIDYVVDIASALHQLYAEFSESFISSIVKSCATQNKDTDKKELNVARLSVVLMIVTKLFITRMHDNFATINNVLKGLIQMHKKTSQTGILMPFLTEFQHDFLIGKPYDPSKCDITEQEHKQINELFMQFFDSLCDRLRSKQKEIGDEEISGEKKSSLDENTENLDKEKKKLKQWKKHYDVAKEVADILNAKIPDDIEEALQKVEDMTAKNEQLEKKDVSTENIDQFVNERTRQFYEIIPDLNQLMQEKNELENIVSIDDLLDKLPKRPPIDKVATTLAVRYLNQKTNRTKLVKKMFSVNRTSLELLPYYGRLV…
			Naegleria gruberi	NgUPF2	-	XP_002675400.1	-	MNEEKKAELRAKNEQALKGKRPDASFFKSLDASIKKNSAFVKKIKSLHELTPDQKVSIVPDIQKLNLRRFISEIVQGFLEMPLKLEDVDIIVEIASSLHQLYAEFSESFVTSLVKSCKDSDKKEPNLPRLHVVLLIITKLFITRMHDNFTIVGTVLKGFITINKKTSQSSILMPFLTEFQHDFLIGKSYDATKCFITEPEHKLINEQFLSFFETLCERLRSKQKEINEDEQAATTNIDDGNTENLDKEKKKLKQWKKQYDLAKEAADILQSKIPSDIEDALLKVEDLSAKKEQQDKKDILTDNIDKFVNERTRQFYEEIPDINTLINDKNELENIVSMEDLLDKLPKRPPIDKLATTLAIKYLNQKGNRTKLVKKMFSVNRTSLELLPYYSRLIAILNP…
			Naegleria lovaniensis	NiUPF2	-	XP_044552083.1	-	MNEEKKAELRAKNEQALKGKRPDASFFKSLDSSIKKNSAFVKKVKTLSELQPDQKGSLLPDIQKLNLRRFISEIVQGFCEMPLKLEDVDHVVDIASALHQLYAEFSESFISSIVKSCASQNKDTDKKELNVARLSVVLMIVTKLFVTRMHDNFSTINNVLKGLIQLHKKTSQTGILMPFLTEFQHDFLIGKPYDSSKCDITEQEHKQINELFMQFFESLCDRLRSKQKEIGDEDASGEKKPSLDDNTENLDKEKKKLKQWKKHYDVAKEVADILNTKIPDDIEEALQKVEDMTAKNEQLEKKDVSTETIDQFVNERTRQFYEIIPDLNQLIQEKNELENIVSVEDLLDKLPKRPPIDKVATTLAIRYMGQKANRTKLVKKMFSVNRTSLELLPYYGRLV…
			Percolomonas cosmopolitus	PecUPF2	-	-	HBLE01005559.1	MYEKERKENMESTIKRMSRSDMKKLDSTVKKCTAFVNRIKAYDDFNEKQKQDLLTELEKLNLNRYQSEIIDEITKLKKIDMEDIPIITKMVKVLHKRYKGFVETFVEVLIQKTNEKLIPERISLFLLCEMYFLGMYEDLKTIYIRIKNSIKSNQKAISLLSMMSAFLERYDVLFLSTTNYQFLPIEVDKENMKTDDMKTREQFKDMIKTYEPIINEKVQNDFYETNKRKLEETIKQFEQGVKIMKQQKDEEDSIKDYTKTRKNMIKLYTMCQNICSQFEIEVKQEVTEEIENMKRELEEERAKKEIDEQTALIEFEEEATREFYRDIPDIRELIENTKSYEEMGKKASKDLMDKLIEELPKRGSKAGIEEWVKKLGNLIHKKEYRNRLATSMLYVNRVR…
			Tetramitus jugosus	TjUPF2	-	OW569351.1	-	MSSSKSSSGSSVTNTTTSTNESSSVPAVASVEDWKKKANEKRALRIVNLNAPNVNRPDANLLLKLDSNVKKNGQLVKRIRTLHELPKDTKKNIVKDVEKQNLRRYVDEILSALSTLPLSSESSPYILNILAHFYERYCDLKDFFPSLVKSCLHQDSSKGLDLMRFSAVLNLVGGCVELAICPVDTVINMLKGMIAKTQDKKPKACVSVILNFLTELSEEALLECEYKAFVRPDERIVTPSEVQQFNNILVPFFELLCSKLASEHEALSQMEKEKHDKLSGIRASEQSSTATTTSYDTYSAKVKKWDKTLKAAKLLGMYLSLDIPQKVLEGTFRIKAMEVEQQKEKGYFNIVVSAFDDDELTFYTVIPKIEFNDQGESLINEQEDNESIFQQLPNLTQSQ…
			Willaertia magna	WmUPF2	-	CADWAF010005083.1	-	MDEKKQELKIKNLLALQGKRPDASFYKNLDSSIKKNSALVKRIRSFSEYPNDQRISILQDVQKVNLTRYISEIVQTFSQIPLKMDDVDFVVELASNLHQLYSEFSETFITTIVKSCAIQKEGTNQKELNIQRLHIVLFIITKLFILKMHEDFNTIFSLLKGLITKNKKISQSGILMSFLKEFAKDLKIGKFKNDESIEVILKEQEEKQLRELFMGFYESLCNKLRQQQEGVSSPTLMENTTGESTTANNAEEKEEKKISKKWKKYFDVVKEASDVLNVSIPNDINEKLQQVTTNEEQENTSTSTTDNIDLFVNEKTRQFYQDIPDINVLILDKNNELDNINTLEDLFDRLTKRPPVNKVAATFVLKFGNLKNNRTRLVKKMFGVHRTSLELLPYYSRLV…
Amoebozoa	Discosea	Longamoebia	Acanthamoeba castellanii	AcUPF2	-	XP_004356603.1	-	MSQHSRRWIAKPGEEEGAPPSAGPAQGNGGGRGRGRGGKLKARPDDRKAPPLAERLWARTVLEEAVVVVDAAIEAALVMYRGRRTLLPPELPVSPLLALARTRQAQRPNAAVLAAVATGKGVPTRGAAKTDVEYELDKKKREEDRSRRRKERDGRKKVEEPPKTEEQLREELERKRREEEERKKREEEEQERRRKEDEERRQREEEERKKREEEERLKREEEERKRAEEARKVREAKIALRESNIHPKPDSNLRGDSSVKRNATFVRKLAKITEDQKDKLAAEISTLNTSKFIPEAVNVIAQELTVTLKPTDISASVHVCSLMHQRYGDFARHLVPALVKSYDLPGKTEVDTVRKKRVVLRLLCELYLAGVYTDITVLISIVRDLVNTNGAEFKGDREH…
	Evosea	Archamoebae	Pelomyxa schiedti	PscUFP2	-	KAH3763773.1	-	MQPPSMQPQRTSKPLQIVIKKTTRPLYAPPHSSAAATTTTTTTTIVPRNQLTLRQQEQLEAQRRLEEERIARERQEEEKRKQLEEERRIQEEERRRQEEERKRLEEEERKRKEEERRIQEEEDAKRRAEEEQARKLAEEVKHKAELLQKEEDYQKQKMLKKRIRACNLAVSMGLTPRPEEQKLRTFDSTVKRNTAYIKKLRSITEDQRDSLLAEVKSLNLTKYVSEAVIAITEGKFAKQGDFSTTIKICSVCHSRYAEFTPLLIQALTKHFQENSYKPVVPPQPPDPQKQMRQRIALRLLCELYINGFFIDPSPIVSILRELVKGDEPTPTTEGFFNLPIIVGFVRSVGEDILGIVPKLRRQTFEQLKEAVGQETAIGVITKVKKFFSIPNPDEDPIWA…
		Eumycetozoa	Dictyostelium discoideum	DdUPF2	-	XP_640540.1	-	MSYTYVPKVKPDNNKNNSNTNINNNNNNNVQPQHHFQQVFVERQQPPPQQQQQQQQQPPFQQQQPQQYQQGYYGVNNNNNNNNNQQNAFVPPLAKQAPKEKKPPRPKPEKVAPIPGAPQIEKQAGRIPKKNNNNNNNNNNNNNNNNNNNVDPQQQQQQPQQQQPQQPQPPIAKPPKPIKKEKPNKPPAQKQPPAQQLAQQDNNNNNNNINNINNNNNNKPIKQKPIRTNKNDIKKLKEEQEEKERKEKQEREKKEQEEREEKERIEKERKEKEEEERKEREMKLEQEKKERELKLEQDRIQKLKDEIQLQQKLRSLNQKHSKANKQGTKDLDSSFKKVSTFVKKVKTLTECRENIVSEVSQLNLSHYVSEIIPSLLKSNFKAQDIPYVIQVLSMMYQKY…
		Variosea	Planoprotostelium fungivorum	PfUPF2	-	PRP85278.1	-	MGQEDEAAAAAAKKENEKLQRERREKMEMRAANLSANSKRPPVSSMKNLDSTIKKNTSFIKKLKQFSEDQKDALCAEALSLNSGKFISEVVTSIAEAKLKATDILAATKICSLLHQRYADFTPQLISALLKIFAPPTATETDQEKNSRTLKKRTTFRLLSELLIVGILREHDVLLHILQDLIAADQHQITHPQLHKDKEFSFVNLPLILSFVRGASEEIFGIQKSHNRPVDEDEKQENIPTDEILTPQQQKTFLTEVVKYFRTACSHLSLEHKELKAKERENHSIMENRGDLSETASQAYDKARKSFERLLTNVSSLAELLRLEKELPQLSEDQNVTRVDTSITVSFGIRESRDLVSDSPFDDEDTRAFYENIPDLRSLGLPGVLFGDSETKEKSDEAQ…
Apusozoa	Apusomonadida	Apusomonadidae	Thecamonas trahens	ND/A	-	ND/A	-	ND/A
Cryptophyceae	Pyrenomonadales	Geminigeraceae	Guillardia theta	GtUPF2	-	XP_005838142.1	-	MSFSDTSSALCPVPGVVELQELLRMVKQAQRAKNDTRSANLNAANARLDVNLKLLDASIKKNEAIIKKLKMVSLENKDSIVSGIKQINMSKFISECVDAVSDSKIKSNDVPAMVQVVSVLHQRYADFTKQLIPKLSSIFQPVRKDSATVDSESDRKDRLTKRRTMLRLLTELLVAGVYTDGSILISALKELIAQELQAQQLDAGATLFSIVSGFVKYAADDLLNLRPQWQMEADGMLEEYQKRKAENDASQPTRETTDNDMQESPEEPGEPAEEAMGSLEKDAECVEPEGITPENAEAPVEAVATSMQSMQITDAEENENLEEVNSVEPTESPVISDEHREELFSILKEYYESTVSVLFEMHSSLKQQEKENRRQLTLRGDLPEDCMKATEKKRADLEK…
Haptista	Haptophyta	Prymnesiophyceae	Chrysochromulina tobinii	ND/A	-	ND/A	-	ND/A
			Emiliania huxleyi	EhuUPF2	-	XP_005771616.1	-	MRRLPSCSSRREVDDLASELTMRGLRSARRPLVRALLSPPASAADAPRCYARLAAVLSGAFKHVGSEVGSLVAAEFEQLAERPEQDLPARLRNAAYVGELVRFGLVSPPSVFGMFKACAGAFSAAQLGVVVALLEACGRFLHASPASHERMDAMLGALSQLRSVHRALPPDLLAELDAAIAACRPAEEIEARAAPELPPLQRYVLHLLHEQLTAGTAEVVVRQLRKLPWRDEPEVGRWFAAAALSAAEVRFHAIPLLATVCSHLLPFQEAAVLRVVDGAVEAIALRLVIDRPGIDFDAAKQSRRRGCLVRLVGELYAYRLLDSRAILRILYWLVPKQAGVWGRVVPITHVPAHAEAAGAEPAARTGSPSSTAPRTAADCGWRSRCSTWLAASSRAASRA…
		Pavlovales	Diacronema lutheri	DlUFP2	-	KAG8469901.1	-	MAAAVREVNLKAWAAPPDEGRLRGLESNTKKATAFVRKVRALTEESRASLIDDMSKLNLRLYVSEVAAAIAEAKLRGGDMGAATAVASAMHQLYAEFSKELLPLVHKAAVAPTSPNEPEADRAARLGRKRTALRLLGELFAAGVSNDFASLLSALKEMARQDAECSKAAESGPSTFLLANLTGIVGFSKHCAPALLGPHLPALAAAAAADGGGADANGGGTKPSASAPPARSAAAAAEQLEPICTEREAKQLHQLLGTYLKLAHRLALSELSRMRRQERANRRALQHAGELSEESAQLYDGAKRSFDRLWAGACALAELLRAPLPHLPAQTDDDEAARAVAAAASGTDARAADGTRRVDGFGEMEVWQDEEEAILYTQFPDLRSSLPATLLGAAADAPP…
			Pavlovales sp. CCMP2436	ND/A	-	ND/A	-	ND/A
Metamonada	Fornicata	Diplomonadida	Giardia intestinalis	ND/A	-	ND/A	-	ND/A
		Carpediemonas-like organisms	Carpediemonas membranifera	ND/A	-	ND/A	-	ND/A
			Kipferlia bialata	ND/A	-	ND/A	-	ND/A
	Parabasalia	Tritrichomonadida	Tritrichomonas foetus	ND/A	-	ND/A	-	ND/A
		Trichomonadida	Trichomonas vaginalis	ND/A	-	ND/A	-	ND/A
	Preaxostyla	Oxymonadida	Blattamonas nauphoetae	BnUPF2	-	KAK2963297.1	-	MYVPVQQDETWKAQDASRMEQRRKNVEAVKQRPDEDYFRSLDSSLKKTTGFVKKMKNIADDHQNSLLLELRNLNLTRYVSEIAQAIADSRFKISHVSYIVEVCSALFQRYADFGPQLQAALAKAVNESGQESESSRDPSDKPSSTHPGINPLPQISSWYKAYTKKELKSDSDGEGKGMSQKEREQIAALTLGLYQQVGCQSMTNATTRRRCLTILICELYIVGVIPTFQLVADVFRQLCTESTRPRTYDLFGNLGTILIVMKNYASTFCCHHVVPSEVIQAVPSLSLLRQKPSNTSPPPTDPSKSKQRQSTSPPPASFPFTWQPTPQQTTNGETPNGETPKEEAVTTPQIEVPQVPVPTNFIPLFGAKPRYLPTIDLVSPQQSQGILQSTQKLFQLFVK…
			Monocercomonoides exilis	MeUPF2	-	KAH7816155.1	-	MDEIKRELREKNISCLKCRPDEDFFRSLDSNLKKTTGFVKRLKSVTDDPKHSLLLELRNLNLTRYISEIVTSITEARLKQGDIFYIVQICSALHQRYAEFSRQLQTGLLKAFNDTTPDNLPASALSSQTPSKDSGKDSKDSSVSSLLQNGIGVSSTVTLTFLSHAVAARAAQTAKQSTRESDGAEDKPATTTTSADKKENMVVDVTIAAIQQVGSANVTSATTRRRNLLRLMSELCIVGVLPSFHPISESFRFLCRESFRVNSYDIMGCLQTIIAFVKSYGMTFITPHATSTSTSSSSSPAASPSASASSSSSSSSNEQPKTQSSEESSSSSSSSSTAPSPTPSSAQTPSSSSLPASSNGTAAKALPVKVVLHNVDPQQTVTSDPLSTPTQQMQIQQQL…
			Streblomastix strix	ND/A	-	ND/A	-	ND/A
		Trimastigida	Paratrimastix pyriformis	ND/A	-	ND/A	-	ND/A
Opisthokonta	Aphelida	Aphelidea	Amoeboaphelidium occidentale	AoUPF2	-	KAI3659514.1	-	MAEEFRPQNLKATERYLEQLGPEKVPGEEKFDGSLKKNSAMVSKLKSVTEDNSSKLYEDLSKLKFQKFVQEITVSLSDAAGKIKSSGDLVGFMKICSLVHCRSQEFISPFLNALLKNLLPYTPSKSQSSATASERTLDKQEQSKQLLQKTVLRVLGEMTLWGLCEPSLFVGKSSVFPCSMPSMSVKFVGDLTLKDVLSLEGGFLCYILFLYLKNDKDKNNSYLALHFAKHFGTSFITSTTVLSEKVLNLLQTLFEEYHKSTCEMLIDEMKKFNKMKRYNEDYVITRGELTEAQKTRFEDCKATVDKLTTIAQGLSSSLGYTMPDLPSDVDLEEEKASATIIGNLQNQDSDFSQSPFGDQETKEFYTDIIDIGNLVPKVILVLSEKKKKKKKREKQAHDD…
	Choanoflagellata	Craspedida	Salpingoeca rosetta	SrUPF2	-	XP_004991767.1	-	MSGASLGEDVGAGAGATIEDERQDDAVVADAAEGSGDWVKPVSAARVKEWVQRRKERHELREKHKAAPKERPNRAFFKALDGTVKKTTAFVKKLKSAITEQQRSSVMADFEKLNLTKFLSEVAGSLAEAGLTKNADLQTAVTLASAMHCRYAEFDEALLDALKNTLTLPEPDDKDAMASFRFAFLLYSECVLLGIYDEAEGKQLAKQVAGVVQNDKAKHHVYLPLVIDVLGAIAEELVGITARAMRLGAAAQGVDTHTEPLFPVVQGKLVPFLDQYYETVSAALIKRKEVLNERLKLNHATFETKGELRAEQKEQEEKLQAAFDELNGHVRSLANIIDKDLPELPEFKPEDVLAEMSMSITNPYLHASEDEVAAGIWGDVETREFYESLIELERIMPAV…
			Monosiga brevicollis	MbUPF2	-	XP_001750801.1	-	MDTTGEEDPESESMAGTAATQEEALQLKEAIESRQQQRRIDRDLNINAEEHRPNRDFFRQLDSTVKKTTGFVKKLKTTMNEGSQAQLLADFDKLNLSRYLEEVTASLAVAGQIKNASLGVTVALAVQLHRRYEEFADGFRQALVAILATTPDKADKEALAHFRFTFRLFAEMVLIGVFNEDNEGKELCKRIANYLKKDKEFDLLALSVHLVEHLALDLAAQLPREQLGILHKFELEATLDTPFPDLAPNMKALLVRWYSKVAERLVREKKALDKRLRQDQNQVEIKGELSSERSEGTRAMQSAYTELLQYTKVLANVLDQDMPDLPVAPAEDELMSGVVVDTSNPFKNLNPEDAASSLWVDVEEQEFYEHLPDLQARLPEVLFASSKKQRRKLRKKAEE…
	Fungi	Dikarya	Saccharomyces cerevisiae	SceUPF2	-	CAI4511459.1	-	MITNQILPPNQRLWENEDTRKFYEILPDISKTVEESQSSKTEKDSNVNSKNINLFFTDLEMADCKDIIDDLSNRYWSSYLDNKATRNRILKFFMETQDWSKLPVYSRFIATNSKYMPEIVSEFINYLDNGFRSQLHSNKINVKNIIFFSEMIKFQLIPSFMIFHKIRTLIMNMQVPNNVEILTVLLEHSGKFLLNKPEYKELMEKMVQLMKDKKNDRQLNMNMKGALENIITLLYPPSVKSLNVTVKTITPEQQFYRILIRSELSSLDFKHIVKLVRKAHWDDVAIQKVLFSLFSKPHKISYQNIPLLTKVLGGLYSYRRDFVIRCIDQVLENIERGLEINDYGQNMHRISNVRYLTEIFNFEMIKSDVLLDTIYHIIRFGHINNQPNPFYLNDSDPPD…
			Saitoella complicata	ScoUPF2	-	XP_019026710.1	-	MSSTTATKEVADGAEDRSRRERKRQLHHLNSRAWSGEPNLFKTSSSLDSSLKKNTAFIKKVRTALTAEKQAELLKDVQSLSLEKYLSEVVSGVAEGLGTCKTQAAVLAGVEIVSALHQRFSTRFTPYLTQRIYQALLPPSKSYLKGLSPEQREKEENTRISRQRVLIRVATEFWLAGILRKAEDGRELGEEYVDHGKAEGAPLPLTVMRGLLKDDKELVNLPLAVGFVKNFGFDVLGARTRTVRKTAEGEAAAEAANGAEGDHTEDTPLADGTVRDETRELLTGYWESVKYALVRHQKQINATARRNAEHLISSGQTFEDRQTAFNKLLRAQEKFVSSAQTLADALGVEMPHLPTPEEDRPESVVRALGSVAEGGRREGETVGSLWEDEDSRRFYEEVV…
			Tilletia walkeri	TwUPF2	-	GAO46012.1	-	MSSTTATKEVADGAEDRSRRERKRQLHHLNSRAWSGEPNLFKTSSSLDSSLKKNTAFIKKVRTALTAEKQAELLKDVQSLSLEKYLSEVVSGVAEGLGTCKTQAAVLAGVEIVSALHQRFSTRFTPYLTQRIYQALLPPSKSYLKGLSPEQREKEENTRISRQRVLIRVATEFWLAGILRKAEDGRELGEEYVDHGKAEGAPLPLTVMRGLLKDDKELVNLPLAVGFVKNFGFDVLGARTRTVRKTAEGEAAAEAANGAEGDHTEDTPLADGTVRDETRELLTGYWESVKYALVRHQKQINATARRNAEHLISSGQTFEDRQTAFNKLLRAQEKFVSSAQTLADALGVEMPHLPTPEEDRPESVVRALGSVAEGGRREGETVGSLWEDEDSRRFYEEVV…
	Filasterea	Capsaspora	Capsaspora owczarzaki	CoUPF2	-	XP_004347897.2	-	MEANRGGGGGRGGGARGGRGGAASNRTAADASSASSSAGSSRGGGRGGGGGGGGGPKRGGGAASSSAAAAPSTTATAAAPNKNAGANAAGRGAGNPAAAKPAQSKAPAVMSKTAAAAAAAAAAAAAAAAPKPPSAAEVEEAKRLAQAQAVAAAEAAAKEAIAAQERARHAQAEQERAEAVKAAADLQAKIKSRLALLEANVKARTVRPDESVLRSLDASMKKNQTLVKKLKNITEEVREPLLREMASTNMTKFVSEAAESFADFKIKNADMNAVIEICSHLHQRYAEFSTALLPIIHGALSTRDKGYDDLFQPLPSLKTLVAGAFNTTPTPTPAAAAQAASSAAAASETLDKLVPMGKRILIGSAANAAQIRAEKAENVALLQAQAQANAAAKEEEERN…
	Ichthyosporea	Ichthyophonida	Sphaeroforma arctica	SaUPF2	-	XP_014158196.1	-	MPDLIGYVTEPLEREFRWQQAKSKKQVNLDFRTRVIRYFAELTKFGVYKKQNALNVLQRLVADFVGFNIDLACVFLEHCGVFLYRSGESHARTAKYLEIMMRKRAAQRMDAQHVSAIENAFYICNPPPSTRKVRKDRPSVQLYIRHLLYTKLNKSTCIYVTKQIRKLPWGNPEVRNYAIKCLSKPWKCKHGSVRQLAAVVDGLDVYQEGVAMRVVDATVEHIRLGLEVNRLDWNRMRLSTIHYFGELYVYQMVSTSLLQDTLYTCLLFGHDLYSNPNAPSQSPLDPPGNYFRVRLVCALLDVVGLYLTGSNTKKKLEFFLMFFQRYSLGKQLPLPVEVDFLIQDIFDTLAPKAKLYSTWVEANEAILTLQNQLVGDALQKQREDFEKKNPTTQTHTKDS…
	Metazoa	Eumetazoa	Homo sapiens	HsUPF2	-	AAG48509.1	-	MPAERKKPASMEEKDSLPNNKEKDCSERRTVSSKERPKDDIKLTAKKEVSKAPEDKKKRLEDDKRKKEDKERKKKDEEKVKAEEESKKKEEEEKKKHQEEERKKQEEQAKRQQEEEAAAQMKEKEESIQLHQEAWERHHLRKELRSKNQNAPDSRPEENFFSRLDSSLKKNTAFVKKLKTITEQQRDSLSHDFNGLNLSKYIAEAVASIVEAKLKISDVNCAVHLCSLFHQRYADFAPSLLQVWKKHFEARKEEKTPNITKLRTDLRFIAELTIVGIFTDKEGLSLIYEQLKNIINADRESHTHVSVVISFCRHCGDDIAGLVPRKVKSAAEKFNLSFPPSEIISPEKQQPFQNLLKEYFTSLTKHLKRDHRELQNTERQNRRILHSKGELSEDRHKQY…
		Porifera	Oopsacas minuta	OmUPF2	-	KAI6646478.1	-	MTENGESEFLDENVLKAKECLDEAIYKYDAKKDFLYSNLNAKNTRPDPESFKQLDSTLKKNTSFVKKLRTITESVKESLATEFEGLNLSKYLQEAANAIAEAKTKSNDIGSVVYICSLFHMRYGEYSGLLYSELAKLYSPAISKDDDKQQLLVKYRLGLRIVGEITLAGIFPANLGINLLGTILKNITIADKFVQGFLPVIVSFTKHLGEDIAGIAPKKYILYSQRYNLDFPKSELIPAESQAEILTLLRDYFVSQKIRLDFLHKEIRQMGAKNKHALQMKGEISEDKREEFEKSQKNFDKISQFLTGLADLLDEEMPSFPDQQNTEEGTNSGFEVFCGLTTMGGSTDSSNLWMDEDARSFYESLPDLKASMPGILFDSNSRTTELPLPENISANEEDP…
Rhodophyta	Bangiophyceae	Bangiales	Neopyropia yezoensis	NyUPF2	-	KAK1869400.1	-	MNSGRGGPAEAAAAPAAGTAAAAATGERRPRRRRPPRAVERGAAAPTGGSGGGGSGGGGGGGGSGGGGGGGDGGMAAGGDPAVAQGGGGGVSPAVAAAAAAGGGGGSRGRPLGKAGAVAGGWGGPAGGGRGDSRSAAGSRPTGPAVSTVRPRKKGGGAAAAAARSLGGGGAGASASPASRKGGGRAAARAVAAAAAAAAASGPCGGVTPLGGGGAAAAAAAPGAAGGGADTAGATPSSLSPSSSSASLSTGGGIAPTPRSRKSAARVAAKATLRLARLADAQREREEAAAAAAAAAAAAADRAARRAAAADLDAETRRRVTLLASNTDAGDGGAGGGGGGGGASLDASVKRCTGFIRRLRLGGTGSAGLPALAAEAATLQLSRYTSEIVAALADRRLRA…
		Porphyridiales	Porphyridium purpureum	PpUPF2	-	KAA8499699.1	-	MQWGRSGQDREDAGDAGTGSSSSSSRFAQWVVQAEPFIPPGDASGRASHGELGLSDRMSVHAGRGSTAGMTGAPSASLLSASVSGLSLSAPEYKPLSMLAATSGAEAADAQPDLVHDASARKGQQSSAGRHQSSIIAPGMFSMNEAIQKDAQATSMSNRARKKLQREAVGGQNSSTRKGFARQDVTSKSDSASAASTERQSKRNSGRKGGKGTSGSEILSTAAPASPSGVTSLRTHSSSRRREADGSGGGRKKEDRDTVGSHAGGSSTKESPVRSSAASKVGTSNVGNAFVLTGDFKSPNAVKAAKAERRMERKATQRGLKKEEIDVMVQQRRRELGDDLCGKLARRENSDRSSGKQDKTPTSDEKDELERRGRDAQLASKLKEKEDEEAEEKERQRII…
	Florideophyceae	Rhodymeniophycidae	Gracilaria domingensis	GdUPF2	-	KAI0557782.1	-	MNSPQRDEGGRGRRRRRRGPPPNNRNDADQSSQSQRQTRKSQSYQPKPYRNARRENAATQSQNQSGNEKGKRSQSNNAPLPPGANRDKHDATAKAGKVPVPVAESGPQTSPDKAMEQKAIEEEKERKNREKEREEAERRALLEAQNAKRSAERDRNLLYNESVQGDSMKKERPSDSELRQLDSSLKKCTGFLRKIRFSGITADSASTLCNEAQTLNLSRYISEVVAAITESKLRSSDIENVIKLCGEMHRRYEDFTSQLIASLANVIVGSTGNGAARELASRKASMRLMVEMFVVGMISDINPVTSVLKQLMKASKESMENAVQSLAILATFVRCANRTLLPLPLTLPKVPTDPNAADSLDFTAWETNLLPESAKSNILGALESFYISDVERIVKDAAN…
		Galdieriales	Gracilariopsis chorda	GcUPF2	-	PXF49384.1	-	MNTPQREEGGRGRRRRRRGPPPNSRNDSDQSNPQSHRPSRRPQSYQSRSYRNTKRDSHSEQSQNASASERRRRSESSDAVDPRPPTQKNANVGTKDQSVPKSKPKSTPEKTAEQIEAERIQKEQQEKQEREEAERKALIEAQNAKRKSERELNLLFGESVRTGSARKERPSDTELRQLDSSLKKCTGFLRKIRFSGVTVESAKTLCNEARTLNLSRYVSEVVAAISESKLRSGDIEYIILLCGEMHRRYEDFIPQLVNSLSIVITNASGNGAARDLSTRKAAMRLIVEMFVLGMISDVNPITSVLKQLMKASKESIDSALPSLSILAAFVRCANRTLLPPHPVSSKSPSESEKPESLQSAAWEDTVLSESAKSNISSALESFFTSDVDRIVKEAANSLR…
	Stylonematophyceae	Stylonematales	Rhodosorus marinus	RmUPF2	-	KAJ8906024.1	-	MRADRRWQPKDPSALQSAGGREGDCIEGERTAVVGKEGKDGKDGKDGKDGKEKKAGGGKDRRRKRRSKKHDGGAVGAGGEKQKQAEAEQAQAELNAENERQAKKKAEEEAARKAAEELLQRRIVEGVSWYRSLCKDYHHRLELRESNAKGSALSEVELRQLDSSLKKCTGFVRKLRAGVIEESKDALLSEARNLNLSRYTSEMVSAIAESKLRTSDVDFIVVVISSLHQRYPEFSQGLIPVLAKVATGSAAGGQPRPDPATRRGALRVLCELFCVGMIENDEIIATCVRDVAEANSSERDFALANLSVLASFTRYHGREFFGAKLRNPCEDIMDEVVEASGKEEDFKLVPIDEIVTTENSYASPALKTSIKSCLKSYFAQVGQSLETAHVALMKAEAEA…
SAR	Alveolata	Dinophyceae	Symbiodinium microadriaticum	SmUPF2	-	CAE7563107.1	-	MVEHAARDFQSALQQLNATSGKRASFGCTANCQICAQLVLENNSPAQTGAASLWSQKPTLYFDFDELDEEEIGRPPMAAAVPSEGQATSMRRLFEGTVTLQIVAAMTGGEVCSLANTSLNGTIWDVKERIERKEGTKLSAQKLLCANGQVAHDDAILADVVDHTQPELSLVRSPPVWAGLLANIAAGEVQLEELDEGARSDRAIVLAAVHASQGRALAHASPTLRGDKEMVTEAVKRNGLSLRHASSSLRADRDVVLTAIRECPLALEFASDALRKDHDFIINAVRVSARAAGCVTEELQRNGSFAGELLSAFPAVFAHLPPQLRRSREFVLRAVRCNGDVLRFAAGWHSHPEVALTAVQKAPQAVHFVDASLRQTPEFGTAAVMVNPWVFEQLGSQHR…
		Apicomplexa	Toxoplasma gondii	TgoUPF2	-	CEL78302.1	-	MPSNVPATERPPASRELSSSPPSSSSSSSSSSPSSSSSSSASPSPSFVEDSWRRHLEDAKEVAWRRRVRLRVLGGGPDGTEAVPKKGEGRENSIARLQKAVNRVKKITETDKEAILSELSRLNVSLFLSEITDSICELDFKLADVRAVVEVCAALHGTYPSFSSLLQQSLEKQIRATVESASAFVSAASSLPASSSHAASSSPPSFASLSPNLVVILPQDLSGKHTALTQRLRLLTRLVAELFLTSLLKEASLLPLLQFLTSPYAASAVPPGAGLSVSRVSSSTSLALASSLSFLLSRFAVLSSLSRKAASQLFAASGEKTRFFQSLLETLQNARDADDASDAQQQKPRREGHGMDKQDGQTEREIENQTEQEAEKETARGPSEVDAEQGENVEKHPED…
		Colpodellida	Vitrella brassicaformis	VbUPF2	-	CEM11495.1	-	MTSPASKEDAAAASKAAAEELKDDKWRAELREKCAKVAAEGRQDLGKRDKSIAKIQKFTNRLRRFADADKSALLDESRKLNLSMYTSEIGQLLGECNFKLKDVAAAVEFAMHMHAEYEDFSRALKDAIVKSFTTTTEGSADQSASARKKVCLRLYSELYLTGICPDAGPIASMLKDVCSPGKGKTRDDCMQHLSILESFCKRFAGPLLGAAGRRQSGDGSSGGEWEREREREVCADGEVMNRLSGIISEFYRSEAREVLVNCHKDFMEQESRNQQLKIYKGEIPPEDEQKYQSLQATFSKVETYLAALSELLDLPMPELQEREADTKGPAGPATRLKAPGEDAAAAGGEGESEGADANLKWEDEADRSFYEDLVDLKDKVPPELLRIRVEDKPEAGGDD…
		Ciliophora	Stylonychia lemnae	SlUFP2	-	CDW89355.1	-	MHHRYEEFASKLIDSLEKQYFQEKMSEFNKKRNILRLLSELYLKGLFSEFKRLFKCITFLTQIAPDNKEEFANALMVVTDYMKNYGELFFHQISKQRRDAIESDYEVKIDRPDFLNHQQREKIHQFFQEHLQKKCLDDVNNKYALLKDAKRKFEDNLKEVKQDEKIEQTYLTHRNEFEKMHSIVQEFADIIDTPIPKFEIEEDKSIQTKMFINKKSKVDSNDQFSPFDDELSFSFYRVFPDLSRFVQTDKETSLLTATSSEQDLDEMNKKIQKSQTKDQIDDRSLEFIKQNPHTQYKSGRKEMAKILFNIPRNSLSLLPYYARFTATAHQYFKQLFYFNQFIREMGNDLAKMLENEFNELYQQNDVIKIETKIRNIRFLGELTKFQVCSPQIILECLKK…
			Pseudocohnilembus persalinus	ND/A	-	ND/A	-	ND/A
			Tetrahymena thermophila	TthUPF2	-	XP_001033189.2		MDSEQIPEEIKKFFDERAQLQSFRRQLRLQNIKAKENYANLKMDQRVLKLQQVTKFLNKLKGSRPMDRDAILNEIDNYNLQNYISEITISIADYNITDNDILYFVQLCSKLHQSYEDFNIQMVIQIQKQIKTIIPQKEKDEKVVAVKRRDMMRFIAELFVVGVTSQYDKMMECLKDIINHKEARPLMLNVQTALMFSDRFGFEITRRKGIKISFNYNKYDDLVNIFDFDQIVTPEKIQKIVMYFQYYLNILMDHLKNLYDLKIQQDEKLNKLISEEKLTEKDEQEYTRTRNNYINLYEALSTIADNLELDFKVNFGEEEREKKQQKILEEQRRKKLEEEERLRQESENLFDTDEERAFYEDIFDLKVKLPGSLFSNNYFQGNVQKTSANNENDDDLDQD…	partial sequence?
		Perkinsozoa	Perkinsus olseni	ND/A	-	ND/A	-	ND/A
			Perkinsus marinus	PmUPF2	-	XP_002784246.1	-	MGCRCNPIGFKIGLELMVRCKASPVVDVPITFQERTSGESKLTMKQNEAAEVLWRKKLRDRLRGARKGTDGVEVTRQALNSRDKSITKIAKLLNRLRRLSGESSSDGTISEMKKLNCTMYSSELASALSDGTSSMKVKDVHKTVEIVVELVCTYGVDMGRHIIAEFVKQFEASIGELSRRRVLSRIVTEMVLTQCLGDNSAEGSEMLQTVVKGMLVGSKGQSTQTQVLLQDVTALHSWLNKYHLCALGRPGEAHRALLKEAGVEEPDYSECLLDSTTSDSIVKAIVKFYTNFAVPQLYPVAHEQMLAQEQFNTRLRVDRGTVDAENASKYSSLATAFEKLSTHLKSIAEILDLPPPKLPGEETESKTRLTGPTQESSKKDEGGLSEQERMLQLLWVDDS…
	Rhizaria	Endomyxa	Plasmodiophora brassicae	PbUPF2	-	CEO95005.1	-	MSPDRRPVAGEGGRGRPRRPRMVWQPKNTAGRATPHAESPPVSAPDPEVGRARRAEEERVRAEDERKRVEDERKRATEAAAQERVEARARVDEWRRARSDLMKERAANVSAWENQPVPLPSNLDSSIKKTSAFLRKLRSFSLGGDAQVRSLINEFGKLNLSRYGSEMVSAIVDARLVRSADVNAAVEVSGAIHKRYATFATDLEPGLVRVFDTAASFAKKSEIDKEQASRWRSTLKLLTELFRYGVFQTPRSVSAAIKQLMDADLGSDPSCTILSILIGFCRYSGYDFLGYLPVRLESDFSLSGEDAGSVSSEQPPIIEADIQEKCRGLFNRYFDTLAARFAQVMRDVRQQRKENRRQEFYKGTIDEKNVAALTVLVERFDALRMHLTQLAELLRRDMP…
		Retaria	Reticulomyxa filosa	RfUFP2	-	ETO10569.1	-	CLQRYIRYLICQKLTQDNKQVVLKQLRKLPWDESETRDFVIATLFDVRYLKFDRIDSVAAICSGLDVFHGIGAEIADAILEEIRLGLEENDFNQNQPRLTYMKYLGELYAYKLINTQVLFDTLYLLIRFGLNAQLQSLDTEKNWQEEDVIVKHFGYRKLDGEEQKPFLPSTEWSDLFRIQCICQLLETCANYYSKFCFIFRYDRFLLYFQQFVILKQPLPLDIEWWVDEMFDRYHYKKLAKWEDVQAAIATIESAEMIKSD	partial sequence
	Stramenopiles	Oomycota	Phytophthora kernoviae	PkUPF2	-	RLN53640.1	-	MVQDDEDEAVLQAQTQLAELQRQWNARLALRESNSPENVASVRSQLASLKLKSDIKRSSAFVKKLRLLSESNADSLLRDAAELNLTRYVSECVAALADAPLKLADLSAAVKVASLLHQRYGDFSPGMENALVGNFESSYTSDDKSKMLKRRLILRLLCELYLARVLDDVQIIAHIVQRVAKREQPGSTKQRGGGGKGNMSVGSSSGGASQQFEVPLLVSFAKSAGVEFLGVQPKKYKELETLLEGSDELKTFVESQYALVPKAVQQECLTCFLEAYEMICKFYLAQHATFLKLDARNEKEEANRGEVTEEHVQELKNAKLLFEKLQTSVNSLADALDREVPPLPVEEKDDGSGRGGILVWEGGEGGGRELSGDGPFDDEATRSFYEDLPDLLELVPAVV…
		Ochrophyta	Ectocarpus siliculosus	EcUFP2	-	CBN74240.1	-	MSSSGGGEGRSRGGGKGRGGGGGRGGGGGGGEGAAGSSSSRGRGSKSSRGSRSNRTSKPASSTPSTTEATAAAATARPPPPPPPQSGTATAATAAGKRDDGLVPGSGLLALQALAPAQKKSKADPKTPTAAAVPQPSAAPTPKGRAGGSASGGGGSRGTGRGAKGAGGRDTGGKTAATTATQQERSGKALGGASTAAARERAAAASTTTGGRRNFAAAAAAAAKGTLSSSARGGKPEKDGATSGDRGGGGRKPSGKGTGARQLSEEEEGERSREAAKQLAAQKEARKRAEEERRRKAEEDRKAAEEQRARREAEEKERKRKAEAEARRKDIEDKKAAEVKRKAEEKKRKAEEARRKAADEARKAREEAERKAREERKAAERAEREAAKAAEEERRQKEE…
		Bigyra	Blastocystis sp.	ND/A	-	ND/A	-	ND/A
			Hondaea fermentalgiana	HfUFP2	-	GBG24695.1	-	MSTDPEAARKLAQSGERARAARAAASAENEAEKVQAVRADVEANKKKLVSDVKKTTGFVKKTKIISEDTGEQLASDAAKLNLRRYVSEIVANVLDAQIKPKDVMAVMRLVNVMHQRYEEFSEPFCQGISDEFDKIETSLESKDVARRRVLLRLAGELVLCGVVDSVAFLVKILRRMCQVPVRAKDESSDLARQPLSDLALSNLTGINGLLRVAGLELIGCVPRTLEDQRANLLAEHFERVPDETRARCQQMMAIYRSCLLVRLHNEQIALQKRSKSNEDRVLNHGSLDERVAKAFEERRLGVERMEEGAAMLCDLTDADPPESPAPLDDEEPEKATEVAVWDRKRGLPGNMDELSPDAIAYGDEETRAFYQDLPDLIDTLPGALFASTSSVLLSRAANA…
Viridiplantae	Chlorophyta	Chloropicophyceae	Chloropicon primus	CpUPF2	-	QDZ18515.1	-	MRDPPGSQQDKGRGGSNSSKSNNNNNNKQQGGLGGNNANAGGGGGQKSQQNKRRPGGGDRKKGRPQHQQQDSRNPQRGGGGEEATGSNTTGNRGNSRGKGRPGGKASGGPRDKSKPPQQQQGRDSDHGPDHARDGKGGGGPWGHNKKSGGRSRNRGRQQQGARPADGQGQDHRGGLSKSDKGGAPSAEEKRQKKEKERQRQRDEENRRKEEEERLRREEEERERERIARDAEEKVSSYLASLQEAVEKVEKMRAVVQKRKELRLRNVDPERPSEAQLTKLDSSVKRNTTLNKKLRTITEDTKAGTLQDVEKVNQRKYVSEAAAAIGEVNFKQKDVSAVAEVCCLLHIKYAEFTQNLLANLQKITNANFEATPTLTKKRNTLRLIVELFLTGVHSDLELL…
		Chlorophyceae	Chlamydomonas reinhardtii	CrUPF2	-	XP_042914856.1	-	MAQNAGIDAQALRDAGAQLAAARKTLEVQRQLRESNLNVVRPSEDELKQLDSSIKKNSTLTKKLRQLTEDSKQPILDDIRKTNQSKYVSEAVGAISDAPLRAVDVPAAVAVCSLLHQRYAEFGEQIAPALAKAFPKAGAGAEGGGAAAEREGAKRRRAALRLLGELLAAGVVSSATPLLTVLKDLALPDYKKDREGAITALTLLGSFARPARELLLGLQLPAAALAAETAVPAELAQPGAAAGLPLDLAEALAALRAEQEALQTELEKRFVLPTSEAGVLSKVFDRAFEAAAAALGEDHRQLQEIEAENSALVNTRGDLPAEAAAEYERRRKAYEALHRAVAALAEGLGRDMPVAAAEDAFTRLGAGDSASKEAAGKDAGRDAGGDAGAAPEHAFEDPD…
		Mamiellophyceae	Micromonas pusilla	MpUPF2	-	XP_003057638.1	-	MGGRAPPPAAKEGGRGGGRGRGGRGGGRGGGRCRRGRGDDQPHNAAAAAAAKLAAEAERERVAAEAEARRRRLEEEARAVAAAEKAARDEADARRAAEELVALRATRASLRAANLDPRRPDASALKTRDASIKRNTALTKKLLKISEDARASILDDLRKTNISKYVTDAVAAIAEAKIRAGDVHAVVAVASELHQTYADVSAALAEALPRYVCPGAKAFAPSAAAALAAAKAAAARGEDDGERDGKEAPSPLQRRLKLRTLAELVLVGVVPSAGPAYKCVRELSKERWEKDPEGFAHALSAFGMFAKAFGEEFLGIAPDRGKKKASTSAEDENGNGNGNGNGNGNEAAASTEEDAPDVGWFRLSAEQQNAFATVFRTFYVYAGDVLVEQHVALGALERE…
		Pedinophyceae	Pedinophyceae sp.	PedUPF2	-	CAG9463463.1	-	MAPHRGRGDRKGPRKDDAQKRGEAARLAEEARKQREAEERERRILELVKTVQDAQRAVDGHAADLAVREELREANTAPTRPTDTELRQRESSIKRATAIVRRVRTVAEDSAAAVCKDIRSTNLSKFVSEAVAAVAELGFRGKDAPAVIKVCSALHQDYADFAGLLQAELCKVVANSFKGLDPSDTKAWTRFRLAVRLLVDASAVSILPSRTPAVSAVVKLARPSFQPAERPLALAQLAVLTATLKSCSGTLLAGATPPADHVPPDAAAAVDALASAPAVSADVDMDGEDGGGEARGAPNEAAADERVRSTAEGLRGALERRAEVWERRWRLPEQESGAVQAAVNACYEGAVEALLRERRYLRGRELRNTLIITSRGDLPETVAAKYREMRGMLLQLQGA…
		Pyramimonadophyceae	Cymbomonas tetramitiformis	CtUPF2	-	KAK3289206.1	-	MSGSAPNQNRQEVGAQRWTPKESKAAESKVVTKAADASSRKQPGQGSPRPSKMPEGATASLDEKDSFSRERLKEKKRHASDGKRGKGDRKDFRAAEKDSAELQKKREEELEAERLRKQAGEEAKEKAQQEAAKFAKEEEERKAAERAAEEACRAEEARAAIRLKRNLRAENINPVRPEEEKLKTLDSSIKRNTALIKKLRQLSEEGHKGLMEDIRKVNASRYVSEVVAAIAEAKIKMSDVPAAVQVCSELHQRYVDFSAALIPALQRVLLHGSGKGAAASDAAEAPTPARKRVMLRLLSELLIVGLYSDPTQLCTVIKELAVMDFGRDKDGSLSNITLLANFAKQAREELLYREDAEAKSAEAEAEAGEPSPQGGVERTSLSAPPEVCFSLSPEQQQPF…
		Ulvophyceae	Ostreobium quekettii	OqUPF2	-	CAD7702075.1	-	MARGIPALLAAGGGIPPHRVGVLHRELDPEVRKDFGSVLVIGFLRAGAVWGIAGSKPMTVEREGEGAGKDGQKETGGWSDPEGLVSILEEVKERAERLCQQFKEQREKRQGNLDVTHPSDDELKKCESSVKRNAALIKKLRGISEESRNSLCEEILKVNQSRYVSEAVVAIAETPIKSKDIPAAIQVCTLLHNRYSDFRAGIVDALVKSLNGANKSAGDDEKVIGSRRRSCVRLLVELLLCGVHQNLSVLHSVLKELVVADYHSNQDGYLLHLLLLTTFSKAGRDQLLGLPHKPRISLPIGVEGEEGDGVPEAVQPALRCAKAALLDLEAEQSKRFMAPEEDRRQFRDGLERAFSVASSTLVTEHADLRQQEQDNMHVLNTRGELPEEMAAQYEKKRKA…
			Bryopsis sp.	BryUPF2	-	GMH39542.1	-	MAIGKDPGEEEQGTTDLEKLRDVRDRAEKATQRLQEERKRREQNVSAQQLSEDELKKFESSVKRNTALIKKLKAITEETCKSLCQDILKVNQSRYVSEAVLAIAETPIKGRDISAAVEVCSTLHRRYAEFSPGIVDALSKAYQLGPKGGPDDDKSTAVRKRSCIRLMVELYLAGVFDEISVLAKVIKDLVSVDYRTNPEAAMMHLMLLTSFAKVGREHILGLSPKPAISLPLISDEEELSDDAKAELERATEAIKGYNAECTKRFVLVEDHQKEFWGKLERVYEGSCEVLLTEHEKLQQLEQDNMNVLNTKGELPEDLATAYEKKRTAFEALQRGVASYAESLDKDVPELPEGMMTRVDAVQDSTLEENTGPAPLFEDAETQAFYQTLPDLRAVVPAVL…
	Streptophyta	Streptophytina	Arabidopsis thaliana	AtUPF2	-	NP_181459.4	-	MDHPEDESHSEKQDDEEALARLEEIKKSIEAKLTLRQNNLNPERPDSAYLRTLDSSIKRNTAVIKKLKQINEEQREGLMDDLRGVNLSKFVSEAVTAICEAKLKSSDIQAAVQICSLLHQRYKEFSASLTQGLLKVFFPGKSAEDLEADKNSKAMKKRSTLKLLLELYYVGVIEDSNIFINIIKDLTSVEQLKDRDTTQTNLTLLTSFARQGRIFLGLPISGQDEDFFKGLDVTADQKKSFKKAFNTYYDALADLLQSEHKLLLQMEKENAKLVNAKGELSEDSASSYEKLRKSYDHLYRNISSLAEALDMQPPVMPEDGTTRLTAGDEASPSGTVKDTSVPEPIWDDEDTKTFYECLPDLRAFVPAVLLGEAEPKSNEQSAKAKEKLSESSSEVVENQ…
		Klebsormidiophyceae	Klebsormidium nitens	KnUPF2	-	GAQ78732.1	-	MANAKDGAAPIEGTRGTDMEERDAAKRSEEAEESRRRKQVFRETNLKPERPDDSFFRSLDSSVKRNTAAIKKLRAVSEETRPSLLEELKSVNLSKYLSEAVAAIVEAKLKTADIDAAVQVCSLLHIRYKHFTPQLLEALLKIFAPPPKGAPEAEEKGARLSKRRTALRLLTELLIAGVVTDSAALVGVIKELAKPDQAKDRDAAQAAGTLLVAFLKQAKEPLRLSSNATKDTPGPFSPPVLTEAECASILGHLGTFYTAAEALLLSEHKSLRALEAENAAVMTSKGELSEETTAAYEKQRKAYEQLLRTLSSLAELLERPAPDLPEDDTTRVTSGPAASVAPAGKEPAGPEPIWDDEDMRTFYEDLPDLRAFVPAVLLGEAEPKAEEPTKSDAGEAADG…

## Sheet: UPF3
	Group		Organism	Protein name	TriTryp ID	NCBI ID	ENA ID	Protein sequence	Note
				UPF3
Discoba	Kinetoplastea	Trypanosomatida	Angomonas deanei	ND/A	ND/A	ND/A	-	ND/A
			Blechomonas ayalai	ND/A	ND/A	ND/A	-	ND/A
			Crithidia fasciculata	ND/A	ND/A	ND/A	-	ND/A
			Endotrypanum monterogeii	ND/A	ND/A	ND/A	-	ND/A
			Leishmania aethiopica	ND/A	ND/A	ND/A	-	ND/A
			Leishmania amazonensis	ND/A	ND/A	ND/A	-	ND/A
			Leishmania arabica	ND/A	ND/A	ND/A	-	ND/A
			Leishmania braziliensis	ND/A	ND/A	ND/A	-	ND/A
			Leishmania donovani	ND/A	ND/A	ND/A	-	ND/A
			Leishmania enriettii	ND/A	ND/A	ND/A	-	ND/A
			Leishmania gerbilli	ND/A	ND/A	ND/A	-	ND/A
			Leishmania guayanensis	ND/A	ND/A	ND/A	-	ND/A
			Leishmania infantum	ND/A	ND/A	ND/A	-	ND/A
			Leishmania major	ND/A	ND/A	ND/A	-	ND/A
			Leishmania martiniquensis	ND/A	ND/A	ND/A	-	ND/A
			Leishmania mexicana	ND/A	ND/A	ND/A	-	ND/A
			Leishmania orientalis	ND/A	ND/A	ND/A	-	ND/A
			Leishmania panamensis	ND/A	ND/A	ND/A	-	ND/A
			Leishmania tarentolae	ND/A	ND/A	ND/A	-	ND/A
			Leishmania tropica	ND/A	ND/A	ND/A	-	ND/A
			Leishmania turanica	ND/A	ND/A	ND/A	-	ND/A
			Leptomonas pyrrhocoris	ND/A	ND/A	ND/A	-	ND/A
			Leptomonas seymouri	ND/A	ND/A	ND/A	-	ND/A
			Paratrypanosoma confusum	ND/A	ND/A	ND/A	-	ND/A
			Phytomonas sp. isolate EM1	ND/A	ND/A	ND/A	-	ND/A
			Phytomonas sp. isolate Hart1	ND/A	ND/A	ND/A	-	ND/A
			Porcisia hertigi	ND/A	ND/A	ND/A	-	ND/A
			Strigomonas culicis	ND/A	ND/A	ND/A	-	ND/A
			Trypanosoma brucei brucei	ND/A	ND/A	ND/A	-	ND/A
			Trypanosoma brucei equiperdum	ND/A	ND/A	ND/A	-	ND/A
			Trypanosoma brucei gambiense	ND/A	ND/A	ND/A	-	ND/A
			Trypanosoma congolense	ND/A	ND/A	ND/A	-	ND/A
			Trypanosoma conorhini	ND/A	ND/A	ND/A	-	ND/A
			Trypanosoma cruzi	ND/A	ND/A	ND/A	-	ND/A
			Trypanosoma cruzi marinkellei	ND/A	ND/A	ND/A	-	ND/A
			Trypanosoma evansi	ND/A	ND/A	ND/A	-	ND/A
			Trypanosoma grayi	ND/A	ND/A	ND/A	-	ND/A
			Trypanosoma melophagium	ND/A	ND/A	ND/A	-	ND/A
			Trypanosoma rangeli	ND/A	ND/A	ND/A	-	ND/A
			Trypanosoma theileri	ND/A	ND/A	ND/A	-	ND/A
			Trypanosoma vivax	ND/A	ND/A	ND/A	-	ND/A
		Ichthyobodonidae	Perkinsela sp.	ND/A	ND/A	ND/A	-	ND/A
		Eubodonida	Bodo saltans	ND/A	ND/A	ND/A	-	ND/A
		Neobodonida	Neobodo designis	ND/A	ND/A	ND/A	-	ND/A
		Parabodonida	Trypanoplasma borreli	ND/A	ND/A	ND/A	-	ND/A
	Diplonemea	Diplonemidae	Diplonema japonicum	DjUPF3	-	GJQA01001708.1	-	MLRLLLFLFTDLFPPHGAECELVKEGEERKAKKMAGAEKIRMVKTAEKRHKVVVRHLPWNLTAEGFEQIVKENISGEILGDVTWRHYEKGKLTRMKLVPSFAVLMFSNEDSIQKLHEQFDGRSFTDSKGYTSKATVEFAPIAQVFLVSFSCCCGTTLISPSCSLPVAPPRCDDLLAPCTGCV
			Diplonema papillatum	DpUPF3	-	KAJ9461014.1	-	MDDETKVKVVKWTEKKHKVIVRHLPWNLTEDAFIQSIKDNAGADIFSDVSWRHYEKGKLSRTRLVPSFAILVFGKEESIQQLHEQFDGRSFTDSKGYTSKATVEFAPNYQVPRESEPKKSGNIETNEEYLKFCEELDKAKEEQPSKGNEDVINEWLAEHKDEKGRNRLLETPLTELVKDSLWGHGAKLGRGRRKRRRRDRKELSQSQGHRDHPTKNSKGETVTTLKRVVNKNKPEDVSSGADSTLSSERSESRGSVPVGVVKGVKGGAGRGGGGKDREAARERERERDREQREPDGTRGKGKSDHQKDQRSGARGGGGGKGRGGGGGGGGGGGRGTAGRRRESDDDDSQDAGAGVTIKGRGGGPRGGGGGSGGGGGRGEQRSDEPRGGKGGKQGSGRGK…
			Hemistasia phaeocysticola	HpUPF3	-	GHOA01055378.1	-	MGDARRPMRTKVVVRHLPWNLTEEQLASALGESILEGVGWWYYERGKQTRQREVPSYAVFSFKEDSALQRLHKDFDGRAFVDAKGFTTKATVEYAPVSDVPEEGEERDRLAGTIADDEDFKSFLQTLEPDKQKAQQQTLDEWLEQKREEARTQKKLVQTPLMELVKERMFGGGRGRRLGRSGGGRGRGEDKDGDDRREKDREARKKREREQREAREREREERRRKRDAERDAEREEGSPGKAESKGKAEPKGKAEPSPVSPAERSSDRPAKGRGGRGGGAEAPVEAPKVMRREKE
			Rhynchopus humris	RhUPF3	-	GJQB01007396.1	-	MAAGSGGGGGIAIPDVKPVKRMKVTLRHLPWNLAEQGFVDVVKENVGPDAFDAIDWWHYEQGKLTRMKLLPSTATLVAKDDETIRKLHQKFDGRNFTDPKGYVSRVTVEYAPNQAAPGPVQAADHLAGTIADNADYLAFVESLKAGTVPKGLSLTDPSARTADKDGAALDDWLAREKEGKGKVCCKTASSSCNKRRTHTHTHTHTPTHDTPQTQAKPEASALTDEVSANLWGKGRKKRQGHEWRKKKVRP
	Euglenida	Spirocuta	Euglena longa	ElUPF3	-	GGOE01061999.1	-	MSQDAKRKMKVVIRHLPWSLPEDKFRELLSDSVRTTLDYFVYELGKQTTKRTVDSHCTMGFTDVERLHQFADAFNGKVFVDHKGREFACQVEFAMHQRTPKCRAPDPRKNTLLDDPEFQAFCRDLEQPPPPAMSAERWLEEREKEEKEGGASPLAPLVQELLERRRHFRRKARGGDWDEAPRRGGRRGKASRYGGEEDEEGSSRSKGGRKAADTDDKSSKRGEKDSKKEKEKEKEKGKKTRVADEWGYEDPSRWEDKAAESGQGSKKRKEDDWNEEWNTDRRGDRPSKERGDSSSWSRSGRWDTDRGYGKADGWDARWADPYSHDDWYGRGGGKDKGKGGWYNSKEDWPASRHSGRGWDEEWPQEWDWEHGSRKPAEKKAPRDREKEKGREREELDKHK…
			Euglena gracilis	EgUPF3	-	GDJR01034003.1	-	MSQDPKRKMKLVVRHLPWSLPEDKFREVLGDAVLAHVEYFAYEAGKQTTKRKVDSRCMLGFTDVERLHQFADAFHGKVFVDHKGRELTCQVEFAMHQRIPKSRAPDPRKNTLDADPEFQAFCRGLAEPPAPAPSAERWLEEREREAKDAAPAPLAPLVQELLERRRHYRRKARGADWDDAPRKGGRRSKASRYAEEEEESGGRAKASKKGVEEEKATSKRAEKEPKKEKEKAKEKEKEKDKGKKGRVADEWGYEDPSRWEDKGPERASQGAKKWKDDEWDWDADRRGERAGKDGGKGGAWSRSGRWDAERGYGGREEWDPRWADSYGREDWYGRRGGGKEKGGGWYDPKGEWSSRPSGRSWDDEWAPEWEWDASSSKAPAKPSTRDRGKEKGRDREEAE…
			Eutreptiella gymnastica	EgyUPF3	-	-	HBGA01091540	TRGGHGHKQSSGVGRTKTVVRRLPWSLTEDKFREIAGEDALQHVDYLVYKKGKAGLKRKVDSRCLLNFTAPAHAHAFAEQLDGKVFVDQKGRERVCHVEYAPFQRVPRTRPADTRKGKINEDPDFLQFCEELKAARAPAPSAEKWLEEREKEQKEKEETSKTEYTPIVQAYLDKRRGVHRPDKYDYDDYRGKRKDEWSSKRDEEKRDRGRRSAKEEAEEEKPRVWKRASNKDARKEDGEDQASTSRKEEKSRKAEKEGEREKERSRKTKDKEGKEKWEHWDTGRGEDAWDDRWDERWDQ	partial sequence
	Heterolobosea	Tetramitia	Acrasis kona	AkUPF3	-	JAOPGA010000556.1	-	MNEGSPLIPTHEVSGEGANRPKLPSSRGRGRGRGTRPNQDAQAPQQTPPPMRDNKPTRGKPKPRPTSRDATAGQQSTAKDGAPSKHEVKEAQPLGSRKRNKTKLVVRNLPYNLKEENFIQQLPQRYKMPPTFVNLHPSIIDWFYYASGTTSNLYTVPSVAYLNFVNTDEVFRFTDDVNLKTFSVVTIDSNNDTSNDDSIAKNELKCLVEYAPFQKISNDTKGLRDPRMNTIEQGLLIN
			Naegleria fowleri	NfUPF3	-	XP_044561624.1	-	MSGKFGHQPVLWVKKTTTPHTTTQTTAASVSAAANSESGGSALPSSHSSGSTTPELKEGASTNVNSEPNRNVSSVVASSVTPPTSPSIASGTKSNKPSTSSSEVSGTSQQQKKQGNKKAHASKGSSTNNNTSAAASISQTHVSNSNEQHYGSLVKNKTKAIIRNIPYNFTEEDFIGKCVPRSFLVEKTNTVSSGSDNSSISSTKIIYDPKKINWSDFHCGYKTTTQVFPSIAYLNFANVNLLHQFRNEFMELAKSTQLSTLQASVTLSKDDEDEDATPLLPNTSNPTTNSSIWRETTMTMEYCPLQMVPKPKKKDPRDGTIFKDEHYLKFLEQLKQPKELTLQPLSLDNSSTTSGLGLDASDSHSEGSSSSKKSSAIPLALGGVGSSAYYDRKSDEPII…
			Naegleria gruberi	NgUPF3	-	XP_002679735.1	-	MSGKQLWVKKTVVNNNQQQQPSSPNTATTNNNTPTSNTTTPNVTSGSDQSSSTQPNNPASTSPSSTLKITSTLKHNATPFTPQNFVPLTQPQPVPTPQPVPPVLVAEKQPHPKKNHPKKQHQKANQGNNNQQNNQGNNVGNSNTNNNNNEQHYGSLLKNKTKVIIRNIPYNFTEQDFIVKCAPKSFVTEQVKQQQPPVVASATPTSEPSTPTLPEIPHFIYDPKKITWSDFHVGHKTMTQVFSSIAYLNFASVSLLHQFKNEFYEELKSKQSVALSSSVQITDDDVDESPVPTLAATNTSIWRETPMTIEYCPLQMVPKPKKKDPRDGTIFKDEHYLRFLEQLKQPKDLTLQPLSLDNSSTTSGLGLDGGESSDGSTSSKKLGTNIPLALGGVGASSSY…
			Naegleria lovaniensis	NiUPF3	-	XP_044552315.1	-	MSGKFGPQPVLWVKKTSNTASVPSSQESGSSSSDNNNESSVTSPVHTTSNSESSSIHTTSPPMNTNVPAVSSPPTSPSSTTTLSKSNKPSTSSAEVSTTTGSGSTTAQPQKKQGNKKAQHPKASATNSNTAAASISQSHVSNSNEQHYGSLVKNKTKTIIRNIPYNFTEEDFIGKCVPRSFLVEKTTTSGDNSSISGTKIIYDPKKINWSDFHCGYKTTTQVFPSIAYLNFATVNLLHQFRNEFMELTKNSSQISTLQSVPLNKDDEDEDATPSLPNTSSSTTNSSIWRETTMTMEYCPLQMVPKPKKKDPRDGTIFKDEHYLKFLEQLKQPKELTLQPLSLDNSSTTSGLGLDAGDSHSEGSSSSKKSSTNVPLALGGVGSSAYYDKKSDEPIITPLL…
			Percolomonas cosmopolitus	ND/A	-	ND/A	-	ND/A
			Tetramitus jugosus	TjUPF3	-	CALMVB010000033.1	-	MSSNANTDGVPASNPSPSSQSQPPTATATTTTKPTKNQKSGGNRGKSRAQYRKVDASSSTASATASSSSTATTQPAAASASSSVLTSNNPTAAAMNISKKISSNNETNITTTTSQQQQSPVSSEKSANVTGKGEGKKSYQNRKNKNRNKNKTTTTAAAAAASDQTIGDINSATSLSTAATSTTNVAQQQSNKQQKSQKSQKSSHKQKNQKSKNDQQRNNQKDNSASSTNNATTAATIIGGGAHRNREDQGSRKKNKLKIIVRNLPPAMMEQEFLSVIPPRFTMKTMKVIEEKRNEEEQETDNESSSSVDATDADVGTTANGASSVVNDSSHNNENGGALLSSSTPARAMREVFVFDPKMVDWFVYRSGVPSMKKPGYNAKSTAYIQFTKKDYLYQFKDE…
			Willaertia magna	WmUPF3	-	CADWAF010003350.1	-	MSENRKYNQHQTTAYVKKSSSTTNNNNNYNTNNNNNIGGNNNGQQNYQQNGGTPYVKKSYKKNYYNNNNGNYNYNNSGGEYYKNYNNNNYYNNNDYNNYNNGYYNNYNNNNGYYNNNNGYYNNQNNNNYTNSYNYNGTQYYYNNNNANSNTNNNTIANNTSNNQHKDNYYHQKNNNNNNTTSNNISNINNNTTTVGNNNSNTTTINNSTTSIIPSNNNSNNETITINTTTNNTNNNTVQQQEEQKQQVVNNSTTTTTNTSTNTSTTPVENKKSKNSTLSINSTAFNVPIKTLTNTTTINTTNATTTPINTIKTLNTTTVNNNAINNNNKSISHTNKQHIVHHHDKLVKSNNNNTGGGNTSNNNNIGGGNNHSSRHHYQSNNQQQNNFISYGSLNKNKTK…
Amoebozoa	Discosea	Longamoebia	Acanthamoeba castellanii	ND/A	-	ND/A	-	ND/A
	Evosea	Archamoebae	Pelomyxa schiedti	PscUPF3		KAH3765419.1	-	MSGGTCGDEGATVGPRLKIVVRKLPHNLKKEAFLAAVAAPAPPSHNQAPPSPLPQTATTATPGGDAATPATSTGAPRVTHNFAHFYYVPGSKLHHRHSRAYITFKTEQELITFHGTFHNHLFVGPKGSEERAQVEYAPYQKSPTVNKVDEKEGTIDTDPDFTSFVERQQQPQPVRTTVLDDKDKPTEIKEQLSPLVEYLLARRSFPPQPVYRVSKKNSPVLEGPTTTTTTTSSKPGAKILTITRRMNISTPQSPSPVVTPSPQAISPMPLQPITILHHSGATAVSPTPASAPASTPMAMQSTPGTQPGDQPVVQEFQVSVAPGKPKVSVVKITRY
		Eumycetozoa	Dictyostelium discoideum	ND/A	-	ND/A	-	ND/A
		Variosea	Planoprotostelium fungivorum	PfUPF3A	-	PRP74531.1	-	MQAEDQMNGSQTDTKNAESHPVSAAISLAKKRTKIVIRNLPSNLTSELFMATIPEDTMNHVDFWYFHPGKTSEKYPSDSLVYLHFISEEKAKEFGNLYNGHAFITSKGKEQRACVDVAPYQKVPKKKKVDTKEGTLDEDPEYLAFVESLNKPQVFLPSAEEQLDKRLAEQLANGQTTDVVVITPLMEYLRNRKANKGKNGGSKSILKRNDRDRRKRGGKDRLSKEGKANGVVQPVPVGSNGAVIAENKKPSTDPNAKSKNRRKERDEKKKKKKEAERDVQGIALAPTNNSGALDPNAPSYVAMETSVQSEEEKKRNANWQGRKMTEPGMIFIQPRQKEMSSPLNPEAPPVIPASILQQMQQQQHHQQQQLNAQQQIRRSKSTLNGNAASFSPSGMTTPM…
				PfUPF3B	-	PRP78465.1	-	MQAEDQMNGSQTDTKNAESHPVSAAISLAKKRTKIVIRNLPSNLTSELFMATIPEDTMNHVDFWYFHPGKTSEKYPSDSLVYLHFISEEKAKEFGNLYNGHAFITSKGKEQRACVDVAPYQKVPKKKKVDTKEGTLDEDPEYLAFVESLNKPQVFLPSAEEQLDKRLAEQLANGQTTDVVVITPLMEYLRNRKANKGKNGGSKSILKRNDRDRRKRGGKDRLSKEGKANGVVQPVPVGSNGAVIAENKKPSTDPNAKSKNRRKERDEKKKKKKEAERDVQGIALAPTNNSGALDPNAPSYVAMETSVQSEEEKKRNANWQGRKMTEPGMIFIQPRQKEMSSPLNPEAPPVIPASILQQMQQQQHHQQQQLNAQQQIRRSKSTLNGNAASFSPSGMTTPM…
Apusozoa	Apusomonadida	Apusomonadidae	Thecamonas trahens	ND/A	-	ND/A	-	ND/A
Cryptophyceae	Pyrenomonadales	Geminigeraceae	Guillardia theta	GtUPF3	-	XP_005828077.1	-	MPQSEHHHHPRAKLKVWIRGLPPAMTEEEFKELLESITPPNNKSIDWQRLVPANKRVPTTTAYLHFSNEEALFGLFSKLDGHKFIDAKGREYRALIEYAPYQKIPRKKVIDKREGTIEKDADFIAFQEKLESELNMKVESAEAWLERREQEAQAAKDRLKALLSAEGENGVVVHEVVHTPLLDYLREKKERDQRDRSKKRDEERRRKADEERQRRMGRSSDRKRRGEAIKGKVLLLESGKEDKSRQTWCKGSLWRLESPGAARLPGNLTRPKGKEKQLLQTARDPSRFPGKEASRREGRREARHVDEDEESRQMRKETQATRQKEEDEAVEGTRRGGQEEDRRVCIGRGL
Haptista	Haptophyta	Prymnesiophyceae	Chrysochromulina tobinii	ND/A	-	ND/A	-	ND/A
			Emiliania huxleyi	ND/A	-	ND/A	-	ND/A
		Pavlovales	Diacronema lutheri	ND/A	-	ND/A	-	ND/A
			Pavlovales sp. CCMP2436	ND/A	-	ND/A	-	ND/A
Metamonada	Fornicata	Diplomonadida	Giardia intestinalis	ND/A	-	ND/A	-	ND/A
		Carpediemonas-like organisms	Carpediemonas membranifera	ND/A	-	ND/A	-	ND/A
			Kipferlia bialata	ND/A	-	ND/A	-	ND/A
	Parabasalia	Tritrichomonadida	Tritrichomonas foetus	ND/A	-	ND/A	-	ND/A
		Trichomonadida	Trichomonas vaginalis	ND/A	-	ND/A	-	ND/A
	Preaxostyla	Oxymonadida	Blattamonas nauphoetae	BnUFP3	-	KAK2952303.1	-	MPVKLLAYNIPPTYPEEQFWELTKEYLEWCNSRYFVKGRIGKHKKLTSRAYLTFVDQEVCTSFQNHFSGMTLSDAESGDWQMIVEIAPSQLQAPLEKNESSFNFSTLQIENDPDYLDFLKRLHEQDKETKDEQEPPKQDEEVFVPEVVKFLNAHVQEQPLPKQRKLSKKEKKRAKLQGRKQ
			Monocercomonoides exilis	MeUPF3	-	KAH7828221.1	-	MTKVVVSNLPPTFKEEDFWSTIQDFLPKCSFKYFVAGKVSENLKVPARAYLVFLKLEDIAQFFQFINGKHLTDDKSGEWKITIEQAVNQRIPDPIKPKKRDMEKAGTIFKDPDYLLFLSALHNPEEALRREEKYHTYDEDDVGQGNHGAEETTPLVDFLNKRHQMEKAKAESHKRHEKETKEEKRKKKKEMRYIGSAARAEKAAPKVKLLTRQSTYSSSSSNSSSSSTSSSNSSSSSSSNSSSSPSSGSGSSSSSHSQKGATKLVTTYIGSKAAISKQNHYVPSAEKDKSSSQITSSANKANSSSDTSSSSSSSSTASSSTSSSLSSSSTSYSSPSSSSSSSTSYSSSMAHPTIISKPSATTSTLLQMASAALSSSSSSSSSSNSSNSSSSISSNSYSS…
			Streblomastix strix	SsUPF3	-	KAA6388323.1	-	MLDRIIIDMIQKQTKIVVLGLPPTYSEPLFWKAVTDFLPLCSRYYFLQGKINERKKRPSRAYLTFIEQESALRFYNQYNGASFSDENSGEWKIVIEMAPNQMQIEAPKVKSRESEREGTIFKDPDYLSFVSALETLGPLAFSASPLELFGQEAKQQQQQQQQYNNDSINEDLDQLEKKKAEDVSAGVKRRRESR
		Trimastigida	Paratrimastix pyriformis	PpyUFP3	-	KAJ4457811.1	-	MEATEQQARTKVLVRNLPPTMSEAQFLHLLDQSYANKYDFFFFVQGKSTAKKFEFSTAFINFKNPSDVISFNDDFDGYPFPEAQTRALVEYAPNQKVPKPSEEERQSIAGTIFQDPDYLAFVAKYEATPEQLPSAEVQLDRAAAASESQPKPSLTIPILEFIRQKRQSRAQFKVAMNPRDRRYESKAAARAVAGSKAAPAMARLTRAEIRRRRREQRGAAGLAAAAPSPAPVTSIAPHPPRPTIPNAGKGHGPYPAKHPAPTPSPPPAAAATATSPAPPPATTPPPTGGPHKRGSFGVAYGPFAPKGPGGHNSAPTPPPTANTPPPEAKGKTQAAAPAAAPTATTAAPAAPGQGGRTWTAGYSNGGGRRGGRHDVRQAPTQMEPPPSTPCVRACVRLLC…
Opisthokonta	Aphelida	Aphelidea	Amoeboaphelidium occidentale	AoUPF3	-	KAI3655556.1	-	MQQHHGTEHQLKIVIRRLPPKLPEEIFRKVISQFVSLDGEHCDIEYFRYVPGKAKAIGNPLQPEQHSIAYMRFLTMEKLLEFTERFNGWKFQSKSGDVHFAAVEYSPNQAVPVNNQHEDPLEGTILTDPLFTEFVDQLHREGLESVLRVEEPKMTDDLGSSKMTPLLEYLNRRKQKQSQASLNQQQQQGKSKKGSKSNKPTQILKRNTQEQTGGTSAAGERDPSKKN
	Choanoflagellata	Craspedida	Salpingoeca rosetta	ND/A	-	ND/A	-	ND/A
			Monosiga brevicollis	MbUPF3	-	XP_001749303.1	-	MADKKKRTTKASKAPKENLRLVIRRLPPKLPEEIMMRLLAPYQQFFSNFYFVVGDPTLEKNCFARAYVKFNNRDAMLHFARGFDGHLFKGQDGSEHRARVECAPFADVPPKKAPDPLQGTIEDDPDYKRFLEERDAKPEALPSAEEWLKEHEAQLAELADPADATPLQAFVGLKLEEKAKAKRAERRSKAKAKDKVKASKASANTHHDKETKKKMWTTTDKAQVSFAERVSASKKAAAEQAKTKAKGNSSHSGSGSKKSNVSLPPPTPTPTKILTKPSSARNASASDKSKSKQEGPSAPASNTPGQLVLPAPTAQAPTQSSRPAAGAGANNKRDEASTDKSRGRRQKRPDRATYKPPSERHAARLAAEGAGDAAPKAPGGRGSGSGGRGGGRRGGRSRG…
	Fungi	Dikarya	Saccharomyces cerevisiae	ScUPF3	-	CAI5265259.1		MSNVAGELKNSEGKKKGRGNRYHNKNRGKSKNETVDPKKNENKVNNATNATHNNSKGRRNNKKRNREYYNYKRKARLGKSTENEGFKLVIRLLPPNLTADEFFAILRDNNNDDGDKQDIQGKLKYSDWCFFEGHYSSKVFKNSTYSRCNFLFDNLSDLEKCANFIKTCKFIDNKDNITIPDMKLSPYVKKFTQTSKKDAALVGTIEEDEIFKTFMNSMKQLNENDEYSFQDFSVLKSLEKEFSKSIELENKIAERTEKVLTELVGTGDKVKNKNKKKKNKNAKKKFKEEEASAKIPKKKRNRGKKKRENREKSTISKTKNSNVVIIEEAGKEVLKQRKKKMLLQEKLKISNSSQPQSSSAQTQPSFQPKENLFVPRVKILHRDDTKK
			Saitoella complicata	ScoUPF3		XP_019023164.1		MPDPKAATDAATAPPIAITKKDGPADQKLKPRPKPRDPVGPKLKVVVRRLPPNLPEEIFITATDEWVNEKTTSWFHYIPGKLTENPNKQSRSSRAYIKFLTPAHITTFHTAFHRHLFIDSRGRESRALVELAPNQKTARTRSGRAKDNRSNTLEEDPEFKAFVESLSEKGSGVPAVEKEEESKVTPLIEYLRAQKEKKKVAKEKSREKEKKRKEKEGGVGAATAEKGSRRKKSGAPAAGDGAAKTNGAKAGQQPATGDATAPKSRRSKQRAAKAAASATAGDTATTTPQPCAPSTNARKPAQKQPKIVQPPQNGVGPPNALMQAARRPPNALAAQAGGGGQGGQGQAQGGGRGRRGGGGGGAAQGNRQPPTQPQASTQQQHVQQPPTGPAAQVAQRGGR…
			Tilletia walkeri	TwUPF3	-	KAE8210255.1	-	MATSGTTGGGGDNGRQKQLGAMSPVSGGASATGEAAKRKPRRKGRGGGGGGGGEGEGEGQDEGTQGNGSKKGPASDAVSSSVAGANGGGGTGSGNRPPKDKGSNRGGGGGNKAAASGSAEGMTAAKAQQSANTSKVVPSSSSKTSQAIAAAAAAAAAAAAAAGSSSSPTTKEDKGAKETTTKKKKTRSGSKKKKQPAESVSASASGAAAEQETRRKKRSNKKSKKDSSSTSAADGSGTNNKDGAGTEGSDENTPLLKVIVRRLPPNVPEAVFWSSVAPWVRNASLTAELNEAARKRRAESQSAAAAAAAVGTNEASKGGDNDAVMLEDKIEQELQPTVDYVRFVQGKINHAPNKLNVYSRAYIRFLNPQALVDFSKGYDGHLFRDSKGNEYTAVVEFAP…
	Filasterea	Capsaspora	Capsaspora owczarzaki	CoUPF3	-	XP_004365162.1	-	MSAVEAPATAAAAPPPGGPAPPLKLVIRRLPPLLDEAVFREKHLAGFEASISYLYLVPGRLSLGPNAFATVYITLKTPEALAQLAQQMNGHVFRDSRGTTHTAIAELAPFQRTPNPSRRRRPDPKMGTLSTDKDYLAFVEALNTPAAAPASAVALALEISTPSQAEVAAKQTTPLIEFMRDKAQKKTRLAKEARMAKEAELLKEQHMRQAKLKQTAAEAAISRAAAKAAAKADKRASSKKASEEAKAVRKLERETRKLAVRAASSSSAASTSVPAPTAASPAPATTAQPATAAAAAAAASVPSATNPAPPAKKITILARKPREPVAAAAAAASATAANSAAPPAATPVPAAAAPSAPAVASASAAPPAAAPAAASPSSAQPPSRNARHNGPRGGRGART…
	Ichthyosporea	Ichthyophonida	Sphaeroforma arctica	ND/A	-	ND/A	-	ND/A
	Metazoa	Eumetazoa	Homo sapiens	HsUPF3A	-	NP_075387.1	-	MRSEKEGAGGLRAAVAARGPSGREKLSALEVQFHRDSQQQEAETPPTSSSGCGGGAGKPREEKRTALSKVVIRRLPPGLTKEQLEEQLRPLPAHDYFEFFAADLSLYPHLYSRAYINFRNPDDILLFRDRFDGYIFLDSKGLEYPAVVEFAPFQKIAKKKLRKKDAKTGSIEDDPEYKKFLETYCVEEEKTSANPETLLGEMEAKTRELIARRTTPLLEYIKNRKLEKQRIREEKREERRRRELEKKRLREEEKRRRREEERCKKKETDKQKKIAEKEVRIKLLKKPEKGEEPTTEKPKERGEEIDTGGGKQESCAPGAVVKARPMEGSLEEPQETSHSGSDKEHRDVERSQEQESEAQRYHVDDGRRHRAHHEPERLSRRSEDEQRWGKGPGQDRGKK…
				HsUPF3B	-	NP_542199.1	-	MKEEKEHRPKEKRVTLLTPAGATGSGGGTSGDSSKGEDKQDRNKEKKEALSKVVIRRLPPTLTKEQLQEHLQPMPEHDYFEFFSNDTSLYPHMYARAYINFKNQEDIILFRDRFDGYVFLDNKGQEYPAIVEFAPFQKAAKKKTKKRDTKVGTIDDDPEYRKFLESYATDNEKMTSTPETLLEEIEAKNRELIAKKTTPLLSFLKNKQRMREEKREERRRREIERKRQREEERRKWKEEEKRKRKDIEKLKKIDRIPERDKLKDEPKIKVHRFLLQAVNQKNLLKKPEKGDEKELDKREKAKKLDKENLSDERASGQSCTLPKRSDSELKDEKPKRPEDESGRDYREREREYERDQERILRERERLKRQEEERRRQKERYEKEKTFKRKEEEMKKEKDT…
		Porifera	Oopsacas minuta	OmUPF3	-	KAI6652115.1	-	MTAVSNGLDTRGGPVQEPVYTNSSPAKKLASTTLPSTDSTEDRMMSLLGRKKAIKELQNTKLIIRRLPQNITITELTQFLDPIPDHSYLYLARGDSEFSREDSLFARAYINLTSQEDAFSFCKKLDGFPLKSAGRLYRPVFEYAPFHRVPKRASVKTDSKEGTIETDPDYLAFIQSLHESKSPVEDKVEPEKRTDTSQTTPLIQHLIQKHKYSNNRGGARSSSYSEPKVIKKRNTTVVKETDYTAIKERKTFRGPSAQSRSKVISDTPQKPNPKAGSVIIVTDKSTSIKKGSGQLTDDKTVIVHDNYSKGVSSEYSSRSYKSSPSYYQSDRGGYSRRGGGNKKRGRGSKYSSDYNGHQYYKDWEYDDRGGYDRKGRYDNWYEGDSGSARGRSDRGRSFD…
Rhodophyta	Bangiophyceae	Bangiales	Neopyropia yezoensis	ND/A	-	ND/A	-	ND/A
		Porphyridiales	Porphyridium purpureum	PpUPF3	-	KAA8496743.1	-	MAKDDKQRKSQRQSAESRETENTRGGCGHGTAGARNSAGGSARRSGQGSVKPAQAARNGTPGGGLSAAKSANDSNKQLLTAQHASPAGEIALSAASTGTSARAIKAQQASRSKRTQSSREGTGGSGAGKSGSGAAEGSSRHKVKAEIKAHKVVVRHLPPTLSFEQFGQICAERGFDLSKLENAPIWTSFRNSAEQAKNVNEARSFLDAYAFCQLAWSTAEPSVAFTEAIQGAQFADPKLGGVYTVTVEPSPYGKIPNPAFKPGSDAALAGTYAESEAFQTFRESYDQKLQERSEPISLALLPMVGGSDGTSSTDRIVLLDGNYGSGSLKKNAIEIAKYGVRDMDNETDKKVTVTPLMLELREKRRKANKREHARRSRTSGAPKILLSTQDSIAQAPRAM…
	Florideophyceae	Rhodymeniophycidae	Gracilaria domingensis	GdUPF3	-	KAI0567507.1	-	MDRAPARRGRAASDRAGGSSRAPPNGARQRRRPPRPPPPQQAATRSRPRPKNRARKRPPPPTIAVKLVVRRLPPTLTAEQFSSYADPNGADKALWTAYYPGKVEAVGAVKRSAQVVRHSIAYLAFEKLEDASNFFHQFDAFKFVDTAKTVDSSLQCGTDYYARVERAMYQSTPPLNRRRPPSSLEGTIENDPDYLTFLAELKGDAEREQNELAATLASASTIVARPGANENENSAAKKQVITPLMEDVRARRRERDERKKAKAAVRGGRSKPRGNAPQPPSAPPANKSNERAESSKVNTRRKKRRGGDNVNVSKREEPVQDRGSTKSPAIERRNGQMRPVESNVSTPANSVNSSPYANSTTSMNGAPNGKGGSNRGGSSGRSRYARGQKGRGKFGQNGN…
		Galdieriales	Gracilariopsis chorda	GcUPF3	-	PXF46707.1	-	MDRASARRGRAPGGRPRRRPPRPSHPQQASPRSHPRSKNRPRKRPPPPSVAIKIVVRRLPPTLTAEQFRTHANPKGADKALWNAYYPGKVEAVGAVKRSAQVVRHSVAYLAFEKLEDATHFFNEFDGFKFVDPGKTIDSSLQSGTDYFARVERAMFQTTPLLTRRRAPPAIEGTIESDPDYLNFLAEMKGDAEREQSELAANQTAGSSVVSRHTTTEKEDRASKGLVLTPLIEDVRARRKERDERKKAKSTVRGSRGKGRGSTAPPPAAISAVPKVVESVENVKLGAKRKKRRAGDNKNASKRDDAVQERKGSKSGANERRNGQIRQTGPNAGNSTSANANKAPPSSPFANNNAAMNGGSGSKGGSTRGGSGGRSRYSRGQKGRGRYAQNGNGTIGGKH…
	Stylonematophyceae	Stylonematales	Rhodosorus marinus	RmUPF3	-	KAJ8906444.1	-	MEGAGKRGEGESGKKKEGGTGRRGRRRRGGGGRSGAQGQVPGGPPVTGCAVLSGRSGLSSKGVKVVVRLLPPNLTEEGFLEVAKAASEGFEVEWCNFVPGKTGKRLTGAPPSSAIGFRNSRCYLSFKSVEMALKFEDIFNGYRFPDGKNLSDYRARVERAPLQRIPVSSKRKEKNKLEGTLKNDGNFKAFLEEWAEEVQTASNTSTARFDSVYSAGSQKSASTREVIVTPLMAELRARRREKEGKKSSSKSNKRGNSSGNQSTSSIKSKSKASSKSGAGTTAETDQPNSNNLTILKRTQKDKAQEPSSAPAEKKRSSRRRKGAKAPASGGTNGKLVAPTVSKPKNDVTQPKILKPTKSISPTTPADQLWVAKPTKKS
SAR	Alveolata	Dinophyceae	Symbiodinium microadriaticum	SmUPF3	-	CAE7306657.1	-	MAKEALKVVVRLLPPEITEEELIATVPEAHLKRTTWRSFQAGKRYRGEAKASVNARCYFLFDQEDSADKFIKDYHGHQFVDGQGESFRAVACFAPYAKVPRQKVTKDARDGTIFEDATYKQFLDGLAVPKAFEAPPDPVSELQPSSKKDTPLLNYMKTRAAERRARQEKRERERKRWHDRLGRIDEKPRWRCAECGTVKHLEEDPDSRGTFYCTYCWEIWEAQEYKQKKKKKKSKKAEEYAEAEEEEEDWYEEPSSKKKKKKKKHEAYEEEWHDHASGWHSSEQGDDWAWYESEASQEPKKKKKKKKSKDEDEYGACHWHEEDYWGEQEGKTKPKRSKAKESEEWWEESSKPKETSSKRRSQGKWREKEEQKANVLPLCTSLHGTCCALETEPITGARE…
		Apicomplexa	Toxoplasma gondii	TgoUPF3	-	XP_018635312.1	-	MPPREAPTSRPRGERPEFASGGSSSATGVAPRRSFVPGMILTKQLLIPVKSTSPSYAAGSAARDKNTATPARPPSTSRSSLSASSSSSSSASSSTSSSSSALSSSSSSAFSSSSPSQHRGQQPSSVLSSVSAGAASSARPGEDGRASRGVCSRGDSRGGDKLGVSNQAPSRNSPAGLGADAASGGRRGEREPRAPQIFRGGREAREQKPSNLSRGRDIPATSAERGGDGASDRGGCPKQEEARGSETRDRGDTGENDAKGGKPSEDTTSENVQATTQAYKAKTKTKVVVRLLPPSAREEDLLELVAAPLQGKMSWTRFVPGRQQKSDVPSRNSTWYVNFSTEEDADDFIKSFHGKVFVDERHNTFKAVARLAPYQKVPRKTGPDRREGSLAKDPLYVNF…
		Colpodellida	Vitrella brassicaformis	VbUPF3	-	CEM31193.1	-	MAEKRPSRANLKLVVRLLPPTLDESQFVETIASYDGKYEWLHFVPGKRRGAGDGHRQASSNGRCYLQFREPSDAEDFAKNYHGHSFVDDRGESFRAVVSNAPYQKAPKKRATTDQREDTIESDPSYQAFLESLASPKEAQKPVSAAELQAELERQKEAAKDEQLTPLVLEILARRDSKYRKLKEQKAKEFANIHGLSVARPPPPPAPKPKKGKADARNGTKAAPAPAPAARHPPHAKVSVTEGKAAATLLSRTLGVKPHHAVGEADGAPKEKGKDKDRARDSGGSGGGVGGAGGEGPPAKAEPAKRAPAKVFMPPTAPKKEWMQVSAPREKAAPEAPPKAAAQPPVDTAQAGDEGASGRPPSRGRGGREKGQKGQRGKQQQWQKKG
		Ciliophora	Stylonychia lemnae	ND/A	-	ND/A	-	ND/A
			Pseudocohnilembus persalinus	ND/A	-	ND/A	-	ND/A
			Tetrahymena thermophila	TtUPF3	-	XP_001014619.2	-	MSQPQSEVFRVDVRKLPPNLSKEEFQQAIRDYQSNIIYQYYVPGQIKEKEIVFSRAHLNFNTQENGLNFLNNFKQKFADKQNNTVYEPVLRKSLYQINPQNKDQSSIDSDYKAGYMYSQFVNYQEQQSKLNEQKVDISQIERKANEDTEEKVKKFEKVQTPIIASIEQKKKEERMKKMKEKINSGSTQIWVPKKNQN
		Perkinsozoa	Perkinsus olseni	PoUFP3A	-	KAF4660177.1	-	MYRPKGRVMLSTVTGPREEAAEKVAEAKDEKASLANKEGDTRGKGKGRKGAEGRKEESTPPTPGKGKGGNRAGKGKGKGRLGGDDDDDENHKTRKGKGGIEGGKSKSSTPEKGKEIDEQGPPGSSRKVVVRLLPPTITEEQLWKSIPETVKGSVVWRYFVPGVQPKRPSITSPAVNSRCYLEFDSKQRAADFVNSFHGHKFVDHLGETYRAVVCAAPWGRCMPGGSSRRPRHSRDVKEGSIDKCKYFKDFIASIAEEAPVALPEPLEVTCDPAKTPLVDYINDWYKEKEKRREKERRRQREAAEEARKKKKHAAKEAKKAGEKEGAVEPQEGKKKSSRSGRSSKDDGNFRAATDTGEVAGEDGDLLAGETVERSPRESAERAKSCWRAAVAVWDAHNMG…
				PoUFP3B	-	KAF4690441.1	-	MYRPKGRVMLSTVTGPRQEVVEEGKPDKQPERVAEAKNEKGLPTDKGGDARGKGKGKKGAEGRKEESTPPTPGKGKGGGRAGKGKGKGRLGGDDDDEENSKARKGKGGGEGGKSKSSTPEKGKEIDEKGPPGSSRKVVVRLLPPTITEEQLWKSIPETVKESVVWRYFVPGVQPKRPSITSPAVNSRCYLEFDSKQRAADFVNSFHGHKFVDRLGETYRAVVCASPWGRCMPGGSGRRPRHSRDVKEGSIDKCKYFKDFIASIAEEAPAALPEPLEGNGWGNLRLKLDRFKKASVTCDPAKTPLVDYINDWYKEKEKRREKERRRQREAAEEARKKKKHAAKETKKAGEKKGAVEPQEGKKKSNRSGRSSKDDGNFRAGTGTGEVVGEDGDLLVGETVE…
				PoUFP3C	-	KAF4687473.1	-	MTDSSGAALLNLLHRGGSRPKAGSSGGKELLALLKGKPTSWDEASSSTVGSSEPSASPGLDRLFGRSNGTESFSPPQTTDDEKPYKRGICAGTGRTAIAASTATTVDSLMASVTWVMSGLFSLEESELFLSMLMSEKHVSWNTVGYGRDVVQFSSPKGMKYSFSESEYTADAFPPFVLGIMHRVKSVLEPVYGRDKVQFNYCVANVYRSGRAGVTYHSDNEPELRSDCPIACVSFGAERIFSLKRMRARQEVVEEGKPDKQPERVAEAKNEKGLPTDKGGDARGKGKGKKGAEGRKEESTPTTPGKGKGGGRAGKGKGKGRMGDHDDEENSKARKGKGGSEGGKSKSSTPEKGKEIDEKGPPGSSRKVVVRLLPPTITEEQLWKSIPETVKGSVVWRYF…
				PoUFP3D	-	KAF4701937.1	-	MVLANLGILIVHKSALCFLYQEFFFSGGEGGEAKSSTPEKGKEIDEKGPPGSSRKVVVRLLPPTITEEQLWKSIPETVKESVVWRYFVPGVQPKRPSITSPAVNSRCYLEFDSKQRAADFVNSFHGHTFVDHLGETYRAVVCAAPWGRCMPGGSGRRPRHGRDVKEGSIDKCKYFKDFIASVAEEAPAALPEPLEVTCDPAKTPLVDYINDWYKEKEKRREKERRRQREAAEEARKKKKHAAKETKKAGEKKGEPQEGKKKASRSGRSSKDDGNFRAGTDTGEVVEEGGDLLAGETVERFPHETDLIRRCSEVGVKMVVACSTGPEDWDDTAGLDSTLYKPQVGIHPWYVTEEMAEVEAGASWVQKMRRLLEANPSFGVGEIGIDKIRAKEVPMEIQMK…
			Perkinsus marinus	PmUPF3	-	XP_002788460.1	-	MLVERVPKRQCGGGGGKRVRIASPAAEDIIQRRSSLIEQGVVVEAFNTELSDIFAVEVKPARSARYLRWFDKKSMERDRIGPTKEELSKAHMPLHRKIFFLMEQQLPGRDLPTAPIELLGSTFGRSKLEALEEDSVVAWVASQDPTSMIHRICAAAIIGCNGRSEAGPVRFIIRLFTTAKEVTFGRRKVKIRGYGWGKLLLQEIERHLVAPRNCPYLLVESVADAWRYWAKMGFELKSSRGSPTAASSSSSPDDENADNITAQIGRYNQTLIGSKRATSARGKAGKGKGKGADAYGKGKKGKGSKGGEEPKGVTSRKDDTGPAGSSSKVVIRLLPPSITEDQLWQSIPEGVKGSIVWRYFVAGSQPKRPTISVPAVNSRCYLEFETKQQAFDFVNSFHG…
	Rhizaria	Endomyxa	Plasmodiophora brassicae	ND/A	-	ND/A	-	ND/A
		Retaria	Reticulomyxa filosa	ND/A	-	ND/A	-	ND/A
	Stramenopiles	Oomycota	Phytophthora kernoviae	PkUPF3	-	KAF4319108.1	-	MEADSLFSSKGLGGTQDSGTTELSAADHDTMIPRIIHQSWKQIDRIPTRFHPWMKSWVNFHPNWTYVFWTDEDNLKLFELLYPQYLHVAKAVKKVSLADMARYALLHRIGGLYVDADFECLQPFDGLHRDHKLFLSSEPLAHTVLLEKTTSAMLCNALMASAPGHPFWLHVLDNIKEKFARERLRSDAVGLTGPRMVNHTYMAQKSMFDSEESAMTALPSEYFYPEVAYWNIEPMEEACQRRKDDAAKEASVTAVLKKLVVRNIPPTATEEEARRLLEAHGVGTEFVWRFVPGRKRSNNHEPMPARLYLDTKKEPEKARKLIAALHGQMFYQDAKEGDAKPLDVEFAPFQKIPREKQRKDAKVGTIDRDPEYTAFLEELAKPKDKLPSAEAAVDMAEGE…
		Ochrophyta	Ectocarpus siliculosus	ND/A	-	ND/A	-	ND/A
		Bigyra	Blastocystis sp.	BlaUPF3	-	OAO17570.1	-	MSKQANSITTKVVVRLLPPAMTKEELLVILEQAGFVCMTDFTVLYYVQGKQLSLPYSRCYLRFQTTQRMNEFITKLDRSAIPNSEGKISVMVSPNQKWEYIVNKTSLNTLESDPDYQQFLEKEAEQYESDDENGDEKKFKPLDLPEEKLELVMDSSHESFMNMIRKKIGKELGPSQSKKKKSNSRARRAAARAKKISEAKKTSEAKKAAAVKLVVPPSEEAKQTVNREGTGNSASEVIAAPPPAQKTPIASPTPAVSAAPAVRIAPIPSVVPAVQVAPVVSVTPAAPAAPAVTTNTSNPRPIPQPKVLQKPIIRLPQIASRNK
			Hondaea fermentalgiana	ND/A	-	ND/A	-	ND/A
Viridiplantae	Chlorophyta	Chloropicophyceae	Chloropicon primus	ND/A	-	ND/A	-	ND/A
		Chlorophyceae	Chlamydomonas reinhardtii	CrUPF3	-	XP_042918064.1	-	MKPPRQKTKVLVRKLPPAMSEDTFKSVLDSVAAGRYNWLSYYAGKVSLKRVASSRAYINFVSEEDVYNFKQRFDGHVFISRQGNQYRCAVEYAPLQKMPTLEAKPHPLEGTIDQDPDFLAFAEALESGAPMPGGITPAAAVAARATDLPTAAAAAAAAAANGESGGRVSRLMAYLASKYAEGGSRLGATRGSKAKQGRQDKSELYQSAQQESGAEGRGGRAGRGSKASAQAAAAAASAAISAVAGILGGEAGGGGKGRREQSGRQGKGQQAPAGAEAEAATAGRGKASGKNGKAAAAAAAAAAAVSLEEAGHEAHEPRERGAGRHGKGREREPRGAPAAAAADADATAAGPSSSSRGERGAKGERSGKGARNAKAAAVASLLGDDEGPAPSQQQPLVVR…
		Mamiellophyceae	Micromonas pusilla	MpUPF3		XP_003058745.1	-	MPRTKAVVRNLPPDQDASSFFASVDASGFDGTTCAYRDFVQGKRKTRVVIPSVAHVGFDTERALFDFAAAFDARAYDDAFGGEWRARVEYAPYQKIPRLKPRLDKREGTIERDADYKKFVEKLAEDPVAMQSAEVLLDRREREKKALERANGGKAPVRLSALMKHLIAKREAERSKLERKKKKAKARKEKAAAGGGGGDRTGGGAGGTAEDERTLGKKAKKWARKKAKEAEAAAAAAAAGGKSNANAAGGGGKGKRPDASEKQTQKLMRRMTVNDGGGGDRTAGGVPKPKSGSGKRAGGGGKGGDGGDAAQTPAAMKTPKILARPQTTSTAPAPANGGGGGVGASKPSKKKARPDVQIYVAPGARKGDGGGGGGGGGGGGEKGGVSAPKPGGGGGGGNK…
		Pedinophyceae	Pedinophyceae sp.	ND/A	-	ND/A	-	ND/A
		Pyramimonadophyceae	Cymbomonas tetramitiformis	CtUPF3A	-	KAK3264518.1	-	MRGHVMQDQRFKIIVRNLPPTLSEDAFKEILGKDFLSKTNWFAYFHGKVGAKRTVFSRAYLNFKKADDVLGFCQQYQGHLFVNERGVQFRALIEYSPFQKVPKSRQRRDPREGTIEKDPEYQAFIEALQQEVELMPSAEIQLERREAQEKAALGSSPCPPANNGVQPVVQTALMLFMKQRSEDKRARVAQRTQRQALAIASRPVSASAGGKGRRSGEKERDRGSRDKERDKEQLDKKSARSAGDRPQSASAVPASREGRRGGGHKVTEKAVPITILAKPSSHSAAKETGAEASADASGRGRAGESASARASAKEKAARESKEKRGGGGQKPPSAAAAAAAAAAAAAVAGPAAAQASARSSRGGGGRDKKDREGDEGGSVNTGKGGVKAQAVAVPLAPSQ…
				CtUPF3B		KAK3264519.1		MRGHVMQDQRFKIIVRNLPPTLSEDAFKEILGKDFLSKTNWFAYFHGKVGAKRTVFSRAYLNFKKADDVLGFCQQYQGHLFVNERGVQFRALIEYSPFQKVPKSRQRRDPREGTIEKDPEYQAFIEALQQEVELMPSAEIQLERREAQEKAALGSSPCPPANNGVQPVVQTALMLFMKQRSEDKRARVAQRTQRQALAIASRPVSASAGGKGRRSGEKERDRGSRDKERDKEQLDKKSARSAGDRPQSASAVPASREGRRGGGHKVTEKAVPITILAKPSSHSAAKETGAEASADASGRGRAGESASARASAKEKAARESKEKRGGGGQKPPSAAAAAAAAAAAAAVAGPAAAQASARSSRGGGGRDKKDREVVPGDEGGSVNTGKGGVKAQAVAVPLA…
		Ulvophyceae	Ostreobium quekettii	ND/A	-	ND/A	-	ND/A
			Bryopsis sp.	BryUPF3		GMH34111.1		MPKSFAAKWKKVIVRRLPPTLSEQAFKDALDKLSVEGYNWLVFCTGKLSTKRTVCARAYLNFDDPQKVLEFKTTFDGHVFVSSRGTQYKCTVDYAPYQKVPKAGKAKRDPREGTIERDSDYKRFVDTLDKPPEMLPSAQKQREQAEAIKREKQGEETKEVKTVVTTPLMEFIQNKHMNKGQKRSQKPKPAVLLLKEDSKRVADKDSTKSTEGKQKRSERKRSKDKDKDKSGRGSSAKEASEQGRSGRPPRGSGKRPGAGNRNSKHDQAESSERTENNGATGNDGDHHHHRSRGESSKMKKKDGDKVRDGHQPWVPRVRITRKGALDRDGNANGGSHQDGDYDRNLPVNSTSSEGQNRGSRRDRRAGGSGEGRSEHQNEGFDEEGGQDGDGGGTVPRLGA…
	Streptophyta	Streptophytina	Arabidopsis thaliana	AtUPF3	-	NP_174660.2	-	MKEPLQKKKVVVRHLPPSLSQSDLLSQIDPRFADRYNWVSFRPGKSSYKNQKYSRAYVSFKAPEDVYEFAAFFNGHVFVNEKGAQFKAIVEYAPSQRVPKPCDKKDPREGSISKDPDYLEFLKVIAQPVENLPSAEIQLERREAEQSGASKAAPIVTPLMEFIRQKRATVMGSQGLSDIRRGGRRARVVSANKPSPRPSKRNSEKKKYVEKESSKNVPRKTTADVSSSKPDYRQSNSSGKELPGNETAAIIDSSPPGIALTMDSGKKKILLLRSKDRDNPDNPPPQPEQHIDTNLSRNSTASRQNQKSDVGGRLIKGILLRNDSRPSQSSTFVQSEQRVEPSEAENYKRPSRPANTRAGKDYHTSGTISEKQERRTRNKDRPDRVMWAPRRDGSEDQPL…
		Klebsormidiophyceae	Klebsormidium nitens	KnUPF3	-	GAQ79122.1	-	MAQESKTKVVIRKLPPYLKQEGLLEAVNKNFEGAYDWFSYYPGKLSHRRLVHSRAYLNFKKAELVYDFYESFDGHIFVNEKGVQFRAEVEYAPYQKVPKGRNKKDLREGTIFEDPDYLSFLAELENPKPSASASDAKREEAEKAAAKGPIITPLIQFIRDKRASKAAGREKVGPRSTSRDSARKAASAAPLGSASSRSGKGGSNEKGILERKGTGKDDSSRKSSARTSRRDSSSACEADKTDSSSQNAARSTPRDPTGILKRPPTPESEAGPSSDRRKDASARGGPEKRIVKGALASIIGGGLGRPPRGSRDADVRDAGFGDGTSRGGGRQSRRDQRSAPAPSPLPAEPSGWGDLPDGASTAANSSAGPSADWGTENPLAANMAKTGTEPSAGGRKEGA…
